# Supplementary material for: α4 Integrin blockade impairs CD8+ T cell neuroimmune surveillance following SIV infection
Source: J Clin Invest. 2026 Feb 24;136(8):e198730. doi: 10.1172/JCI198730 (PMC13078879; doi:10.1172/JCI198730)
Supplement: Supporting data values [file jci-136-198730-s265.xlsx]

## Sheet: 1A
of a4+ CD4 T cells	% CD4			% CD4			% CD4			% CD4			% CD4			% CD4			% CD4
	CCR6	CXCR3		CCR6	CXCR3		CCR6	CXCR3		CCR6	CXCR3		CCR6	CXCR3		CCR6	CXCR3		CCR6	CXCR3
38163_Blood_022.fcs	17.2	40.2	38163_CSF_021.fcs	4.73	31.2	38163_CP_024.fcs	1.95	20.2	38163_Brain_020.fcs	0.13	42.9	38163_Dura_023.fcs	0.13	20.9	38163_Sk BM_017.fcs	0.78	12	38163_DCLN_025.fcs	0.88	2.55
40691_Blood_032.fcs	14.6	49.4	40691_CSF_031.fcs	6.39	28.5	40691_CP_034.fcs	9.14	28.7	40691_Brain_030.fcs	0.56	48.3	40691_Dura_033.fcs	0	19.9	40691_Sk BM_027.fcs	1.96	10.8	40691_DCLN_035.fcs	1.56	4.12
38169_Blood_016.fcs	4.12	16.6	38169_CSF_018.fcs	6.3	60.7	38169_CP_021.fcs	1.62	22.4	38169_Brain_020.fcs	0.26	31.1	38169_Dura_019.fcs	0.096	25.2	38169_Sk BM_022.fcs	0.47	10.8	38169_DCLN_017.fcs	2.22	8.14
40369_Blood_024.fcs	0.84	3.56	40369_CSF_026.fcs	2.31	26	40369_CP_029.fcs	1.91	11.2	40369_Brain_028.fcs	0.39	40.2	40369_Dura_027.fcs	0.11	39.2	40369_Sk BM_030.fcs	2.32	25.4	40369_DCLN_025.fcs	0.26	1.17

## Sheet: 1B-F
Figure 1B	Raw Log2 MFI_Z score hits 635 nm
	40742	37164	35488	40234	41217	34051
ITGA4|P13612	0	0	0	7.27254	8.44294	8.96748
Figure 1C
Week	IgG				Alpha 4
-3	2.205	1.8	1.269	3.48	2.07	1.68	2.929	1.924
0	1.917	2.24	0.7	2.352	6.612	7.228	6.633	6.636
1	1.254	0.612	0.52	1.848	3.256	3.43	2.112	3.87
2	0.972	4.422	1.891	3.078	9.272	6.71	7.742	5.25
3	1.908	1.472	1.15	2.457	4.615	7.654	4.68	5.252
Figure 1D
Week	IgG				Alpha 4
0	280	264	30	353	1898	1554	1400	1978
1	84	53	80	296	866	768	570	1262
2	43	606	147		1400	953	735
3	104.177	78.315	101.421	52.47	819.312	305.604	913.77	610.789
Figure 1E
Week	IgG				Alpha 4
-1	1.48	1.29	2.13	3.16	2.93	1.92	4.13	8.02
0	2.26	1.91	1.84	5.84	10.5	8.1	11	8.44
1	2.06	1.19	3.88	5.85	8.01	6.16	9.64	9.21
2	0.48	0.35	1.17		2.44	1.66	2.28
3	0.48	0.68	0.2	0.26	1	0.83	2.77	0.83
Figure 1F
Week	IgG				Alpha 4
-1	23.6	25.4	18.2	21.8	33.1	8.18	14	14
0	8.68		40.5	19.8	23.4	12.6	29.1	21
1	24		12.4	21.8	19.8	18.8	8.97	32
2	0.71	1.14	5.22		5.23	9.08	15.6
3	0.94	0.26	0.16	0.1	3.06	0.39	0.72	0.95

## Sheet: S1A
SIV-Controls
		CD4 CD28+			CD4 CD28-
	Blood_024.fcs	24.7	41.5	38.5	89.8	90.2	76.6
	Brain_028.fcs	58.3	43	61.8	47.1	79.2	69.7
	CP_029.fcs	26.6	31.3	37	22.1	84.9	74.2
	CSF_026.fcs	57.2	78.5	47.8	84.5	50	23.1
	Dura_027.fcs	53	33.7		50.8	73.9
	Sk BM_030.fcs	63.9	49.9	45.5	92.2	95.8	70.8
	DCLN_025.fcs	12	25	20.3	22.6	20.4	17.6
		CD8 CD28+			CD8 CD28-
	Blood_024.fcs	34	64.8	78.4	88.2	94.7	83.7
	Brain_028.fcs	89.7	79.3	87.4	97.2	89	80.1
	CP_029.fcs	63.1	73.4	74.3	75.1	93.2	77.2
	CSF_026.fcs	71.5	95.7	89.5	91.1	94.5	83.3
	Dura_027.fcs	81.7	54.4		87.9	83
	Sk BM_030.fcs	84	67.1	53.9	97.9	96.1	83.4
	DCLN_025.fcs	17.2	69.5	54.7	35.4	79.2	49.1

## Sheet: S1E-F
	CD4	CD4 CD95	CD4 CD95	%a4b1 of a4+	%a4b1 of b1+			%a4b7 of a4+			CD8	CD8 CD95	CD8 CD95	%a4b1 of a4+	%a4b1 of b1+	%a4b7 of a4+
	Sample:	A4B1+	A4								Sample:	A4B1+	A4
	Spleen_41812 - STA4_046.fcs	5.89	9.28	63.4698	7.21		Spleen_41812 - STA4_046.fcs	13.5			Spleen_41812 - STA4_046.fcs	15.7	22.5	69.7778	73.8	7.94
	Spleen_40742 - STA4_044.fcs	2.67	5.53	48.2821	4.86		Spleen_40742 - STA4_044.fcs	34.2			Spleen_40742 - STA4_044.fcs	23.7	34.8	68.1034	43.7	13.3
	Spleen_37164 - STA4_042.fcs	9.28	18.2	50.989	11.3		Spleen_37164 - STA4_042.fcs	42.4			Spleen_37164 - STA4_042.fcs	23.6	38.4	61.4583	54.4	19.2
	Spleen_35488 - STA4_041.fcs	2.41	4.11	58.6375	2.81		Spleen_35488 - STA4_041.fcs	25.3			Spleen_35488 - STA4_041.fcs	15.4	40.3	38.2134	57.7	38.2
	Spleen_40234 - STA4_043.fcs	2.52	8.97	28.0936	4.23		Spleen_40234 - STA4_043.fcs	50.2			Spleen_40234 - STA4_043.fcs	13.7	26.6	51.5038	46.1	22.8
	Spleen_41217 - STA4_045.fcs	2.64	12.9	20.4651	5.03		Spleen_41217 - STA4_045.fcs	66.1			Spleen_41217 - STA4_045.fcs	13.7	30	45.6667	65.1	6.28
	Spleen_36798 - STA4_040.fcs	6.94	15.4	45.0649	10.6		Spleen_36798 - STA4_040.fcs	36.1			Spleen_36798 - STA4_040.fcs	9.91	16.9	58.6391	39.6	26.6
	Spleen_34051 - STA4_039.fcs	4.66	18.1	25.7459	11.2		Spleen_34051 - STA4_039.fcs	61.8			Spleen_34051 - STA4_039.fcs	15.3	24.1	63.4855	65.5	20.1
	Spleen_36056 - HAD03_035.fcs	17	20.5	82.9268	19.1		Spleen_36056 - HAD03_035.fcs	8.08			Spleen_36056 - HAD03_035.fcs	40.9	52.1	78.5029	62.4	11.6
	Spleen_36511 - HAD03_036.fcs	5.18	6.62	78.2477	11.5		Spleen_36511 - HAD03_036.fcs	8.06			Spleen_36511 - HAD03_036.fcs	18.4	22.4	82.1429	60.6	13.8
	Spleen_38889 - HAD03_037.fcs	17	21.2	80.1887	19		Spleen_38889 - HAD03_037.fcs	10			Spleen_38889 - HAD03_037.fcs	30.4	41.1	73.9659	65.5	17.5
	Spleen_38919 - HAD03_038.fcs	23.2	28.5	81.4035	27.4		Spleen_38919 - HAD03_038.fcs	11.8			Spleen_38919 - HAD03_038.fcs	20.5	24.1	85.0622	59.9	18.7
	Spleen_33100 - HAD02_030.fcs	13.8	18	76.6667	18.7		Spleen_33100 - HAD02_030.fcs	12.7			Spleen_33100 - HAD02_030.fcs	29.1	32.6	89.2638	69.4	5.99
	Spleen_33994 - HAD02_033.fcs	7.12	10.3	69.1262	10.2		Spleen_33994 - HAD02_033.fcs	20.9			Spleen_33994 - HAD02_033.fcs				82.8	7.65
	Spleen_34194 - HAD02_034.fcs	20.7	26.1	79.3103	23.7		Spleen_34194 - HAD02_034.fcs	16.3			Spleen_34194 - HAD02_034.fcs	38.9	39.8	97.7387	85.6	9.55
	Spleen_33171 - HAD02_031.fcs	13.7	20.1	68.1592	17.6		Spleen_33171 - HAD02_031.fcs	22.5			Spleen_33171 - HAD02_031.fcs	16.6	21.9	75.7991	65.3	23.2
	Spleen_33980 - HAD02_032.fcs	7.73	9.69	79.773	17.4		Spleen_33980 - HAD02_032.fcs	13.9			Spleen_33980 - HAD02_032.fcs	34	43.1	78.8863	77.6	30.6
	CD4	CD4 CD95	CD4 CD95								CD8	CD8 CD95	CD8 CD95
	Sample:	A4B1+	A4	%a4b1 of a4+	%a4b1 of b1+			%a4b7 of a4+			Sample:	A4B1+	A4	%a4b1 of a4+	%a4b1 of b1+	%a4b7 of a4+
	Brain_41812 - STA4_029.fcs	10	13.2	75.7576	10.4		Brain_41812 - STA4_029.fcs	14.3			Brain_41812 - STA4_029.fcs	9.04	10.3	87.767	11.6	14.9
	Brain_40742 - STA4_027.fcs	8.92	11.5	77.5652	10.6		Brain_40742 - STA4_027.fcs	11.1			Brain_40742 - STA4_027.fcs	10.3	11.5	89.5652	9.98	9.4
	Brain_37164 - STA4_025.fcs	12.5	16.1	77.6398	15.7		Brain_37164 - STA4_025.fcs	5			Brain_37164 - STA4_025.fcs	19.4	23.5	82.5532	19.1	19.1
	Brain_35488 - STA4_024.fcs	24	29	82.7586	26.1		Brain_35488 - STA4_024.fcs	4.69			Brain_35488 - STA4_024.fcs	31.5	36.3	86.7769	30	47.4
	Brain_40234 - STA4_026.fcs	3.73	10.4	35.8654	5.53		Brain_40234 - STA4_026.fcs	37.9			Brain_40234 - STA4_026.fcs	15.6	19.5	80	15.6	14.8
	Brain_41217 - STA4_028.fcs	1.51	4.3	35.1163	1.89		Brain_41217 - STA4_028.fcs	50.9			Brain_41217 - STA4_028.fcs	11.3	12.3	91.8699	9.45	9.03
	Brain_36798 - STA4_023.fcs	5.84	9.67	60.393	6.17		Brain_36798 - STA4_023.fcs	29.7			Brain_36798 - STA4_023.fcs	16.6	21	79.0476	12.7	21.1
	Brain_34051 - STA4_022.fcs	3.46	13	26.6154	5.39		Brain_34051 - STA4_022.fcs	53.2			Brain_34051 - STA4_022.fcs	16.7	20.7	80.6763	15.5	19.3
	Brain_36056 - HAD03_018.fcs	25.7	32	80.3125	28.8		Brain_36056 - HAD03_018.fcs	16.9			Brain_36056 - HAD03_018.fcs	11.6	13.2	87.8788	14.9	20.2
	Brain_36511 - HAD03_019.fcs	36.5	48.4	75.4132	43.3		Brain_36511 - HAD03_019.fcs	12.5			Brain_36511 - HAD03_019.fcs	18	20.6	87.3786	24.1	20.8
	Brain_38889 - HAD03_020.fcs	38.5	46.3	83.1533	41.9		Brain_38889 - HAD03_020.fcs	8.86			Brain_38889 - HAD03_020.fcs	16.4	17.5	93.7143	24.8	17.5
	Brain_38919 - HAD03_021.fcs	30.7	38.4	79.9479	36.6		Brain_38919 - HAD03_021.fcs	7.75			Brain_38919 - HAD03_021.fcs	11.7	11.9	98.3193	15.8	10.8
	Brain_33100 - HAD02_015.fcs	27.5	35.2	78.125	31.5		Brain_33100 - HAD02_015.fcs	18.6			Brain_33100 - HAD02_015.fcs	35	36.9	94.8509	34.2	5.98
	Brain_33994 - HAD02_016.fcs	9.47	11.9	79.5798	9.62		Brain_33994 - HAD02_016.fcs	18.5			Brain_33994 - HAD02_016.fcs	36.3	39.5	91.8987	43	7.46
	Brain_34194 - HAD02_017.fcs	25.1	29.1	86.2543	26.6		Brain_34194 - HAD02_017.fcs	9.57			Brain_34194 - HAD02_017.fcs	32.1	34.2	93.8596	28.1	19.6
		CCR5+
	Sample:	CD4 A4B1-	CD4 A4B1+
	Brain_41812 - STA4_029.fcs	34.4	15.7
	Brain_40742 - STA4_027.fcs	51.5	13.3
	Brain_37164 - STA4_025.fcs	36.7	6.02
	Brain_35488 - STA4_024.fcs	7.03	2.53
	Brain_36056 - HAD03_018.fcs	35.4	14.9
	Brain_36511 - HAD03_019.fcs	59.2	29.6
	Brain_38889 - HAD03_020.fcs	63.7	24.8
	Brain_38919 - HAD03_021.fcs	47.5	30.7
	Brain_33100 - HAD02_015.fcs	34.4	20.9
	Brain_33994 - HAD02_016.fcs	68.8	26.7
	Brain_34194 - HAD02_017.fcs	47.2	7.1

## Sheet: sc Figure 2B
BRAIN
		Cell counts					Proportions
		Control	IgG	a4	seurat_clusters		C	IgG	a4
seurat_clusters	SingleR.cluster.labels_blueprint_encode	N	N	N		SingleR.cluster.labels_blueprint_encode	N	N	N
0	CD8+ Tcm	1318	413	926	0	CD8+ Tcm	17.9198	14.019	16.2342
1	CD8+ Tem	1365	441	546	1	CD8+ Tem	18.5588	14.9695	9.57223
2	CD8+ Tem	1128	175	304	2	CD8+ Tem	15.3365	5.94026	5.32959
3	CD8+ Tcm	541	346	585	3	CD8+ Tcm	7.35554	11.7447	10.256
4	NK cells	481	337	285	4	NK cells	6.53977	11.4392	4.99649
5	Monocytes	386	207	370	5	Monocytes	5.24813	7.02648	6.48668
6	Monocytes	369	64	486	6	Monocytes	5.017	2.17244	8.52034
7	NK cells	304	144	314	7	NK cells	4.13324	4.88798	5.50491
8	Monocytes	39	151	489	8	Monocytes	0.530252	5.12559	8.57293
9	CD8+ Tem	322	204	141	9	CD8+ Tem	4.37797	6.92464	2.47195
10	CD4+ Tcm	227	137	211	10	CD4+ Tcm	3.08634	4.65037	3.69916
11	CD8+ Tcm	471	12	89	11	CD8+ Tcm	6.40381	0.407332	1.56031
12	CD8+ Tcm	141	109	258	12	CD8+ Tcm	1.91706	3.69993	4.52314
13	Monocytes	13	93	242	13	Monocytes	0.176751	3.15682	4.24264
14	Class-switched memory B-cells	73	24	145	14	Class-switched memory B-cells	0.992522	0.814664	2.54208
15	CD8+ Tcm	57	50	113	15	CD8+ Tcm	0.774983	1.69722	1.98107
16	Monocytes	20		105	16	Monocytes	0.271924	0	1.84081
17	Adipocytes	74	5	41	17	Adipocytes	1.00612	0.169722	0.718794
18	DC	4	33	21	18	DC	0.0543848	1.12016	0.368163
19	Macrophages	22	1	33	19	Macrophages	0.299116	0.0339443	0.578541
		7355	2946	5704			100	100	100
		n=2	n=4	n=4
						CD8 TCM		31.5682	34.5547
						CD8 TEM		27.8344	17.3738
						CD4 TCM		4.65037	3.69916
						NK		16.3272	10.5014
						Mono		17.4813	29.6634

## Sheet: sc Figure 2D
CD4 TCM Brain Cluster 10						CD8 TEM BRAIN CLUSTER 1						MONOCYTE BRAIN CLUSTER 13
Unnamed: 0	pct.1	pct.2	FC			Unnamed: 0	pct.1	pct.2	FC			Unnamed: 0	pct.1	pct.2	FC
RPL14	0.883	0.976	-2.55982	Enriched in a4		LOC114674108	0.025	0.769	-4.3363	Enriched in a4		WARS	0.398	0.756	-3.98628
SCML4	0.409	0.81	-2.45328			LOC719702	0.302	0.914	-4.21738			LOC114674108	0.065	0.917	-3.71844
SIPA1L2	0.204	0.493	-2.08385			LOC114669857	0.147	0.844	-4.04059			LOC114669857	0.645	0.926	-3.63242
INPP4B	0.555	0.768	-1.96704			LOC719250	0.02	0.729	-3.95824			RPL14	0.86	0.983	-2.80043
RPL31	0.051	0.488	-1.93251			KLRB1	0.027	0.471	-3.76873			LOC719250	0.075	0.802	-2.4817
ITGA1	0.146	0.398	-1.74075			GNLY	0.56	0.919	-3.66421			SOD2	0.559	0.855	-2.39717
ROBO2	0.109	0.507	-1.65138			TYROBP	0.036	0.368	-3.64753			LOC694538	0.312	0.74	-2.39041
JTB	0.182	0.569	-1.64481			PRSS57	0.023	0.489	-3.40627			LOC114677644	0.849	0.967	-2.25611
APOL6	0.146	0.427	-1.62187			LOC114677642	0.073	0.661	-3.23734			PLAC8	0.731	0.897	-2.18416
THEMIS	0.124	0.427	-1.61996			LOC106995452	0.023	0.603	-3.06847			PSME2	0.699	0.884	-2.18188
SCLT1	0.307	0.573	-1.5994			RPL14	0.556	0.93	-2.99341			LOC114677642	0.108	0.814	-2.12814
RASGRF2	0.08	0.294	-1.57411			AKT3	0.052	0.352	-2.80485			EPSTI1	0.419	0.868	-2.04943
CST6	0.051	0.336	-1.50569			LOC114677644	0.692	0.978	-2.73979			LOC719702	0.699	0.95	-2.0411
						PAG1	0.05	0.449	-2.72033			APOL2	0.065	0.38	-1.97715
ACTG1	0.971	0.863	1.53296	Enriched in IgG		CCL5	0.791	0.974	-2.71716			PPA1	0.366	0.669	-1.95596	Enriched in a4
RARRES1	0.336	0.062	1.71682			NFKB1	0.254	0.694	-2.67597			UBE2E2	0.484	0.789	-1.95023
ITGB1	0.774	0.412	1.76156			INPP4B	0.093	0.522	-2.62676			CD274	0.108	0.483	-1.94155
TGFBR3	0.321	0.114	1.86579			LOC100430627	0.163	0.581	-2.53151			APOL6	0.151	0.574	-1.9217
LMNA	0.766	0.645	2.22736			PDGFD	0.129	0.403	-2.49934			LAP3	0.828	0.95	-1.89935
BTF3	0.818	0.555	2.44395			LOC701976	0.467	0.894	-2.47043			CAMK2D	0.43	0.702	-1.89516
RPL37	1	0.981	2.54369			MYO1E	0.066	0.315	-2.40062			IRF1	0.559	0.88	-1.82001
RPS15A	0.993	0.981	3.0811			BTBD11	0.095	0.31	-2.37934			CALHM6	0.183	0.496	-1.78703
RYR2	0.299	0.043	3.15942			PDE4B	0.109	0.487	-2.30598			LOC100425072	0.022	0.669	-1.70853
						GRK5	0.277	0.663	-2.21502			LOC723473	0.032	0.64	-1.70841
						HOPX	0.34	0.729	-2.196			ASAP1	0.72	0.963	-1.68862
						GNAQ	0.052	0.408	-2.19333			STAT1	0.484	0.839	-1.68404
						RRAD	0.125	0.414	-2.15335			SMAD3	0.602	0.913	-1.64173
						SAMHD1	0.102	0.465	-2.11674			MED13L	0.839	0.979	-1.62111
						PHLPP1	0.048	0.346	-2.10755			ADAM19	0.247	0.657	-1.61655
						LOC100425072	0	0.355	-2.06439			RPL31	0.247	0.802	-1.60631
						IKZF2	0.025	0.233	-2.05261			HBA1	0.398	0.715	-1.58553
						IL12RB2	0.082	0.333	-2.05078			LOC695158	0.172	0.496	-1.49387
						TXK	0.018	0.304	-2.02579
						PRKCA	0.406	0.758	-2.02524			RGS1	0.828	0.711	1.70942	Enriched in IgG
						LOC114677140	0.297	0.511	-2.0017			DUSP2	0.667	0.393	1.96556
						VAV3	0.424	0.723	-1.99258			MIR147B	0.677	0.421	1.96967
						RCSD1	0.1	0.487	-1.99069			PELI1	0.903	0.818	2.02359
						MTSS1	0.102	0.423	-1.96076			MAMU-E	0.86	0.616	2.10653
						IL7R	0.014	0.266	-1.94632			RNASET2	0.946	0.938	2.27116
						LMNA	0.24	0.663	-1.93102			RPL37	0.978	0.921	2.45681
						KLHL29	0	0.245	-1.85948			BTF3	0.882	0.81	2.47475
						THEMIS	0.054	0.299	-1.73478			MAMU-DQA1	1	0.992	2.52166
						DUSP5	0.1	0.432	-1.70693			GADD45A	0.57	0.277	2.52811
						PDZRN3	0.018	0.181	-1.65767			LOC114675357	0.978	0.975	2.60384
						LOC114674534	0.995	1	-1.63498			BMP6	0.559	0.215	2.68346
						PDE7A	0.483	0.762	-1.63332			RPS15A	0.957	0.942	2.68622
						CMIP	0.417	0.758	-1.63027			LOC694372	0.925	0.595	3.17025
						CD7	0.02	0.225	-1.61093			MAMU-DRB5	1	0.992	3.45625
						MAP3K5	0.186	0.476	-1.59533			LOC693820	0.882	0.008	4.02715
						HSPA1A	0.032	0.168	-1.57576			LOC697476	0.935	0.041	8.04365
						HSPH1	0.535	0.78	-1.57107
						KCNQ5	0.007	0.156	-1.53501
						LOC716530	0.238	0.593	-1.53027
						KEG06-r02	1	0.998	-1.52901
						DOCK9	0.238	0.553	-1.51987
						KDM6B	0.129	0.463	-1.51884
						LOC100426197	0.229	0.579	-1.51756
						GZMK	0.027	0.194	-1.51549
						GAS7	0.293	0.603	-1.51272
						ZFP36L2	0.626	0.863	-1.50151
						ARHGAP9	0.193	0.531	-1.49745
						HIVEP1	0.776	0.723	1.53816	Enriched in IgG
						CLEC12A	0.2	0.004	1.54064
						CD8B	0.544	0.326	1.54888
						MTPN	0.565	0.423	1.55213
						UGCG	0.327	0.141	1.56502
						LAT	0.569	0.419	1.5669
						CRY1	0.664	0.44	1.58113
						TMSB10	0.989	0.984	1.59424
						MBNL1	0.955	0.954	1.62606
						PDE4D	0.696	0.467	1.66538
						ARHGEF3	0.601	0.513	1.66575
						LOC106996627	0.803	0.687	1.67189
						AAK1	0.719	0.606	1.67785
						HNRNPLL	0.383	0.187	1.68573
						NTN4	0.24	0.092	1.71704
						S100A4	0.998	0.947	1.71733
						IFI27L2	0.934	0.846	1.72294
						STAMBPL1	0.279	0.101	1.74145
						TTLL10	0.265	0.046	1.75458
						MAMU-E	0.567	0.385	1.76274
						GZMM	0.671	0.474	1.793
						LOC106992647	0.447	0.244	1.80172
						BTF3	0.526	0.326	1.8148
						RAPGEF2	0.8	0.689	1.82627
						INPP4A	0.853	0.771	1.83906
						NMB	0.295	0.055	1.83919
						RPL37	0.989	0.947	1.85122
						KLF2	0.832	0.755	1.87186
						TEAD1	0.204	0.022	1.88037
						ITM2A	0.624	0.405	1.8922
						TOX2	0.336	0.086	1.94261
						CDKL5	0.331	0.101	1.96385
						LOC703029	0.905	0.692	2.03176
						OXSR1	0.723	0.579	2.06072
						ROR2	0.524	0.269	2.06657
						KLF7	0.308	0.037	2.13751
						LRP12	0.358	0.104	2.13846
						PTMS	0.798	0.538	2.17463
						DAPK2	0.501	0.222	2.24725
						RPS15A	0.95	0.91	2.24809
						LOC114675357	0.562	0.315	2.2802
						SOX5	0.249	0.04	2.38727
						RIMBP2	0.345	0.018	2.58778
						RORA	0.891	0.69	2.59661
						GADD45A	0.701	0.374	2.72665
						C1H1orf21	0.483	0.165	2.74343
						EVL	0.88	0.65	2.83575
						COL11A1	0.34	0.057	2.85139
						CSGALNACT1	0.336	0.002	2.91909
						RRAS2	0.805	0.527	2.9375
						LOC705095	0.914	0.581	2.96171
						CD6	0.653	0.255	3.00109
						APBB2	0.762	0.22	3.36127
						LOC693820	0.58	0.015	3.77941
						CAPG	0.562	0.044	3.82296
						TNFRSF18	0.599	0.081	4.03491
						LOC694372	0.934	0.495	4.4597
						ARHGAP32	0.794	0.066	6.40854
						LOC697476	0.914	0.038	6.52015

## Sheet: sc Figure 2K
	orig.ident	nCount_RNA	nFeature_RNA	percent.mt	stim	tissue	integrated_snn_res.0.5	seurat_clusters	condition	SingleR.cluster.labels_immune	SingleR.cluster.labels_monacco_encode	SingleR.cluster.labels_blueprint_encode	SingleR.cluster.labels_hpca	percent.siv
ACCTGAATCCGTCCTA-1_2	Brain_IgG	1505	770	0	Brain_IgG	Brain	3	3	Brain_IgG	T cells, CD4+, Th1	MAIT cells	CD8+ Tcm	T_cell:CD8+_Central_memory	0.0664452
AGGACTTCAATCACGT-1_2	Brain_IgG	4261	1897	0	Brain_IgG	Brain	0	0	Brain_IgG	T cells, CD4+, Th1	MAIT cells	CD8+ Tcm	T_cell:CD8+_Central_memory	0.0234687
AGGATCTAGTTGGACG-1_2	Brain_IgG	2281	1212	0	Brain_IgG	Brain	3	3	Brain_IgG	T cells, CD4+, Th1	MAIT cells	CD8+ Tcm	T_cell:CD8+_Central_memory	0.526085
CAGATTGCACCAATTG-1_2	Brain_IgG	1773	776	0	Brain_IgG	Brain	3	3	Brain_IgG	T cells, CD4+, Th1	MAIT cells	CD8+ Tcm	T_cell:CD8+_Central_memory	0.0564016
CCTGTTGTCAAGTCGT-1_2	Brain_IgG	3870	1613	0	Brain_IgG	Brain	10	10	Brain_IgG	T cells, CD4+, Th1_17	Th1/Th17 cells	CD4+ Tcm	T_cell:CD4+_effector_memory	0.0258398
CTCAGGGGTGGATGAC-1_2	Brain_IgG	4302	1320	0	Brain_IgG	Brain	3	3	Brain_IgG	T cells, CD4+, Th1	MAIT cells	CD8+ Tcm	T_cell:CD8+_Central_memory	0.023245
GACCGTGGTCTGTCCT-1_2	Brain_IgG	4318	1917	0	Brain_IgG	Brain	9	9	Brain_IgG	T cells, CD4+, Th1_17	MAIT cells	CD8+ Tem	T_cell:CD8+_Central_memory	0.0231589
GCAACCGGTATCGCAT-1_2	Brain_IgG	8853	2699	0	Brain_IgG	Brain	5	5	Brain_IgG	Monocytes, CD16+	Intermediate monocytes	Monocytes	Monocyte:CD16+	0.0225912
GCACGTGGTCAACCTA-1_2	Brain_IgG	2183	1144	0	Brain_IgG	Brain	3	3	Brain_IgG	T cells, CD4+, Th1	MAIT cells	CD8+ Tcm	T_cell:CD8+_Central_memory	0.0458085
GGAGAACGTCCGGTGT-1_2	Brain_IgG	1335	756	0	Brain_IgG	Brain	3	3	Brain_IgG	T cells, CD4+, Th1	MAIT cells	CD8+ Tcm	T_cell:CD8+_Central_memory	0.0749064
GGAGATGCATCTTCGC-1_2	Brain_IgG	4760	2254	0	Brain_IgG	Brain	15	15	Brain_IgG	T cells, CD4+, Th1	Effector memory CD8 T cells	CD8+ Tcm	T_cell:gamma-delta	0.0210084
TTTAGTCTCCGACGGT-1_2	Brain_IgG	4675	1899	0	Brain_IgG	Brain	10	10	Brain_IgG	T cells, CD4+, Th1_17	Th1/Th17 cells	CD4+ Tcm	T_cell:CD4+_effector_memory	0.727273
														0.136353
AAAGAACCAATCAGCT-1_3	Brain_a4	2445	1249	0	Brain_a4	Brain	9	9	Brain_a4	T cells, CD4+, Th1_17	MAIT cells	CD8+ Tem	T_cell:CD8+_Central_memory	0.0408998
AAAGAACTCCCGAGGT-1_3	Brain_a4	1167	515	0	Brain_a4	Brain	3	3	Brain_a4	T cells, CD4+, Th1	MAIT cells	CD8+ Tcm	T_cell:CD8+_Central_memory	0.514139
AATGCCATCCGAACGC-1_3	Brain_a4	6094	2195	0	Brain_a4	Brain	0	0	Brain_a4	T cells, CD4+, Th1	MAIT cells	CD8+ Tcm	T_cell:CD8+_Central_memory	0.0328192
ACACCAAAGTATTAGG-1_3	Brain_a4	4026	1809	0	Brain_a4	Brain	0	0	Brain_a4	T cells, CD4+, Th1	MAIT cells	CD8+ Tcm	T_cell:CD8+_Central_memory	0.0248385
ACCCTCAAGACTCCGC-1_3	Brain_a4	6138	2215	0	Brain_a4	Brain	0	0	Brain_a4	T cells, CD4+, Th1	MAIT cells	CD8+ Tcm	T_cell:CD8+_Central_memory	9.93809
ACGTCCTGTAATGCTC-1_3	Brain_a4	2363	1152	0	Brain_a4	Brain	3	3	Brain_a4	T cells, CD4+, Th1	MAIT cells	CD8+ Tcm	T_cell:CD8+_Central_memory	0.0423191
ACTGTGAGTCCTGGTG-1_3	Brain_a4	4599	1863	0	Brain_a4	Brain	0	0	Brain_a4	T cells, CD4+, Th1	MAIT cells	CD8+ Tcm	T_cell:CD8+_Central_memory	0.0217439
AGACCCGTCAAAGGAT-1_3	Brain_a4	1364	454	0	Brain_a4	Brain	12	12	Brain_a4	T cells, CD4+, Th1	Effector memory CD8 T cells	CD8+ Tcm	NK_cell	0.0733138
AGCGCTGGTGTTGATC-1_3	Brain_a4	7411	2525	0	Brain_a4	Brain	0	0	Brain_a4	T cells, CD4+, Th1	MAIT cells	CD8+ Tcm	T_cell:CD8+_Central_memory	4.56079
AGGCCACTCGCGCTGA-1_3	Brain_a4	6823	2296	0	Brain_a4	Brain	3	3	Brain_a4	T cells, CD4+, Th1	MAIT cells	CD8+ Tcm	T_cell:CD8+_Central_memory	3.10714
AGGTCTACAACGCCCA-1_3	Brain_a4	2962	377	0	Brain_a4	Brain	17	17	Brain_a4	T cells, CD4+, Th1_17	Progenitor cells	Adipocytes	Endothelial_cells:lymphatic:TNFa_48h	0.033761
AGTGTTGAGCTCCATA-1_3	Brain_a4	4057	1654	0	Brain_a4	Brain	3	3	Brain_a4	T cells, CD4+, Th1	MAIT cells	CD8+ Tcm	T_cell:CD8+_Central_memory	0.0246488
AGTGTTGAGTGGCGAT-1_3	Brain_a4	6028	2272	0	Brain_a4	Brain	0	0	Brain_a4	T cells, CD4+, Th1	MAIT cells	CD8+ Tcm	T_cell:CD8+_Central_memory	3.79894
ATATCCTGTAGACAGC-1_3	Brain_a4	2076	612	0	Brain_a4	Brain	12	12	Brain_a4	T cells, CD4+, Th1	Effector memory CD8 T cells	CD8+ Tcm	NK_cell	0.0481696
ATCCGTCTCTACTCAT-1_3	Brain_a4	1861	939	0	Brain_a4	Brain	3	3	Brain_a4	T cells, CD4+, Th1	MAIT cells	CD8+ Tcm	T_cell:CD8+_Central_memory	2.57926
ATGATCGCAAGGCTTT-1_3	Brain_a4	4709	1966	0	Brain_a4	Brain	0	0	Brain_a4	T cells, CD4+, Th1	MAIT cells	CD8+ Tcm	T_cell:CD8+_Central_memory	0.0212359
ATGGGAGCAAATGCTC-1_3	Brain_a4	5075	2132	0	Brain_a4	Brain	11	11	Brain_a4	T cells, CD4+, Th1	Vd2 gd T cells	CD8+ Tcm	T_cell:CD8+_Central_memory	0.0197044
CAAGACTTCCATTCAT-1_3	Brain_a4	5284	2103	0	Brain_a4	Brain	0	0	Brain_a4	T cells, CD4+, Th1	MAIT cells	CD8+ Tcm	T_cell:CD8+_Central_memory	0.548827
CACAACACACCTTCCA-1_3	Brain_a4	5650	2235	0	Brain_a4	Brain	0	0	Brain_a4	T cells, CD4+, Th1	MAIT cells	CD8+ Tcm	T_cell:CD8+_Central_memory	0.0353982
CACATGAGTTCTGAGT-1_3	Brain_a4	2199	915	0	Brain_a4	Brain	3	3	Brain_a4	T cells, CD4+, Th1	MAIT cells	CD8+ Tcm	T_cell:CD8+_Central_memory	0.0454752
CATGAGTTCCATTGTT-1_3	Brain_a4	4036	1433	0	Brain_a4	Brain	6	6	Brain_a4	Monocytes, CD14+	Intermediate monocytes	Monocytes	Monocyte:CD16+	0.024777
CATTTCAGTTCGGTTA-1_3	Brain_a4	4633	1787	0	Brain_a4	Brain	10	10	Brain_a4	T cells, CD4+, Th1_17	Th1/Th17 cells	CD4+ Tcm	T_cell:CD4+_effector_memory	0.0431686
CCAAGCGAGAAGCCAC-1_3	Brain_a4	5322	1923	0	Brain_a4	Brain	0	0	Brain_a4	T cells, CD4+, Th1	MAIT cells	CD8+ Tcm	T_cell:CD8+_Central_memory	6.12552
CCATAAGTCGTGTCAA-1_3	Brain_a4	4166	1651	0	Brain_a4	Brain	3	3	Brain_a4	T cells, CD4+, Th1	MAIT cells	CD8+ Tcm	T_cell:CD8+_Central_memory	0.0240038
CCTCAACAGTAGGCCA-1_3	Brain_a4	7926	2814	0	Brain_a4	Brain	0	0	Brain_a4	T cells, CD4+, Th1	MAIT cells	CD8+ Tcm	T_cell:CD8+_Central_memory	2.58642
CGCATAAAGCGTCAGA-1_3	Brain_a4	995	463	0	Brain_a4	Brain	12	12	Brain_a4	T cells, CD4+, Th1	Effector memory CD8 T cells	CD8+ Tcm	NK_cell	0.100503
CGGAATTAGGTTCACT-1_3	Brain_a4	5997	2332	0	Brain_a4	Brain	10	10	Brain_a4	T cells, CD4+, Th1_17	Th1/Th17 cells	CD4+ Tcm	T_cell:CD4+_effector_memory	4.76905
CGTGTCTAGGCGTTAG-1_3	Brain_a4	2448	967	0	Brain_a4	Brain	3	3	Brain_a4	T cells, CD4+, Th1	MAIT cells	CD8+ Tcm	T_cell:CD8+_Central_memory	19.3219
CTATCCGTCAAGAAAC-1_3	Brain_a4	4529	1920	0	Brain_a4	Brain	0	0	Brain_a4	T cells, CD4+, Th1	MAIT cells	CD8+ Tcm	T_cell:CD8+_Central_memory	8.12541
GAAGCGAAGCGAGGAG-1_3	Brain_a4	2372	1241	0	Brain_a4	Brain	3	3	Brain_a4	T cells, CD4+, Th1	MAIT cells	CD8+ Tcm	T_cell:CD8+_Central_memory	2.69815
GACCCAGGTCTTGCTC-1_3	Brain_a4	5722	2118	0	Brain_a4	Brain	10	10	Brain_a4	T cells, CD4+, Th1_17	Th1/Th17 cells	CD4+ Tcm	T_cell:CD4+_effector_memory	0.0174764
GAGGCAAAGGCATGGT-1_3	Brain_a4	2935	1373	0	Brain_a4	Brain	3	3	Brain_a4	T cells, CD4+, Th1	MAIT cells	CD8+ Tcm	T_cell:CD8+_Central_memory	0.511073
GATAGCTAGAGAGCAA-1_3	Brain_a4	3541	1685	0	Brain_a4	Brain	3	3	Brain_a4	T cells, CD4+, Th1	MAIT cells	CD8+ Tcm	T_cell:CD8+_Central_memory	5.45044
GCACATAAGTGGCAGT-1_3	Brain_a4	5706	1974	0	Brain_a4	Brain	0	0	Brain_a4	T cells, CD4+, Th1	MAIT cells	CD8+ Tcm	T_cell:CD8+_Central_memory	10.4977
GCCAACGCATTGACTG-1_3	Brain_a4	7291	2852	0	Brain_a4	Brain	11	11	Brain_a4	T cells, CD4+, Th1	Vd2 gd T cells	CD8+ Tcm	T_cell:CD8+_Central_memory	3.82664
GCGTGCAGTAACGGTG-1_3	Brain_a4	2628	1043	0	Brain_a4	Brain	6	6	Brain_a4	Monocytes, CD14+	Intermediate monocytes	Monocytes	Monocyte:CD16+	0.0380518
GCTACCTGTTTGGAGG-1_3	Brain_a4	3464	1467	0	Brain_a4	Brain	3	3	Brain_a4	T cells, CD4+, Th1	MAIT cells	CD8+ Tcm	T_cell:CD8+_Central_memory	0.0866051
GTCCACTTCGAACGGA-1_3	Brain_a4	1948	728	0	Brain_a4	Brain	3	3	Brain_a4	T cells, CD4+, Th1	MAIT cells	CD8+ Tcm	T_cell:CD8+_Central_memory	2.25873
GTCGAATCAAACACCT-1_3	Brain_a4	5975	2257	0	Brain_a4	Brain	0	0	Brain_a4	T cells, CD4+, Th1	MAIT cells	CD8+ Tcm	T_cell:CD8+_Central_memory	3.17992
GTCTAGATCAAAGGAT-1_3	Brain_a4	4540	1822	0	Brain_a4	Brain	0	0	Brain_a4	T cells, CD4+, Th1	MAIT cells	CD8+ Tcm	T_cell:CD8+_Central_memory	11.4978
GTGTTAGTCATTACGG-1_3	Brain_a4	4561	1651	0	Brain_a4	Brain	11	11	Brain_a4	T cells, CD4+, Th1	Vd2 gd T cells	CD8+ Tcm	T_cell:CD8+_Central_memory	8.81386
GTTACCCAGGACTAAT-1_3	Brain_a4	3711	1689	0	Brain_a4	Brain	3	3	Brain_a4	T cells, CD4+, Th1	MAIT cells	CD8+ Tcm	T_cell:CD8+_Central_memory	4.90434
GTTCATTAGTGATGGC-1_3	Brain_a4	6604	2348	0	Brain_a4	Brain	0	0	Brain_a4	T cells, CD4+, Th1	MAIT cells	CD8+ Tcm	T_cell:CD8+_Central_memory	0.166566
GTTGAACGTTTCAGAC-1_3	Brain_a4	4306	1890	0	Brain_a4	Brain	3	3	Brain_a4	T cells, CD4+, Th1	MAIT cells	CD8+ Tcm	T_cell:CD8+_Central_memory	5.43428
TACCCACAGCATGGGT-1_3	Brain_a4	3633	1570	0	Brain_a4	Brain	0	0	Brain_a4	T cells, CD4+, Th1	MAIT cells	CD8+ Tcm	T_cell:CD8+_Central_memory	0.0275255
TAGCACAGTAATGTGA-1_3	Brain_a4	1712	430	0	Brain_a4	Brain	12	12	Brain_a4	T cells, CD4+, Th1	Effector memory CD8 T cells	CD8+ Tcm	NK_cell	0.0584112
TATCTTGGTGACATCT-1_3	Brain_a4	1271	542	0	Brain_a4	Brain	3	3	Brain_a4	T cells, CD4+, Th1	MAIT cells	CD8+ Tcm	T_cell:CD8+_Central_memory	0.629426
TCACACCAGGTTCTAC-1_3	Brain_a4	4100	1799	0	Brain_a4	Brain	3	3	Brain_a4	T cells, CD4+, Th1	MAIT cells	CD8+ Tcm	T_cell:CD8+_Central_memory	0.0243902
TCACGCTAGACTTGTC-1_3	Brain_a4	2158	884	0	Brain_a4	Brain	6	6	Brain_a4	Monocytes, CD14+	Intermediate monocytes	Monocytes	Monocyte:CD16+	0.0463392
TCAGTTTTCTTCGATT-1_3	Brain_a4	2145	1183	0	Brain_a4	Brain	3	3	Brain_a4	T cells, CD4+, Th1	MAIT cells	CD8+ Tcm	T_cell:CD8+_Central_memory	1.25874
TCCCACAGTAGAGTTA-1_3	Brain_a4	1021	373	0	Brain_a4	Brain	12	12	Brain_a4	T cells, CD4+, Th1	Effector memory CD8 T cells	CD8+ Tcm	NK_cell	0.0979432
TCGGGACAGATGCGAC-1_3	Brain_a4	3332	1185	0	Brain_a4	Brain	6	6	Brain_a4	Monocytes, CD14+	Intermediate monocytes	Monocytes	Monocyte:CD16+	0.030012
TCGTGGGCAGTTGCGC-1_3	Brain_a4	4677	1842	0	Brain_a4	Brain	0	0	Brain_a4	T cells, CD4+, Th1	MAIT cells	CD8+ Tcm	T_cell:CD8+_Central_memory	0.0213812
TGCGATAAGTGGCCTC-1_3	Brain_a4	8052	2600	0	Brain_a4	Brain	0	0	Brain_a4	T cells, CD4+, Th1	MAIT cells	CD8+ Tcm	T_cell:CD8+_Central_memory	3.83756
TGTAAGCCAGGATTCT-1_3	Brain_a4	1863	1042	0	Brain_a4	Brain	3	3	Brain_a4	T cells, CD4+, Th1	MAIT cells	CD8+ Tcm	T_cell:CD8+_Central_memory	0.0536769
TGTACAGGTCACCGCA-1_3	Brain_a4	7010	2278	0	Brain_a4	Brain	0	0	Brain_a4	T cells, CD4+, Th1	MAIT cells	CD8+ Tcm	T_cell:CD8+_Central_memory	13.3951
TGTCCCATCGTGCACG-1_3	Brain_a4	5539	1641	0	Brain_a4	Brain	3	3	Brain_a4	T cells, CD4+, Th1	MAIT cells	CD8+ Tcm	T_cell:CD8+_Central_memory	0.0180538
TGTGGCGGTGGGTCAA-1_3	Brain_a4	1830	608	0	Brain_a4	Brain	6	6	Brain_a4	Monocytes, CD14+	Intermediate monocytes	Monocytes	Monocyte:CD16+	0.0546448
TGTTCTAGTAGAGGAA-1_3	Brain_a4	3319	1546	0	Brain_a4	Brain	0	0	Brain_a4	T cells, CD4+, Th1	MAIT cells	CD8+ Tcm	T_cell:CD8+_Central_memory	0.0301296
TTACCATTCATTACTC-1_3	Brain_a4	2317	986	0	Brain_a4	Brain	8	8	Brain_a4	Monocytes, CD14+	Classical monocytes	Monocytes	Macrophage:monocyte-derived:M-CSF/IFNg/Pam3Cys	0.0431593
TTCCAATCAGGCTATT-1_3	Brain_a4	2190	997	0	Brain_a4	Brain	3	3	Brain_a4	T cells, CD4+, Th1	MAIT cells	CD8+ Tcm	T_cell:CD8+_Central_memory	1.3242
TTCCTAAGTCACTAGT-1_3	Brain_a4	4162	1989	0	Brain_a4	Brain	17	17	Brain_a4	T cells, CD4+, Th1_17	Progenitor cells	Adipocytes	Endothelial_cells:lymphatic:TNFa_48h	0.0240269
TTCGCTGAGGGCAATC-1_3	Brain_a4	1602	769	0	Brain_a4	Brain	3	3	Brain_a4	T cells, CD4+, Th1	MAIT cells	CD8+ Tcm	T_cell:CD8+_Central_memory	0.062422
TTGGATGAGAGTGAAG-1_3	Brain_a4	3061	1389	0	Brain_a4	Brain	0	0	Brain_a4	T cells, CD4+, Th1	MAIT cells	CD8+ Tcm	T_cell:CD8+_Central_memory	0.0326691
TTGTGTTCAGTAGAAT-1_3	Brain_a4	625	355	0	Brain_a4	Brain	3	3	Brain_a4	T cells, CD4+, Th1	MAIT cells	CD8+ Tcm	T_cell:CD8+_Central_memory	0.16
TTTACGTTCCTACGAA-1_3	Brain_a4	3011	1330	0	Brain_a4	Brain	3	3	Brain_a4	T cells, CD4+, Th1	MAIT cells	CD8+ Tcm	T_cell:CD8+_Central_memory	6.6091
														2.3311

## Sheet: Supp 2
	SPLEEN		Control	IgG	a4				Control	IgG	a4
			Cell counts						Proportions
	seurat_clusters	SingleR.cluster.labels_blueprint_encode	N	N	N					N	N
	0	Monocytes	372	1218	232		0	Monocytes	11.7871	18.3	6.7
	1	CD8+ Tcm	318	801	191		1	CD8+ Tcm	10.076	12	5.5
	2	CD8+ Tcm	564	540	140		2	CD8+ Tcm	17.8707	8.1	4
	3	naive B-cells	69	471	675		3	naive B-cells	2.18631	7.1	19.5
	4	CD4+ Tcm	309	293	459		4	CD4+ Tcm	9.79087	4.4	13.3
	5	CD8+ Tem	226	506	171		5	CD8+ Tem	7.16096	7.6	4.9
	6	NK cells	152	487	86		6	NK cells	4.81622	7.3	2.5
	7	Monocytes	106	555	40		7	Monocytes	3.35868	8.3	1.2
	8	naive B-cells	35	224	387		8	naive B-cells	1.109	3.4	11.2
	9	NK cells	259	353	32		9	NK cells	8.20659	5.3	0.9
	10	Monocytes	249	303	76		10	Monocytes	7.88973	4.6	2.2
	11	Memory B-cells	55	123	409		11	Memory B-cells	1.74271	1.8	11.8
	12	Class-switched memory B-cells	14	47	325		12	Class-switched memory B-cells	0.443599	0.7	9.4
	13	CD8+ Tcm	173	162	41		13	CD8+ Tcm	5.48162	2.4	1.2
	14	CD8+ Tcm	27	169	30		14	CD8+ Tcm	0.855513	2.5	0.9
	15	Monocytes	29	119	68		15	Monocytes	0.918885	1.8	2
	16	Plasma cells	41	58	25		16	Plasma cells	1.29911	0.9	0.7
	17	DC	68	31	14		17	DC	2.15463	0.5	0.4
	18	Monocytes	35	43	25		18	Monocytes	1.109	0.6	0.7
	19	Monocytes	7	71	1		19	Monocytes	0.2218	1.1	0
	20	naive B-cells	5	54	18		20	naive B-cells	0.158428	0.8	0.5
	21	Monocytes	43	15	9		21	Monocytes	1.36248	0.2	0.3
	22	Endothelial cells	0	14	9		22	Endothelial cells	0	0.2	0.3
			3156	6657	3463
	sample size		n=3	n=3	n=3
								CD8 TCM	34.2839	25	11.6
								CD8 TEM	7.16096	7.6	4.9
								CD4 TCM	9.79087	4.4	13.3
								NK	13.0228	12.6	3.4
								Mono	25.7288	33.1	11.1

## Sheet: Figure 3B Nano
5 Differential Expression | Spatial Data Analysis Report|SIV neg/SIV pos PFC A4
SLC1A2	-1.379	0.00032
SNAP25	-1.352	0.0019
CALM1	-1.29	0.00042
ALDOC	-1.241	0.00025
CHN1	-1.206	0.005
SNCB	-1.161	0.00075
MAP2	-1.16	0.0004
UCHL1	-1.117	0.0019
YWHAG	-1.109	0.0016
SPARCL1	-1.1	0.00023
VSNL1	-1.095	0.0047
NRGN	-1.094	0.0045
OLFM1	-1.092	0.0018
SYT1	-1.091	0.0061
TSPAN7	-1.069	0.00019
RGS4	-1.068	0.0056
NDRG2	-1.044	0.00011
ENO2	-1.02	0.0011	Enriched in SIV+
CPLX2	-1.013	0.0016
DNM1	-0.994	0.0013
PPIA	-0.989	0.00037
STXBP1	-0.984	0.0033
STMN1	-0.957	0.0045
THY1	-0.951	0.0042
CALM3	-0.947	0.004
VAMP2	-0.944	0.00034
RTN1	-0.937	0.00084
PHYHIP	-0.914	0.009
TUBA1C	-0.909	0.0034
FXYD6	-0.902	0.00031
ATP1A3	-0.902	0.0089
CPLX1	-0.896	0.0031
RAB3A	-0.896	0.0035
RTN3	-0.875	0.0006
ATP5F1B	-0.872	0.00014
GABBR1	-0.87	0.00023
CPE	-0.863	0.00014
STMN2	-0.861	0.0075
NRSN1	-0.856	0.0045
DMTN	-0.847	0.0041
DCLK1	-0.842	0.0024
CALM2	-0.835	0.002
AKT3	-0.831	0.00034
YWHAH	-0.819	0.0054
LDHB	-0.817	0.00017
DPYSL2	-0.813	0.0022
FGF12	-0.805	0.003
MT3	-0.798	0.0022
ARF3	-0.788	0.0015
SYN2	-0.785	0.0032
SATB1	-0.777	0.00058
KIF5A	-0.769	0.0056
ATP6V1B2	-0.764	0.0015
DLGAP1	-0.764	0.012
CKB	-0.762	0.00029
DYNLL2	-0.76	0.01
CHGA	-0.749	0.00019
MDH1	-0.743	0.018
SEPTIN7	-0.735	0.016
PJA2	-0.732	7.1e-05
GDI1	-0.728	0.0042
BSN	-0.726	0.0019
SPTAN1	-0.722	0.0023
NRCAM	-0.713	0.005
KLC1	-0.712	0.0012
MIR9-1HG	-0.707	0.0039
PRKAR1A	-0.702	0.0018
ATP5MC3	-0.693	0.00072
KIF5C	-0.693	0.01
PFKP	-0.691	0.0023
ATP1B1	-0.688	0.0038
TMEM59L	-0.687	0.0014
FEZ1	-0.686	0.017
YWHAE	-0.681	0.0029
SULT4A1	-0.68	0.019
AGAP3	-0.675	0.0068
PPP3R1	-0.675	0.027
ALDOA	-0.672	0.0025
DCTN1	-0.67	0.001
HSP90AA1	-0.669	0.0087
NELL2	-0.661	0.0014
SYNGR1	-0.659	0.00081
GNAS	-0.657	0.001
CLTC	-0.653	0.00021
PHACTR1	-0.653	0.00087
CFL1	-0.652	0.0049
TMEM130	-0.651	0.00082
NSF	-0.646	0.019
MT1M	-0.642	0.0091
SEPTIN5	-0.641	0.011
TUBB2B	-0.638	0.0076
NPTX1	-0.637	0.0069
MEF2C	-0.637	0.014
ATP5F1A	-0.633	0.001
SCN2A	-0.632	0.008
DNAJA1	-0.63	0.0019
APP	-0.629	0.0055
CAMK2G	-0.628	0.017
UBE2Z	-0.623	0.001
PACSIN1	-0.623	0.015
MDH2	-0.621	6.3e-05
RUNDC3A	-0.621	0.0034
PAK1	-0.619	0.0062
PPP2CA	-0.616	0.0015
PAFAH1B1	-0.614	0.012
CADPS	-0.613	0.0051
PFN2	-0.609	0.0057
RTN4	-0.608	0.016
MORF4L1	-0.608	0.018
PRDX5	-0.606	0.0016
CLSTN3	-0.605	0.012
GLUL	-0.604	0.018
SHANK1	-0.599	0.0011
RTL8C	-0.598	0.0022
TLE5	-0.598	0.014
MTURN	-0.598	0.026
COX6C	-0.596	0.0011
WDR47	-0.593	0.0053
TAGLN3	-0.592	0.04
ZNF365	-0.59	0.0033
GAP43	-0.59	0.019
ATP2B1	-0.59	0.026
FAM107A	-0.588	0.0075
CLIP3	-0.588	0.025
PCSK1N	-0.587	0.006
SRI	-0.586	0.0023
CMAS	-0.586	0.0067
MYT1L	-0.586	0.011
SNCA	-0.585	0.019
SERINC1	-0.582	0.0033
MTCH1	-0.582	0.0076
GABARAPL2	-0.576	0.00087
ATP6V1A	-0.576	0.0026
HSPA8	-0.576	0.0093
TSPYL1	-0.574	0.03
HLF	-0.574	0.031
KIF1B	-0.572	0.022
OTUB1	-0.569	0.011
CCNI	-0.568	0.00073
TSC22D1	-0.568	0.0047
RAN	-0.566	0.0049
HNRNPD	-0.561	0.0012
NAPB	-0.561	0.021
RBFOX3	-0.559	0.021
PRKACB	-0.559	0.025
MRFAP1	-0.558	0.0015
SLC1A3	-0.558	0.0057
AGAP2	-0.558	0.018
ARPC4	-0.557	0.0013
YWHAB	-0.557	0.0046
CCK	-0.557	0.02
HPCA	-0.557	0.025
UBB	-0.554	0.0015
MARF1	-0.554	0.006
NR1D2	-0.55	0.0046
VAPA	-0.548	0.00053
MATR3	-0.546	0.0029
USP22	-0.545	0.0019
CLSTN1	-0.545	0.0049
COX6A1	-0.544	0.003
DIRAS2	-0.543	0.034
NDUFB9	-0.542	0.0013
NGRN	-0.541	0.003
GPR37L1	-0.54	0.012
GNB1	-0.54	0.012
DPCD	-0.54	0.024
DYNC1H1	-0.539	0.0025
ANK2	-0.539	0.0044
ACTR2	-0.537	0.0027
MT2A	-0.537	0.027
ATP1B2	-0.535	0.007
NPTN	-0.532	0.028
RPH3A	-0.53	0.02
NUDT3	-0.528	0.005
YWHAZ	-0.527	0.011
HPCAL4	-0.527	0.036
KCNB1	-0.525	0.0072
RAPGEF4	-0.525	0.009
REEP5	-0.523	0.0074
TCEAL3	-0.521	0.0011
TUFM	-0.519	0.00049
GPM6A	-0.518	0.0081
SEZ6L2	-0.516	0.012
PREPL	-0.516	0.021
DYNLL1	-0.515	0.015
DTNA	-0.514	0.023
SSX2IP	-0.513	0.02
MOAP1	-0.512	0.0061
ARHGAP21	-0.512	0.017
PDAP1	-0.51	0.0054
MMD	-0.51	0.017
EPS15	-0.509	0.011
SEPTIN3	-0.509	0.022
SCAMP5	-0.507	0.021
TRIR	-0.504	0.0042
OSBPL1A	-0.503	0.013
NECAB1	-0.503	0.013
KCNA2	-0.502	0.0062
S100A11	0.502	0.034
CD3E	0.504	0.0051
CXCL9	0.507	0.024
VAMP3	0.508	0.0024
OSGIN1	0.514	0.0045
HEBP2	0.514	0.0093
FN1	0.519	0.016
BOLL	0.521	0.0051
DAB2	0.522	0.0058
YBX1	0.53	0.00084
IL17C	0.53	0.0037
TRAF3IP3	0.534	0.019
MAN2B1	0.54	0.0015
CSK	0.541	0.0068
ACTA2	0.541	0.029
OAS2	0.544	0.004
RPS29	0.548	0.00051
SELE	0.549	0.0021
MYCT1	0.553	0.00091
KDM4B	0.554	0.006
FCGRT	0.56	0.031
FCER1G	0.563	0.0052
SLC6A20	0.565	0.0047
COL11A2	0.569	0.0056
EXD1	0.569	0.017
LIPE	0.578	0.00059
TGFB1	0.579	0.0026
CLIC1	0.582	0.0035
F13A1	0.583	0.0042
SLFNL1	0.585	0.0054
ZNF142	0.594	0.011
GZMB	0.601	0.008
H1-7	0.606	0.0065
RIOK2	0.607	0.00074
H3C13	0.613	0.0027
CCDC13	0.625	0.0061
ANXA2	0.628	0.0028
MGP	0.628	0.026
CAPZA3	0.633	0.013
SOD3	0.647	0.00065
STAB1	0.649	0.00046
ITIH5	0.65	0.0064
PLEKHG3	0.652	0.0077
HLA-DMA	0.659	0.0075
CCL24	0.661	0.019
TIMP1	0.662	0.0029
CXCR4	0.667	0.00013
SUPT7L	0.675	0.00033	Enriched in SIV-
HLA-DPA1	0.7	0.0074
MFAP4	0.701	0.0081
DUX4	0.702	0.00096
ACSF2	0.704	0.00057
LCP1	0.704	0.0023
IGFBP4	0.706	0.014
ABHD16A	0.711	0.0059
WIPI1	0.717	0.00045
PNO1	0.721	0.0009
PTGFRN	0.759	0.013
HLA-DRA	0.767	0.0074
C1QB	0.785	0.0091
COL1A2	0.789	0.01
NPB	0.79	0.0025
C4B	0.793	0.031
ZIC1	0.812	0.0012
INAVA	0.827	0.016
HLA-DRB1	0.857	0.014
MZT2B	0.876	0.023
GYPC	0.897	0.018
VIM	0.924	0.017
CD74	0.952	0.012
IGF2	1.124	0.0055
Feature	Estimate	P

## Sheet: Figure 3B- Nanostring
7 Pathway Analysis | Spatial Data Analysis Report
Pathway	Comparison	Estimate	P	TargetNumber	Targets	Feature
Non-integrin membrane-ECM interactions	SIVpos vs SIVneg	1.11	2.7e-05	17	AGRN;DDR1;DMD;FGF2;HSPG2;ITGA2;ITGB1;ITGB4;LAMB1;LAMB2;NRXN1;NTN4;PRKCA;SDC3;TGFB1;TRAPPC4;TTR	Non-integrin membrane-ECM interactions
Plasma lipoprotein remodeling	SIVpos vs SIVneg	1.1	8.3e-05	7	APOE;FURIN;MBTPS1;MBTPS2;P4HB;PCSK6;PLTP	Plasma lipoprotein remodeling
Phosphorylation of CD3 and TCR zeta c...	SIVpos vs SIVneg	1.04	0.00018	13	CD3D;CD3E;CD4;CSK;HLA-DPA1;HLA-DPB1;HLA-DQA1;HLA-DQA2;HLA-DQB1;HLA-DQB2;HLA-DRA;HLA-DRB1;PTPRJ	Phosphorylation of CD3 and TCR zeta chains
Loss of Function of SMAD2/3 in Cancer	SIVpos vs SIVneg	1.03	8.7e-05	6	SMAD2;SMAD4;TGFB1;TGFBR1;TGFBR2;ZFYVE9	Loss of Function of SMAD2/3 in Cancer
Extracellular matrix organization	SIVpos vs SIVneg	1	0.0011	81	A2M;ADAM10;ADAM15;ADAM9;ADAMTS4;AGRN;BCAN;BSG;CAPN2;CAPNS1;CD151;CD44;CD47;COL11A2;COL16A1;COL1A2;COL4A5;COL9A1;COL9A2;CTSB;CTSL;DCN;DDR1;DMD;DST;EFEMP1;EFEMP2;FBLN1;FGF2;FMOD;FN1;FURIN;HSPG2;HTRA1;ICAM1;ITGA2;ITGA4;ITGAE;ITGAL;ITGAM;ITGB1;ITGB2;ITGB4;ITGB7;ITGB8;JAM2;JAM3;LAMB1;LAMB2;LRP4;MADCAM1;MFAP3;MFAP4;MMP3;NCAM1;NCAN;NCSTN;NID1;NRXN1;NTN4;P4HA1;P4HB;PECAM1;PLEC;PLOD1;PRKCA;PSEN1;PTPRS;PXD…	Extracellular matrix organization
Translocation of ZAP-70 to Immunologi...	SIVpos vs SIVneg	0.99	0.00019	11	CD3D;CD3E;CD4;HLA-DPA1;HLA-DPB1;HLA-DQA1;HLA-DQA2;HLA-DQB1;HLA-DQB2;HLA-DRA;HLA-DRB1	Translocation of ZAP-70 to Immunological synapse
Formation of Fibrin Clot (Clotting Ca...	SIVpos vs SIVneg	0.99	0.00036	8	A2M;C1QBP;F13A1;GP1BB;PROS1;SERPIND1;TFPI;VWF	Formation of Fibrin Clot (Clotting Cascade)
Integrin cell surface interactions	SIVpos vs SIVneg	0.98	0.00042	25	AGRN;BSG;CD44;CD47;COL16A1;COL9A1;COL9A2;FN1;HSPG2;ICAM1;ITGA2;ITGA4;ITGAE;ITGAL;ITGAM;ITGB1;ITGB2;ITGB7;ITGB8;JAM2;JAM3;MADCAM1;PECAM1;SPP1;VCAM1	Integrin cell surface interactions
Collagen biosynthesis and modifying e...	SIVpos vs SIVneg	0.98	0.002	9	COL11A2;COL16A1;COL1A2;COL4A5;COL9A1;COL9A2;P4HA1;P4HB;PLOD1	Collagen biosynthesis and modifying enzymes
PD-1 signaling	SIVpos vs SIVneg	0.96	0.0002	15	CD3D;CD3E;CD4;CSK;HLA-DPA1;HLA-DPB1;HLA-DQA1;HLA-DQA2;HLA-DQB1;HLA-DQB2;HLA-DRA;HLA-DRB1;PDCD1;PDCD1LG2;PTPN11	PD-1 signaling
Transcriptional regulation of granulo...	SIVpos vs SIVneg	0.96	0.00033	15	DEK;E2F1;EP300;GATA2;H2AJ;H2AZ1;H2BC15;H2BC21;H2BC4;H3-3A;H4C1;PML;SPI1;STAT3;TFDP1	Transcriptional regulation of granulopoiesis
Laminin interactions	SIVpos vs SIVneg	0.96	0.00072	7	HSPG2;ITGA2;ITGB1;ITGB4;LAMB1;LAMB2;NID1	Laminin interactions
SMAD2/3 Phosphorylation Motif Mutants...	SIVpos vs SIVneg	0.94	0.00055	5	SMAD2;TGFB1;TGFBR1;TGFBR2;ZFYVE9	SMAD2/3 Phosphorylation Motif Mutants in Cancer
TGFBR1 KD Mutants in Cancer	SIVpos vs SIVneg	0.94	0.00055	5	SMAD2;TGFB1;TGFBR1;TGFBR2;ZFYVE9	TGFBR1 KD Mutants in Cancer
HDMs demethylate histones	SIVpos vs SIVneg	0.94	0.00066	10	ARID5B;H4C1;KDM1A;KDM2A;KDM2B;KDM4A;KDM4B;KDM4C;KDM5C;KDM6B	HDMs demethylate histones
Transport of bile salts and organic a...	SIVpos vs SIVneg	0.93	0.0007	21	BSG;CP;SLC11A2;SLC13A3;SLC13A4;SLC13A5;SLC22A8;SLC2A13;SLC39A1;SLC39A10;SLC39A3;SLC39A6;SLC40A1;SLC41A1;SLC44A1;SLC44A2;SLC44A5;SLC6A1;SLC6A11;SLC6A18;SLC6A20	Transport of bile salts and organic acids, metal ions and amine compounds
Interleukin receptor SHC signaling	SIVpos vs SIVneg	0.91	0.00092	16	GAB2;GRB2;IL2;IL2RA;IL2RB;IL2RG;IL3;IL5;INPPL1;JAK1;JAK2;PIK3CA;PIK3CB;PIK3R1;SHC1;SOS1	Interleukin receptor SHC signaling
Interleukin-10 signaling	SIVpos vs SIVneg	0.9	0.00027	21	CCL2;CCL3;CCR2;CCR5;CD80;CD86;FCER2;ICAM1;IL10;IL10RA;IL12A;IL12B;IL18;IL1A;IL1B;IL6;JAK1;STAT3;TIMP1;TNF;TYK2	Interleukin-10 signaling
Intrinsic Pathway of Fibrin Clot Form...	SIVpos vs SIVneg	0.89	0.001	6	A2M;C1QBP;GP1BB;PROS1;SERPIND1;VWF	Intrinsic Pathway of Fibrin Clot Formation
Transcriptional regulation of white a...	SIVpos vs SIVneg	0.88	0.00092	34	ADIRF;CARM1;CCNC;CCND3;CDK19;CDK8;EP300;FAM120B;HELZ2;MED13;MED13L;MED14;MED15;MED16;MED19;MED21;MED24;MED25;MED28;MED6;MED8;NCOR1;NCOR2;NR2F2;PPARGC1A;RELA;SMARCD3;SREBF1;SREBF2;TBL1XR1;TGFB1;THRAP3;TNF;ZNF638	Transcriptional regulation of white adipocyte differentiation
ECM proteoglycans	SIVpos vs SIVneg	0.88	0.0031	19	AGRN;BCAN;COL9A1;COL9A2;DCN;FMOD;HSPG2;ITGA2;ITGB1;LAMB1;LAMB2;LRP4;NCAM1;NCAN;PTPRS;SPARC;TGFB1;TNR;VCAN	ECM proteoglycans
RUNX1 and FOXP3 control the developme...	SIVpos vs SIVneg	0.86	0.00042	5	FOXP3;IL2;IL2RA;NFATC2;TNFRSF18	RUNX1 and FOXP3 control the development of regulatory T lymphocytes (Tregs)
Creation of C4 and C2 activators	SIVpos vs SIVneg	0.86	0.00075	8	C1QB;C1QC;C1S;IGHG2;IGHG3;IGHG4;IGKC;MASP2	Creation of C4 and C2 activators
Interleukin-37 signaling	SIVpos vs SIVneg	0.86	0.0013	7	CASP1;IL37;PTPN11;PTPN12;PTPN2;SIGIRR;STAT3	Interleukin-37 signaling
MET activates PTK2 signaling	SIVpos vs SIVneg	0.86	0.0013	5	ITGA2;ITGB1;LAMB1;LAMB2;PTK2	MET activates PTK2 signaling
Metal ion SLC transporters	SIVpos vs SIVneg	0.86	0.0015	8	CP;SLC11A2;SLC39A1;SLC39A10;SLC39A3;SLC39A6;SLC40A1;SLC41A1	Metal ion SLC transporters
Interleukin-15 signaling	SIVpos vs SIVneg	0.85	0.00071	11	GAB2;GRB2;IL15;IL15RA;IL2RB;IL2RG;JAK1;SHC1;SOS1;STAT3;STAT5A	Interleukin-15 signaling
NOTCH4 Intracellular Domain Regulates...	SIVpos vs SIVneg	0.85	0.0013	7	ACTA2;EP300;HES1;KAT2A;KAT2B;RBPJ;SNW1	NOTCH4 Intracellular Domain Regulates Transcription
Keratinization	SIVpos vs SIVneg	0.84	0.0017	13	CAPNS1;DSP;FURIN;KAZN;KRT18;KRT28;KRT31;KRTAP10-3;KRTAP2-4;KRTAP9-4;PCSK6;PKP4;SPINK5	Keratinization
Interleukin-23 signaling	SIVpos vs SIVneg	0.84	0.0018	9	IL12B;IL12RB1;IL23A;IL23R;JAK2;P4HB;STAT3;STAT4;TYK2	Interleukin-23 signaling
N-glycan antennae elongation in the m...	SIVpos vs SIVneg	0.83	0.0011	10	B4GALT2;B4GALT5;B4GALT6;FUT3;MAN2A1;MGAT4A;MGAT4B;MGAT5;ST3GAL4;ST8SIA3	N-glycan antennae elongation in the medial/trans-Golgi
Interleukin-4 and Interleukin-13 sign...	SIVpos vs SIVneg	0.83	0.0012	61	ANXA1;BCL2L1;CCL2;COL1A2;F13A1;FCER2;FGF2;FN1;FOS;FOXO3;FSCN1;GATA3;HIF1A;HMOX1;HSP90AA1;HSPA8;ICAM1;IGHG4;IL10;IL12A;IL12B;IL13;IL13RA1;IL17A;IL18;IL1A;IL1B;IL23A;IL23R;IL2RG;IL4;IL4R;IL6;IRF4;ITGAM;ITGB1;ITGB2;JAK1;JAK2;JUNB;MMP3;NDN;NOS2;PIK3R1;POU2F1;RORC;S1PR1;SOCS5;SOX2;STAT1;STAT3;STAT6;TGFB1;TIMP1;TNF;TWIST1;TYK2;VCAM1;VEGFA;VIM;ZEB1	Interleukin-4 and Interleukin-13 signaling
Collagen formation	SIVpos vs SIVneg	0.83	0.0063	17	CD151;COL11A2;COL16A1;COL1A2;COL4A5;COL9A1;COL9A2;CTSB;CTSL;DST;ITGB4;MMP3;P4HA1;P4HB;PLEC;PLOD1;PXDN	Collagen formation
Classical antibody-mediated complemen...	SIVpos vs SIVneg	0.82	0.0016	7	C1QB;C1QC;C1S;IGHG2;IGHG3;IGHG4;IGKC	Classical antibody-mediated complement activation
Interleukin-2 family signaling	SIVpos vs SIVneg	0.82	0.0016	25	GAB2;GRB2;IL15;IL15RA;IL2;IL21;IL2RA;IL2RB;IL2RG;IL3;IL5;IL9;INPPL1;JAK1;JAK2;PIK3CA;PIK3CB;PIK3R1;PTK2B;SHC1;SOS1;STAT1;STAT3;STAT4;STAT5A	Interleukin-2 family signaling
N-Glycan antennae elongation	SIVpos vs SIVneg	0.82	0.002	8	B4GALT2;B4GALT5;B4GALT6;MGAT4A;MGAT4B;MGAT5;ST3GAL4;ST8SIA3	N-Glycan antennae elongation
Initial triggering of complement	SIVpos vs SIVneg	0.82	0.0036	12	C1QB;C1QC;C1S;C3;C4B;CFB;CFD;IGHG2;IGHG3;IGHG4;IGKC;MASP2	Initial triggering of complement
Syndecan interactions	SIVpos vs SIVneg	0.82	0.0049	8	FGF2;ITGA2;ITGB1;ITGB4;PRKCA;SDC3;TGFB1;TRAPPC4	Syndecan interactions
Collagen chain trimerization	SIVpos vs SIVneg	0.82	0.0076	6	COL11A2;COL16A1;COL1A2;COL4A5;COL9A1;COL9A2	Collagen chain trimerization
Immunoregulatory interactions between...	SIVpos vs SIVneg	0.79	0.002	34	B2M;C3;CD200;CD3D;CD3E;CD40;CD81;CD8A;CD8B;CD99;COLEC12;HLA-A;HLA-B;HLA-C;HLA-E;HLA-F;HLA-G;ICAM1;IGKC;ITGA4;ITGAL;ITGB1;ITGB2;ITGB7;KIR3DL1;LILRB2;MADCAM1;NPDC1;PIANP;PILRA;PILRB;SELL;TYROBP;VCAM1	Immunoregulatory interactions between a Lymphoid and a non-Lymphoid cell
NOTCH2 intracellular domain regulates...	SIVpos vs SIVneg	0.79	0.0022	5	EP300;FCER2;GZMB;HES1;RBPJ	NOTCH2 intracellular domain regulates transcription
Complement cascade	SIVpos vs SIVneg	0.79	0.0044	21	C1QB;C1QC;C1S;C3;C3AR1;C4B;C4BPB;C7;CD59;CD81;CFB;CFD;CFH;CFHR1;CLU;IGHG2;IGHG3;IGHG4;IGKC;MASP2;PROS1	Complement cascade
Elastic fibre formation	SIVpos vs SIVneg	0.78	0.0046	9	EFEMP1;EFEMP2;FBLN1;FURIN;ITGB1;ITGB8;MFAP3;MFAP4;TGFB1	Elastic fibre formation
Pre-NOTCH Transcription and Translation	SIVpos vs SIVneg	0.78	0.0068	18	AGO1;E2F1;EP300;H2AJ;H2AZ1;H2BC15;H2BC21;H2BC4;H3-3A;H4C1;KAT2A;KAT2B;PRKCI;RBPJ;SIRT6;SNW1;TFDP1;TNRC6A	Pre-NOTCH Transcription and Translation
Generation of second messenger molecules	SIVpos vs SIVneg	0.77	0.0016	17	CD3D;CD3E;CD4;EVL;GRAP2;HLA-DPA1;HLA-DPB1;HLA-DQA1;HLA-DQA2;HLA-DQB1;HLA-DQB2;HLA-DRA;HLA-DRB1;NCK1;PAK1;PAK3;VASP	Generation of second messenger molecules
Signaling by TGF-beta Receptor Comple...	SIVpos vs SIVneg	0.77	0.0019	7	FKBP1A;SMAD2;SMAD4;TGFB1;TGFBR1;TGFBR2;ZFYVE9	Signaling by TGF-beta Receptor Complex in Cancer
Regulation of Complement cascade	SIVpos vs SIVneg	0.77	0.0053	19	C1QB;C1QC;C1S;C3;C3AR1;C4B;C4BPB;C7;CD59;CD81;CFB;CFH;CFHR1;CLU;IGHG2;IGHG3;IGHG4;IGKC;PROS1	Regulation of Complement cascade
Diseases of glycosylation	SIVpos vs SIVneg	0.77	0.0083	29	ADAMTS4;AGRN;ALG12;B3GAT3;B3GLCT;B4GAT1;BCAN;CSPG5;CTSA;DCN;DPM1;DPM3;FMOD;GALT;GFPT1;GPC1;HEXB;HSPG2;LARGE1;MUC16;MUC5B;NCAN;NUS1;OGN;SDC3;SRD5A3;ST3GAL3;THSD7A;VCAN	Diseases of glycosylation
Integrin signaling	SIVpos vs SIVneg	0.76	0.0011	13	APBB1IP;CSK;FN1;GRB2;PDPK1;PTK2;RAP1A;RAP1B;RAPGEF4;SHC1;SOS1;TLN1;VWF	Integrin signaling
Platelet Aggregation (Plug Formation)	SIVpos vs SIVneg	0.76	0.0014	14	APBB1IP;CSK;FN1;GP1BB;GRB2;PDPK1;PTK2;RAP1A;RAP1B;RAPGEF4;SHC1;SOS1;TLN1;VWF	Platelet Aggregation (Plug Formation)
Chemokine receptors bind chemokines	SIVpos vs SIVneg	0.76	0.0015	12	CCL2;CCL3;CCR2;CCR4;CCR5;CCR6;CCR7;CX3CR1;CXCL11;CXCL9;CXCR3;CXCR4	Chemokine receptors bind chemokines
RUNX3 regulates NOTCH signaling	SIVpos vs SIVneg	0.76	0.0056	7	EP300;HES1;KAT2A;KAT2B;RBPJ;RUNX3;SNW1	RUNX3 regulates NOTCH signaling
OAS antiviral response	SIVpos vs SIVneg	0.75	0.006	5	FLNA;OAS1;OAS2;OASL;RNASEL	OAS antiviral response
Diseases of metabolism	SIVpos vs SIVneg	0.75	0.0088	50	ADAMTS4;AGRN;AHCY;ALG12;AMN;B3GAT3;B3GLCT;B4GAT1;BCAN;CSPG5;CTSA;CYP1B1;CYP27A1;DCN;DCXR;DPM1;DPM3;EPM2A;FDX1;FMOD;GALT;GCLC;GFPT1;GNS;GPC1;HEXB;HGSNAT;HPRT1;HSPG2;IDS;LARGE1;LCT;LMBRD1;MMADHC;MUC16;MUC5B;NCAN;NUS1;OGN;PC;PPP1R3C;RPS27A;SDC3;SRD5A3;ST3GAL3;TCN2;THSD7A;UBA52;UBB;VCAN	Diseases of metabolism
Regulation of lipid metabolism by PPA...	SIVpos vs SIVneg	0.74	0.0018	40	ACADM;ACSL1;ARNT2;CARM1;CCNC;CDK19;CDK8;EP300;FAM120B;FDFT1;GPS2;HELZ2;HMGCR;HMGCS1;MED13;MED13L;MED14;MED15;MED16;MED19;MED21;MED24;MED25;MED28;MED6;MED8;NCOR1;NCOR2;NFYB;PPARGC1A;RGL1;SIN3A;SIN3B;SMARCD3;SP1;SREBF1;SREBF2;TBL1XR1;THRAP3;TNFRSF21	Regulation of lipid metabolism by PPARalpha
Hyaluronan metabolism	SIVpos vs SIVneg	0.74	0.0052	5	ABCC5;CD44;CEMIP;CHP1;HEXB	Hyaluronan metabolism
Interleukin-35 Signalling	SIVpos vs SIVneg	0.74	0.0071	11	CANX;EBI3;IL12A;IL12RB2;IL6ST;JAK1;JAK2;STAT1;STAT3;STAT4;TYK2	Interleukin-35 Signalling
PPARA activates gene expression	SIVpos vs SIVneg	0.73	0.0029	38	ACADM;ACSL1;ARNT2;CARM1;CCNC;CDK19;CDK8;EP300;FAM120B;FDFT1;GPS2;HELZ2;HMGCR;HMGCS1;MED13;MED13L;MED14;MED15;MED16;MED19;MED21;MED24;MED25;MED28;MED6;MED8;NCOR1;NCOR2;NFYB;PPARGC1A;RGL1;SMARCD3;SP1;SREBF1;SREBF2;TBL1XR1;THRAP3;TNFRSF21	PPARA activates gene expression
TRAF6 mediated IRF7 activation	SIVpos vs SIVneg	0.73	0.0044	6	EP300;IFIH1;IFNA6;IRF3;IRF7;MAVS	TRAF6 mediated IRF7 activation
Molecules associated with elastic fibres	SIVpos vs SIVneg	0.73	0.0093	8	EFEMP1;EFEMP2;FBLN1;ITGB1;ITGB8;MFAP3;MFAP4;TGFB1	Molecules associated with elastic fibres
Interferon gamma signaling	SIVpos vs SIVneg	0.72	0.0029	54	B2M;CAMK2A;CAMK2B;CAMK2D;CAMK2G;CD44;CIITA;HLA-A;HLA-B;HLA-C;HLA-DPA1;HLA-DPB1;HLA-DQA1;HLA-DQA2;HLA-DQB1;HLA-DQB2;HLA-DRA;HLA-DRB1;HLA-E;HLA-F;HLA-G;ICAM1;IFI30;IFNGR1;IFNGR2;IRF1;IRF2;IRF3;IRF4;IRF5;IRF6;IRF7;IRF8;IRF9;JAK1;JAK2;MT2A;NCAM1;OAS1;OAS2;OASL;PIAS1;PML;PTPN11;PTPN2;SMAD7;STAT1;SUMO1;TRIM2;TRIM22;TRIM45;TRIM5;TRIM8;VCAM1	Interferon gamma signaling
Transport of vitamins, nucleosides, a...	SIVpos vs SIVneg	0.72	0.011	8	APOD;PDZD11;SLC25A4;SLC25A5;SLC27A4;SLC5A6;SLCO2B1;SLCO3A1	Transport of vitamins, nucleosides, and related molecules
POU5F1 (OCT4), SOX2, NANOG activate g...	SIVpos vs SIVneg	0.72	0.019	5	FGF2;SALL1;SOX2;STAT3;ZIC3	POU5F1 (OCT4), SOX2, NANOG activate genes related to proliferation
p130Cas linkage to MAPK signaling for...	SIVpos vs SIVneg	0.71	0.0046	7	APBB1IP;FN1;PTK2;RAP1A;RAP1B;TLN1;VWF	p130Cas linkage to MAPK signaling for integrins
STAT3 nuclear events downstream of AL...	SIVpos vs SIVneg	0.7	0.0019	6	EP300;HDAC2;HIF1A;IL2RG;SIN3A;STAT3	STAT3 nuclear events downstream of ALK signaling
Interleukin-27 signaling	SIVpos vs SIVneg	0.7	0.012	10	CANX;CRLF1;EBI3;IL27;IL6ST;JAK1;JAK2;STAT1;STAT3;TYK2	Interleukin-27 signaling
Formation of the beta-catenin:TCF tra...	SIVpos vs SIVneg	0.7	0.013	21	ASH2L;BCL9;CDC73;CTNNB1;EP300;H2AJ;H2AZ1;H2BC15;H2BC21;H2BC4;H3-3A;H4C1;LEO1;PYGO2;RUNX3;RUVBL1;SMARCA4;TCF4;TCF7L2;TLE2;TLE4	Formation of the beta-catenin:TCF transactivating complex
Degradation of the extracellular matrix	SIVpos vs SIVneg	0.7	0.019	28	A2M;ADAM10;ADAM15;ADAM9;ADAMTS4;BCAN;BSG;CAPN2;CAPNS1;CD44;COL16A1;COL9A1;COL9A2;CTSB;CTSL;DCN;FURIN;HSPG2;HTRA1;LAMB1;MMP3;NCSTN;NID1;PSEN1;SPOCK3;SPP1;TIMP1;TIMP2	Degradation of the extracellular matrix
Diseases associated with glycosylatio...	SIVpos vs SIVneg	0.7	0.022	6	DPM1;DPM3;GALT;GFPT1;NUS1;SRD5A3	Diseases associated with glycosylation precursor biosynthesis
Other semaphorin interactions	SIVpos vs SIVneg	0.7	0.025	9	CD72;ITGB1;PLXNB3;PLXNC1;PLXND1;SEMA4D;SEMA6A;SEMA6D;TYROBP	Other semaphorin interactions
Class B/2 (Secretin family receptors)	SIVpos vs SIVneg	0.69	0.015	17	ADCYAP1;ADCYAP1R1;CALCRL;CRH;CRHR1;FZD4;FZD6;FZD9;GNAS;GNB1;GNB2;GNG2;GNG7;PTCH1;PTCH2;PTHLH;WNT8A	Class B/2 (Secretin family receptors)
Regulation of Insulin-like Growth Fac...	SIVpos vs SIVneg	0.68	0.02	44	ADAM10;APLP2;APOE;APP;C3;CDH2;CHGB;CP;CST3;FAM20C;FN1;GAS6;GOLM1;IGF2;IGFBP2;IGFBP3;IGFBP4;IGFBP5;IGFBP7;IL6;KTN1;LAMB1;LAMB2;LGALS1;MBTPS1;MGAT4A;MIA3;NUCB1;P4HB;PDIA6;PRKCSH;RCN1;SCG2;SCG3;SERPINA1;SERPIND1;SPARCL1;SPP1;TF;TGOLN2;TIMP1;VCAN;VGF;WFS1	Regulation of Insulin-like Growth Factor (IGF) transport and uptake by Insulin-like Growth Factor Binding Proteins (IGFBPs)
GRB2:SOS provides linkage to MAPK sig...	SIVpos vs SIVneg	0.67	0.0043	9	APBB1IP;FN1;GRB2;PTK2;RAP1A;RAP1B;SOS1;TLN1;VWF	GRB2:SOS provides linkage to MAPK signaling for Integrins
Interleukin-2 signaling	SIVpos vs SIVneg	0.67	0.0049	8	IL2;IL2RA;IL2RB;IL2RG;JAK1;PTK2B;SHC1;STAT5A	Interleukin-2 signaling
B-WICH complex positively regulates r...	SIVpos vs SIVneg	0.67	0.0088	18	BAZ1B;DEK;EP300;GSK3B;H2AJ;H2AZ1;H2BC15;H2BC21;H2BC4;H3-3A;H4C1;KAT2A;KAT2B;POLR1G;POLR2E;POLR2F;SF3B1;SMARCA5	B-WICH complex positively regulates rRNA expression
TNFR1-induced NFkappaB signaling pathway	SIVpos vs SIVneg	0.67	0.015	8	IKBKG;RACK1;RBCK1;TAB2;TNF;USP2;USP4;XIAP	TNFR1-induced NFkappaB signaling pathway
Noncanonical activation of NOTCH3	SIVpos vs SIVneg	0.67	0.022	5	APH1A;NCSTN;PSEN1;PSENEN;YBX1	Noncanonical activation of NOTCH3
Interleukin-12 family signaling	SIVpos vs SIVneg	0.66	0.0087	44	ANXA2;ARF1;CANX;CAPZA1;CDC42;CFL1;CNN2;CRLF1;EBI3;GSTA2;GSTO1;HNRNPA2B1;HNRNPDL;HSPA9;IL10;IL12A;IL12B;IL12RB1;IL12RB2;IL23A;IL23R;IL27;IL6ST;JAK1;JAK2;LCP1;MIF;MSN;P4HB;PDCD4;PITPNA;PPIA;PSME2;RALA;RAP1B;RPLP0;SERPINB2;SNRPA1;SOD2;STAT1;STAT3;STAT4;TCP1;TYK2	Interleukin-12 family signaling
Loss of Function of TGFBR1 in Cancer	SIVpos vs SIVneg	0.66	0.011	6	FKBP1A;SMAD2;TGFB1;TGFBR1;TGFBR2;ZFYVE9	Loss of Function of TGFBR1 in Cancer
G1/S-Specific Transcription	SIVpos vs SIVneg	0.66	0.013	5	E2F1;E2F4;LIN37;RBBP4;TFDP1	G1/S-Specific Transcription
Transcription of E2F targets under ne...	SIVpos vs SIVneg	0.66	0.013	5	E2F1;E2F4;LIN37;RBBP4;TFDP1	Transcription of E2F targets under negative control by p107 (RBL1) and p130 (RBL2) in complex with HDAC1
Bile acid and bile salt metabolism	SIVpos vs SIVneg	0.66	0.016	6	CYP27A1;HSD17B4;OSBP;OSBPL1A;OSBPL2;SCP2	Bile acid and bile salt metabolism
Synthesis of bile acids and bile salts	SIVpos vs SIVneg	0.66	0.016	6	CYP27A1;HSD17B4;OSBP;OSBPL1A;OSBPL2;SCP2	Synthesis of bile acids and bile salts
Synthesis of PC	SIVpos vs SIVneg	0.66	0.018	11	ACHE;CEPT1;CHKB;CHPT1;CSNK2B;LPIN1;LPIN2;PCYT1A;SLC44A1;SLC44A2;SLC44A5	Synthesis of PC
Transport of Mature mRNA Derived from...	SIVpos vs SIVneg	0.66	0.028	13	ALYREF;CPSF1;CPSF2;CPSF4;EIF4E;FIP1L1;NUP58;NUP85;NUP98;NXF1;RANBP2;SEH1L;WDR33	Transport of Mature mRNA Derived from an Intronless Transcript
Transport of Mature mRNAs Derived fro...	SIVpos vs SIVneg	0.66	0.028	13	ALYREF;CPSF1;CPSF2;CPSF4;EIF4E;FIP1L1;NUP58;NUP85;NUP98;NXF1;RANBP2;SEH1L;WDR33	Transport of Mature mRNAs Derived from Intronless Transcripts
Deadenylation-dependent mRNA decay	SIVpos vs SIVneg	0.65	0.0089	28	CNOT1;CNOT10;CNOT11;CNOT2;CNOT3;CNOT7;CNOT8;DCP1B;DDX6;EDC3;EIF4A1;EIF4A2;EIF4B;EIF4E;EIF4G1;EXOSC1;EXOSC3;EXOSC4;EXOSC9;HBS1L;LSM1;LSM2;LSM4;LSM6;NT5C3B;PABPC1;PAIP1;TNKS1BP1	Deadenylation-dependent mRNA decay
Diseases associated with glycosaminog...	SIVpos vs SIVneg	0.65	0.023	14	AGRN;B3GAT3;BCAN;CSPG5;DCN;FMOD;GPC1;HEXB;HSPG2;NCAN;OGN;SDC3;ST3GAL3;VCAN	Diseases associated with glycosaminoglycan metabolism
Pre-NOTCH Expression and Processing	SIVpos vs SIVneg	0.65	0.03	25	AGO1;ATP2A2;E2F1;EP300;FURIN;H2AJ;H2AZ1;H2BC15;H2BC21;H2BC4;H3-3A;H4C1;KAT2A;KAT2B;POFUT1;PRKCI;RBPJ;SEL1L;SIRT6;SNW1;ST3GAL3;ST3GAL4;ST3GAL6;TFDP1;TNRC6A	Pre-NOTCH Expression and Processing
GPCR ligand binding	SIVpos vs SIVneg	0.64	0.0072	69	ADCYAP1;ADCYAP1R1;ADRA1D;ANXA1;APLNR;APP;C3;C3AR1;CALCRL;CCK;CCL2;CCL3;CCR2;CCR4;CCR5;CCR6;CCR7;CMKLR1;CRH;CRHR1;CX3CR1;CXCL11;CXCL9;CXCR3;CXCR4;EDNRB;FZD4;FZD6;FZD9;GABBR1;GABBR2;GALR3;GNAS;GNB1;GNB2;GNG2;GNG7;GPHB5;GPR37;GPR37L1;GRM5;GRM8;HCAR1;HEBP1;HRH3;HTR1E;HTR2C;LPAR2;MTNR1A;NPB;NPY;NTSR2;OPRL1;P2RY1;P2RY12;PLPPR2;PLPPR4;PROKR2;PTCH1;PTCH2;PTGER2;PTHLH;S1PR1;S1PR5;SST;SSTR5;TAC1;TAS1R3;WNT…	GPCR ligand binding
RA biosynthesis pathway	SIVpos vs SIVneg	0.64	0.0092	6	ALDH1A1;ALDH1A2;DHRS3;DHRS4;RDH10;RDH13	RA biosynthesis pathway
Transcription of E2F targets under ne...	SIVpos vs SIVneg	0.64	0.02	6	E2F1;E2F4;LIN37;MAX;RBBP4;TFDP1	Transcription of E2F targets under negative control by DREAM complex
Phase I - Functionalization of compounds	SIVpos vs SIVneg	0.63	0.014	19	ADH5;ALDH1A1;ALDH2;ARNT2;BPHL;CES1;CYB5B;CYB5R3;CYP1B1;CYP27A1;CYP2W1;CYP51A1;EPHX1;FDX1;HSP90AB1;MAOB;NQO2;PAOX;PTGES3	Phase I - Functionalization of compounds
Regulation of gene expression in late...	SIVpos vs SIVneg	0.63	0.019	6	EP300;HES1;KAT2A;KAT2B;RBPJ;SNW1	Regulation of gene expression in late stage (branching morphogenesis) pancreatic bud precursor cells
Metabolism of porphyrins	SIVpos vs SIVneg	0.62	0.011	8	BLVRA;COX15;FECH;HMOX1;HMOX2;SLCO2B1;UROD;UROS	Metabolism of porphyrins
Notch-HLH transcription pathway	SIVpos vs SIVneg	0.62	0.024	11	HDAC11;HDAC2;HDAC5;HDAC6;KAT2A;KAT2B;NCOR1;NCOR2;RBPJ;SNW1;TBL1XR1	Notch-HLH transcription pathway
Glycosaminoglycan metabolism	SIVpos vs SIVneg	0.62	0.038	36	ABCC5;AGRN;B3GAT3;B4GALT2;B4GALT5;B4GALT6;B4GAT1;BCAN;CD44;CEMIP;CHP1;CHST1;CSPG5;DCN;FMOD;GNS;GPC1;HEXB;HS3ST1;HS3ST4;HS6ST2;HS6ST3;HSPG2;IDS;NCAN;NDST1;NDST3;OGN;PAPSS1;SDC3;ST3GAL2;ST3GAL3;ST3GAL4;ST3GAL6;VCAN;XYLT1	Glycosaminoglycan metabolism
Class A/1 (Rhodopsin-like receptors)	SIVpos vs SIVneg	0.61	0.01	47	ADRA1D;ANXA1;APLNR;APP;C3;C3AR1;CCK;CCL2;CCL3;CCR2;CCR4;CCR5;CCR6;CCR7;CMKLR1;CX3CR1;CXCL11;CXCL9;CXCR3;CXCR4;EDNRB;GALR3;GPHB5;GPR37;GPR37L1;HCAR1;HEBP1;HRH3;HTR1E;HTR2C;LPAR2;MTNR1A;NPB;NPY;NTSR2;OPRL1;P2RY1;P2RY12;PLPPR2;PLPPR4;PROKR2;PTGER2;S1PR1;S1PR5;SST;SSTR5;TAC1	Class A/1 (Rhodopsin-like receptors)
FOXO-mediated transcription of oxidat...	SIVpos vs SIVneg	0.61	0.018	14	ATXN3;FBXO32;FOXO3;FOXO4;HDAC2;INS;NPY;NR3C1;PPARGC1A;SIN3A;SMAD2;SMAD4;SOD2;SREBF1	FOXO-mediated transcription of oxidative stress, metabolic and neuronal genes
Synthesis of PIPs at the late endosom...	SIVpos vs SIVneg	0.61	0.043	5	MTMR2;MTMR4;PIK3C3;PIK3R4;PIKFYVE	Synthesis of PIPs at the late endosome membrane
SMAD2/SMAD3:SMAD4 heterotrimer regula...	SIVpos vs SIVneg	0.6	0.035	21	CCNC;CCNK;CDK8;CDK9;COL1A2;E2F4;EP300;FURIN;JUNB;MAPK1;MAPK3;RNF111;RPS27A;SMAD2;SMAD4;SMAD7;SP1;TFDP1;UBA52;UBB;YBX1	SMAD2/SMAD3:SMAD4 heterotrimer regulates transcription
MET promotes cell motility	SIVpos vs SIVneg	0.6	0.045	11	CRKL;GAB1;GRB2;ITGA2;ITGB1;LAMB1;LAMB2;PTK2;RAP1A;RAP1B;RAPGEF1	MET promotes cell motility
Negative epigenetic regulation of rRN...	SIVpos vs SIVneg	0.59	0.0087	25	ARID4B;CCNH;DNMT1;ERCC2;H2AJ;H2AZ1;H2BC15;H2BC21;H2BC4;H3-3A;H4C1;HDAC2;MBD2;MNAT1;POLR1G;POLR2E;POLR2F;SAP130;SAP18;SIN3A;SIN3B;SIRT1;SMARCA5;SUDS3;UBTF	Negative epigenetic regulation of rRNA expression
Chromatin modifying enzymes	SIVpos vs SIVneg	0.59	0.011	100	AEBP2;ARID1B;ARID4A;ARID4B;ARID5B;ASH2L;ATF7IP;ATXN7;ATXN7L3;BRD8;BRMS1;BRWD1;CARM1;CHD3;CHD4;COPRS;DPY30;EHMT2;ELP2;ELP3;ENY2;EP300;EPC1;GATAD2A;GATAD2B;GPS2;H2AC12;H2AC21;H2AJ;H2AZ1;H2BC15;H2BC21;H2BC4;H4C1;HCFC1;HDAC2;ING4;ING5;JAK2;KANSL1;KANSL2;KAT2A;KAT2B;KAT6A;KAT7;KDM1A;KDM2A;KDM2B;KDM4A;KDM4B;KDM4C;KDM5C;KDM6B;KMT2C;KMT2E;KMT5B;MEAF6;MORF4L1;MORF4L2;MSL1;MSL2;MTA1;MTA3;NCOR1;NCOR2;NFKB2;…	Chromatin modifying enzymes
Chromatin organization	SIVpos vs SIVneg	0.59	0.011	100	AEBP2;ARID1B;ARID4A;ARID4B;ARID5B;ASH2L;ATF7IP;ATXN7;ATXN7L3;BRD8;BRMS1;BRWD1;CARM1;CHD3;CHD4;COPRS;DPY30;EHMT2;ELP2;ELP3;ENY2;EP300;EPC1;GATAD2A;GATAD2B;GPS2;H2AC12;H2AC21;H2AJ;H2AZ1;H2BC15;H2BC21;H2BC4;H4C1;HCFC1;HDAC2;ING4;ING5;JAK2;KANSL1;KANSL2;KAT2A;KAT2B;KAT6A;KAT7;KDM1A;KDM2A;KDM2B;KDM4A;KDM4B;KDM4C;KDM5C;KDM6B;KMT2C;KMT2E;KMT5B;MEAF6;MORF4L1;MORF4L2;MSL1;MSL2;MTA1;MTA3;NCOR1;NCOR2;NFKB2;…	Chromatin organization
Interleukin-12 signaling	SIVpos vs SIVneg	0.59	0.015	35	ANXA2;ARF1;CAPZA1;CDC42;CFL1;CNN2;GSTA2;GSTO1;HNRNPA2B1;HNRNPDL;HSPA9;IL10;IL12A;IL12B;IL12RB1;IL12RB2;JAK1;JAK2;LCP1;MIF;MSN;P4HB;PDCD4;PITPNA;PPIA;PSME2;RALA;RAP1B;RPLP0;SERPINB2;SNRPA1;SOD2;STAT4;TCP1;TYK2	Interleukin-12 signaling
Scavenging by Class A Receptors	SIVpos vs SIVneg	0.59	0.024	6	APOE;CALR;COL1A2;COLEC12;FTH1;MARCO	Scavenging by Class A Receptors
Base Excision Repair	SIVpos vs SIVneg	0.59	0.025	13	ADPRS;H2AJ;H2AZ1;H2BC15;H2BC21;H2BC4;H4C1;MBD4;PARP1;POLB;RPA3;TERF1;TERF2IP	Base Excision Repair
Assembly of collagen fibrils and othe...	SIVpos vs SIVneg	0.59	0.047	13	CD151;COL11A2;COL1A2;COL4A5;COL9A1;COL9A2;CTSB;CTSL;DST;ITGB4;MMP3;PLEC;PXDN	Assembly of collagen fibrils and other multimeric structures
IL-6-type cytokine receptor ligand in...	SIVpos vs SIVneg	0.59	0.055	9	CNTFR;CRLF1;IL11;IL11RA;IL6ST;JAK1;JAK2;LIFR;TYK2	IL-6-type cytokine receptor ligand interactions
The canonical retinoid cycle in rods ...	SIVpos vs SIVneg	0.58	0.013	5	MYO7A;NAPEPLD;RBP1;RDH10;TTR	The canonical retinoid cycle in rods (twilight vision)
Response to elevated platelet cytosol...	SIVpos vs SIVneg	0.58	0.024	57	A2M;ACTN2;ACTN4;ALDOA;ANXA5;APLP2;APP;CALM1;CAP1;CD63;CD9;CDC37L1;CFD;CFL1;CLU;ENDOD1;F13A1;FAM3C;FLNA;FN1;GAS6;GTPBP2;HABP4;HSPA5;IGF2;LAMP2;MAGED2;MANF;OLA1;PCDH7;PECAM1;PFN1;PPIA;PRKCA;PRKCB;PROS1;SCCPDH;SCG3;SELENOP;SELP;SERPINA1;SERPINF2;SPARC;SRGN;TAGLN2;TF;TGFB1;TIMP1;TIMP3;TLN1;TMSB4X;TUBA4A;VEGFA;VEGFB;VTI1B;VWF;WDR1	Response to elevated platelet cytosolic Ca2+
Platelet degranulation	SIVpos vs SIVneg	0.58	0.024	55	A2M;ACTN2;ACTN4;ALDOA;ANXA5;APLP2;APP;CALM1;CAP1;CD63;CD9;CDC37L1;CFD;CFL1;CLU;ENDOD1;F13A1;FAM3C;FLNA;FN1;GAS6;GTPBP2;HABP4;HSPA5;IGF2;LAMP2;MAGED2;MANF;OLA1;PCDH7;PECAM1;PFN1;PPIA;PROS1;SCCPDH;SCG3;SELENOP;SELP;SERPINA1;SERPINF2;SPARC;SRGN;TAGLN2;TF;TGFB1;TIMP1;TIMP3;TLN1;TMSB4X;TUBA4A;VEGFA;VEGFB;VTI1B;VWF;WDR1	Platelet degranulation
G0 and Early G1	SIVpos vs SIVneg	0.58	0.033	7	DYRK1A;E2F1;E2F4;LIN37;MAX;RBBP4;TFDP1	G0 and Early G1
Post-translational protein phosphoryl...	SIVpos vs SIVneg	0.58	0.049	42	ADAM10;APLP2;APOE;APP;C3;CDH2;CHGB;CP;CST3;FAM20C;FN1;GAS6;GOLM1;IGFBP3;IGFBP4;IGFBP5;IGFBP7;IL6;KTN1;LAMB1;LAMB2;LGALS1;MBTPS1;MGAT4A;MIA3;NUCB1;P4HB;PDIA6;PRKCSH;RCN1;SCG2;SCG3;SERPINA1;SERPIND1;SPARCL1;SPP1;TF;TGOLN2;TIMP1;VCAN;VGF;WFS1	Post-translational protein phosphorylation
Interleukin-21 signaling	SIVpos vs SIVneg	0.57	0.019	7	IL21;IL2RG;JAK1;STAT1;STAT3;STAT4;STAT5A	Interleukin-21 signaling
SIRT1 negatively regulates rRNA expre...	SIVpos vs SIVneg	0.57	0.02	8	H2AJ;H2AZ1;H2BC15;H2BC21;H2BC4;H3-3A;H4C1;SIRT1	SIRT1 negatively regulates rRNA expression
DNA methylation	SIVpos vs SIVneg	0.57	0.022	8	DNMT1;H2AJ;H2AZ1;H2BC15;H2BC21;H2BC4;H3-3A;H4C1	DNA methylation
Glycosphingolipid metabolism	SIVpos vs SIVneg	0.57	0.051	8	ASAH1;B3GALNT1;CTSA;ESYT2;GBA3;HEXB;SMPD1;UGT8	Glycosphingolipid metabolism
Keratan sulfate/keratin metabolism	SIVpos vs SIVneg	0.56	0.061	13	B4GALT2;B4GALT5;B4GALT6;B4GAT1;CHST1;FMOD;GNS;HEXB;OGN;ST3GAL2;ST3GAL3;ST3GAL4;ST3GAL6	Keratan sulfate/keratin metabolism
Cell surface interactions at the vasc...	SIVpos vs SIVneg	0.55	0.023	48	ATP1B1;ATP1B2;ATP1B3;BSG;CD44;CD47;CD74;CD99;CD99L2;FCER1G;FN1;FYN;GAS6;GPC1;GRB2;GYPC;IGKC;ITGA4;ITGAL;ITGAM;ITGB1;ITGB2;JAM2;JAM3;JCHAIN;KRAS;MAG;MIF;OLR1;PECAM1;PIK3CA;PIK3CB;PIK3R1;PPIA;PROS1;PTPN11;SDC3;SELE;SELL;SELP;SELPLG;SHC1;SIRPA;SLC3A2;SLC7A11;SOS1;TGFB1;TSPAN7	Cell surface interactions at the vascular wall
Signaling by ALK	SIVpos vs SIVneg	0.55	0.031	13	EP300;FRS2;HDAC2;HIF1A;IL2RG;PIK3CA;PIK3CB;PIK3R1;PTN;PTPRZ1;SHC1;SIN3A;STAT3	Signaling by ALK
Interleukin-7 signaling	SIVpos vs SIVneg	0.55	0.039	9	BRWD1;IL2RG;IL7;IL7R;JAK1;PIK3R1;SMARCA4;STAT3;STAT5A	Interleukin-7 signaling
Interleukin-6 family signaling	SIVpos vs SIVneg	0.55	0.041	14	CBL;CNTFR;CRLF1;IL11;IL11RA;IL6;IL6ST;JAK1;JAK2;LIFR;PTPN11;STAT1;STAT3;TYK2	Interleukin-6 family signaling
Striated Muscle Contraction	SIVpos vs SIVneg	0.55	0.049	11	ACTN2;DMD;TCAP;TMOD1;TMOD2;TNNT1;TPM1;TPM2;TPM3;TPM4;VIM	Striated Muscle Contraction
Regulated proteolysis of p75NTR	SIVpos vs SIVneg	0.55	0.059	5	APH1A;NCSTN;PSEN1;PSENEN;RELA	Regulated proteolysis of p75NTR
Pyroptosis	SIVpos vs SIVneg	0.54	0.012	14	CASP1;CASP5;CHMP3;CHMP4A;CHMP4B;CHMP7;CYCS;GZMB;HMGB1;IL18;IL1A;IL1B;IRF1;IRF2	Pyroptosis
NoRC negatively regulates rRNA expres...	SIVpos vs SIVneg	0.54	0.017	24	ARID4B;CCNH;DNMT1;ERCC2;H2AJ;H2AZ1;H2BC15;H2BC21;H2BC4;H3-3A;H4C1;HDAC2;MBD2;MNAT1;POLR1G;POLR2E;POLR2F;SAP130;SAP18;SIN3A;SIN3B;SMARCA5;SUDS3;UBTF	NoRC negatively regulates rRNA expression
tRNA processing	SIVpos vs SIVneg	0.54	0.036	21	CDKAL1;CPSF1;CPSF4;CSTF2;DDX1;ELAC2;EPRS1;FAM98B;METTL1;NSUN2;NUP58;NUP85;NUP98;RAN;RANBP2;RPP14;RTCB;SEH1L;TP53RK;TSEN15;XPOT	tRNA processing
mRNA decay by 5' to 3' exoribonuclease	SIVpos vs SIVneg	0.54	0.036	7	DCP1B;DDX6;EDC3;LSM1;LSM2;LSM4;LSM6	mRNA decay by 5' to 3' exoribonuclease
RUNX3 Regulates Immune Response and C...	SIVpos vs SIVneg	0.54	0.041	5	ITGA4;ITGAL;RORC;RUNX3;SPP1	RUNX3 Regulates Immune Response and Cell Migration
Signaling by Interleukins	SIVpos vs SIVneg	0.53	0.028	226	ANXA1;ANXA2;APP;ARF1;BCL2L1;BRWD1;BTRC;CANX;CAPZA1;CASP1;CBL;CCL2;CCL3;CCR2;CCR5;CD4;CD80;CD86;CDC42;CFL1;CNN2;CNTFR;COL1A2;CRKL;CRLF1;CSF1R;CUL1;DUSP7;EBI3;ELK1;F13A1;FBXW11;FCER2;FGF2;FN1;FOS;FOXO3;FSCN1;FYN;GAB2;GATA3;GRB2;GSTA2;GSTO1;HIF1A;HMGB1;HMOX1;HNRNPA2B1;HNRNPDL;HSP90AA1;HSPA8;HSPA9;ICAM1;IGHG4;IKBKG;IL10;IL10RA;IL11;IL11RA;IL12A;IL12B;IL12RB1;IL12RB2;IL13;IL13RA1;IL15;IL15RA;IL17A;IL1…	Signaling by Interleukins
Cytokine Signaling in Immune system	SIVpos vs SIVneg	0.53	0.028	326	ADAR;AKT2;AKT3;ANXA1;ANXA2;APP;ARF1;ARIH1;B2M;BCL2L1;BRWD1;BST2;BTRC;CAMK2A;CAMK2B;CAMK2D;CAMK2G;CANX;CAPZA1;CASP1;CBL;CCL2;CCL3;CCR2;CCR5;CD4;CD40;CD44;CD80;CD86;CDC42;CDKN1B;CFL1;CIITA;CNN2;CNTFR;COL1A2;CRKL;CRLF1;CSF1R;CSK;CUL1;DUSP7;EBI3;EGR1;EIF2AK2;EIF4A1;EIF4A2;EIF4E;EIF4E2;EIF4G1;EIF4G2;EIF4G3;ELK1;ELOB;ELOC;F13A1;FBXW11;FCER2;FGF2;FLNA;FN1;FOS;FOXO3;FSCN1;FYN;GAB2;GATA3;GRAP2;GRB10;GRB2;…	Cytokine Signaling in Immune system
Activated PKN1 stimulates transcripti...	SIVpos vs SIVneg	0.53	0.033	9	H2AJ;H2AZ1;H2BC15;H2BC21;H2BC4;H3-3A;H4C1;KDM1A;KDM4C	Activated PKN1 stimulates transcription of AR (androgen receptor) regulated genes KLK2 and KLK3
HATs acetylate histones	SIVpos vs SIVneg	0.53	0.046	40	ATXN7;ATXN7L3;BRD8;ELP2;ELP3;ENY2;EP300;EPC1;H2AC12;H2AC21;H2BC15;H2BC21;H2BC4;H4C1;HCFC1;ING4;ING5;KANSL1;KANSL2;KAT2A;KAT2B;KAT6A;KAT7;MEAF6;MORF4L1;MORF4L2;MSL1;MSL2;OGT;RBBP7;RUVBL1;RUVBL2;SAP130;SUPT7L;TADA1;TAF10;USP22;VPS72;WDR5;YEATS2	HATs acetylate histones
alpha-linolenic (omega3) and linoleic...	SIVpos vs SIVneg	0.53	0.079	6	ACSL1;ELOVL1;ELOVL5;FADS2;HSD17B4;SCP2	alpha-linolenic (omega3) and linoleic (omega6) acid metabolism
alpha-linolenic acid (ALA) metabolism	SIVpos vs SIVneg	0.53	0.079	6	ACSL1;ELOVL1;ELOVL5;FADS2;HSD17B4;SCP2	alpha-linolenic acid (ALA) metabolism
Peptide ligand-binding receptors	SIVpos vs SIVneg	0.52	0.023	31	ANXA1;APLNR;APP;C3;C3AR1;CCK;CCL2;CCL3;CCR2;CCR4;CCR5;CCR6;CCR7;CX3CR1;CXCL11;CXCL9;CXCR3;CXCR4;EDNRB;GALR3;GPR37;GPR37L1;HEBP1;NPB;NPY;NTSR2;OPRL1;PROKR2;SST;SSTR5;TAC1	Peptide ligand-binding receptors
Interferon alpha/beta signaling	SIVpos vs SIVneg	0.52	0.047	42	ADAR;BST2;EGR1;HLA-A;HLA-B;HLA-C;HLA-E;HLA-F;HLA-G;IFI27;IFI6;IFIT1;IFIT2;IFIT3;IFITM2;IFNA6;IFNAR1;IFNAR2;IRF1;IRF2;IRF3;IRF4;IRF5;IRF6;IRF7;IRF8;IRF9;ISG15;JAK1;KPNB1;MX1;MX2;OAS1;OAS2;OASL;PSMB8;PTPN11;RNASEL;SAMHD1;STAT1;STAT2;TYK2	Interferon alpha/beta signaling
Platelet Adhesion to exposed collagen	SIVpos vs SIVneg	0.52	0.053	6	FCER1G;FYN;GP1BB;ITGA2;ITGB1;VWF	Platelet Adhesion to exposed collagen
RUNX1 regulates genes involved in meg...	SIVpos vs SIVneg	0.52	0.058	21	AGO1;ASH2L;DPY30;EP300;H2AJ;H2AZ1;H2BC15;H2BC21;H2BC4;H3-3A;H4C1;KAT2B;KMT2C;KMT2E;MYL9;PRMT1;SETD1A;SIN3A;SIN3B;TNRC6A;WDR5	RUNX1 regulates genes involved in megakaryocyte differentiation and platelet function
Processing of Intronless Pre-mRNAs	SIVpos vs SIVneg	0.52	0.079	10	CPSF1;CPSF2;CPSF4;CPSF6;CSTF2;CSTF3;FIP1L1;NUDT21;PABPN1;WDR33	Processing of Intronless Pre-mRNAs
Expression and translocation of olfac...	SIVpos vs SIVneg	0.51	0.011	7	LHX2;OR10AC1;OR14A2;OR4F6;OR51B6;OR56A5;OR8U9	Expression and translocation of olfactory receptors
Transcriptional regulation of pluripo...	SIVpos vs SIVneg	0.51	0.032	14	DKK1;EOMES;EPAS1;FGF2;FOXP1;GSC;PBX1;SALL1;SMAD2;SMAD4;SOX2;STAT3;TSC22D1;ZIC3	Transcriptional regulation of pluripotent stem cells
Pentose phosphate pathway	SIVpos vs SIVneg	0.51	0.1	5	G6PD;PGD;PGM2;PRPS1;TKT	Pentose phosphate pathway
Cargo concentration in the ER	SIVpos vs SIVneg	0.5	0.014	11	CD59;CNIH1;CNIH2;CTSZ;FOLR1;GRIA1;MIA3;SEC23A;SERPINA1;STX5;TMED10	Cargo concentration in the ER
TRAF3-dependent IRF activation pathway	SIVpos vs SIVneg	0.5	0.058	6	EP300;IFIH1;IRF3;IRF7;MAVS;TRAF3	TRAF3-dependent IRF activation pathway
Resolution of Abasic Sites (AP sites)	SIVpos vs SIVneg	0.5	0.079	5	ADPRS;MBD4;PARP1;POLB;RPA3	Resolution of Abasic Sites (AP sites)
Interferon Signaling	SIVpos vs SIVneg	0.49	0.048	96	ADAR;ARIH1;B2M;BST2;CAMK2A;CAMK2B;CAMK2D;CAMK2G;CD44;CIITA;EGR1;EIF2AK2;EIF4A1;EIF4A2;EIF4E;EIF4E2;EIF4G1;EIF4G2;EIF4G3;FLNA;HLA-A;HLA-B;HLA-C;HLA-DPA1;HLA-DPB1;HLA-DQA1;HLA-DQA2;HLA-DQB1;HLA-DQB2;HLA-DRA;HLA-DRB1;HLA-E;HLA-F;HLA-G;ICAM1;IFI27;IFI30;IFI6;IFIT1;IFIT2;IFIT3;IFITM2;IFNA6;IFNAR1;IFNAR2;IFNGR1;IFNGR2;IRF1;IRF2;IRF3;IRF4;IRF5;IRF6;IRF7;IRF8;IRF9;ISG15;JAK1;JAK2;KPNA3;KPNB1;MAPK3;MT2A;M…	Interferon Signaling
NOD1/2 Signaling Pathway	SIVpos vs SIVneg	0.49	0.057	8	AAMP;CASP1;IKBKG;IRAK1;ITCH;MAPK14;TAB2;UBE2V1	NOD1/2 Signaling Pathway
IGF1R signaling cascade	SIVpos vs SIVneg	0.49	0.087	21	AKT2;FGF1;FGF2;FGFR1;FGFR2;FRS2;GAB1;GAB2;GRB2;IGF2;KL;KRAS;PDPK1;PIK3C3;PIK3CA;PIK3CB;PIK3R1;PIK3R4;PTPN11;SHC1;SOS1	IGF1R signaling cascade
Signaling by Type 1 Insulin-like Grow...	SIVpos vs SIVneg	0.49	0.087	21	AKT2;FGF1;FGF2;FGFR1;FGFR2;FRS2;GAB1;GAB2;GRB2;IGF2;KL;KRAS;PDPK1;PIK3C3;PIK3CA;PIK3CB;PIK3R1;PIK3R4;PTPN11;SHC1;SOS1	Signaling by Type 1 Insulin-like Growth Factor 1 Receptor (IGF1R)
RUNX3 regulates p14-ARF	SIVpos vs SIVneg	0.49	0.089	6	BRD2;CDKN2A;EP300;KRAS;RUNX3;TGFB1	RUNX3 regulates p14-ARF
DEx/H-box helicases activate type I I...	SIVpos vs SIVneg	0.49	0.098	5	DHX36;DHX9;IRF7;NFKB2;RELA	DEx/H-box helicases activate type I IFN and inflammatory cytokines production
Condensation of Prophase Chromosomes	SIVpos vs SIVneg	0.48	0.055	7	H2AJ;H2AZ1;H2BC15;H2BC21;H2BC4;H3-3A;H4C1	Condensation of Prophase Chromosomes
SHC-related events triggered by IGF1R	SIVpos vs SIVneg	0.48	0.058	5	GRB2;IGF2;KRAS;SHC1;SOS1	SHC-related events triggered by IGF1R
Signaling by Retinoic Acid	SIVpos vs SIVneg	0.48	0.077	15	ALDH1A1;ALDH1A2;DHRS3;DHRS4;DLAT;DLD;FABP5;PDHA1;PDHB;PDHX;PDK1;PDK2;RARB;RDH10;RDH13	Signaling by Retinoic Acid
Transport of the SLBP Dependant Matur...	SIVpos vs SIVneg	0.48	0.1	8	ALYREF;EIF4E;NUP58;NUP85;NUP98;NXF1;RANBP2;SEH1L	Transport of the SLBP Dependant Mature mRNA
Transport of the SLBP independent Mat...	SIVpos vs SIVneg	0.48	0.1	8	ALYREF;EIF4E;NUP58;NUP85;NUP98;NXF1;RANBP2;SEH1L	Transport of the SLBP independent Mature mRNA
CD163 mediating an anti-inflammatory ...	SIVpos vs SIVneg	0.47	0.038	7	CD163;FURIN;IL10;IL6;MAPK14;MYH9;PLK2	CD163 mediating an anti-inflammatory response
Interleukin-9 signaling	SIVpos vs SIVneg	0.47	0.047	6	IL2RG;IL9;JAK1;STAT1;STAT3;STAT5A	Interleukin-9 signaling
SHC1 events in ERBB2 signaling	SIVpos vs SIVneg	0.47	0.052	10	ERBB3;GRB2;KRAS;NRG1;NRG3;PRKCA;PRKCE;PTPN12;SHC1;SOS1	SHC1 events in ERBB2 signaling
Cellular hexose transport	SIVpos vs SIVneg	0.47	0.063	5	SLC2A1;SLC2A11;SLC2A12;SLC50A1;SLC5A9	Cellular hexose transport
Base-Excision Repair, AP Site Formation	SIVpos vs SIVneg	0.47	0.073	9	H2AJ;H2AZ1;H2BC15;H2BC21;H2BC4;H4C1;MBD4;TERF1;TERF2IP	Base-Excision Repair, AP Site Formation
Cleavage of the damaged pyrimidine	SIVpos vs SIVneg	0.47	0.073	9	H2AJ;H2AZ1;H2BC15;H2BC21;H2BC4;H4C1;MBD4;TERF1;TERF2IP	Cleavage of the damaged pyrimidine
Depyrimidination	SIVpos vs SIVneg	0.47	0.073	9	H2AJ;H2AZ1;H2BC15;H2BC21;H2BC4;H4C1;MBD4;TERF1;TERF2IP	Depyrimidination
Recognition and association of DNA gl...	SIVpos vs SIVneg	0.47	0.073	9	H2AJ;H2AZ1;H2BC15;H2BC21;H2BC4;H4C1;MBD4;TERF1;TERF2IP	Recognition and association of DNA glycosylase with site containing an affected pyrimidine
Interleukin-1 processing	SIVpos vs SIVneg	0.47	0.078	6	CASP1;IL18;IL1A;IL1B;NFKB2;RELA	Interleukin-1 processing
Gamma carboxylation, hypusine formati...	SIVpos vs SIVneg	0.47	0.082	10	DPH1;DPH3;EIF5A;EIF5A2;FN3K;FURIN;GAS6;ICMT;PROS1;TPST1	Gamma carboxylation, hypusine formation and arylsulfatase activation
Transcriptional Regulation by E2F6	SIVpos vs SIVneg	0.47	0.098	14	BMI1;CBX3;CBX5;E2F1;EHMT2;EPC1;MAX;MGA;PHC3;RBBP4;RBBP7;RING1;SUZ12;TFDP1	Transcriptional Regulation by E2F6
Termination of O-glycan biosynthesis	SIVpos vs SIVneg	0.47	0.12	5	MUC16;MUC5B;ST3GAL2;ST3GAL3;ST3GAL4	Termination of O-glycan biosynthesis
Regulation of beta-cell development	SIVpos vs SIVneg	0.46	0.061	11	AKT2;AKT3;EP300;HES1;INS;KAT2A;KAT2B;NEUROD1;PAX6;RBPJ;SNW1	Regulation of beta-cell development
Metabolism of fat-soluble vitamins	SIVpos vs SIVneg	0.46	0.075	10	AGRN;APOE;GPC1;HSPG2;LRP1;RBP1;RETSAT;SDC3;TTR;VKORC1L1	Metabolism of fat-soluble vitamins
SLC-mediated transmembrane transport	SIVpos vs SIVneg	0.46	0.076	66	APOD;BSG;CALM1;CP;PDZD11;SLC11A2;SLC12A2;SLC12A5;SLC13A3;SLC13A4;SLC13A5;SLC15A3;SLC17A5;SLC17A6;SLC17A7;SLC1A1;SLC1A2;SLC1A3;SLC20A1;SLC20A2;SLC22A8;SLC24A2;SLC24A3;SLC24A4;SLC25A18;SLC25A22;SLC25A26;SLC25A4;SLC25A5;SLC27A4;SLC2A1;SLC2A11;SLC2A12;SLC2A13;SLC36A4;SLC38A1;SLC38A2;SLC38A5;SLC39A1;SLC39A10;SLC39A3;SLC39A6;SLC3A2;SLC40A1;SLC41A1;SLC44A1;SLC44A2;SLC44A5;SLC4A10;SLC4A2;SLC4A4;SLC50A1;S…	SLC-mediated transmembrane transport
Activation of Matrix Metalloproteinases	SIVpos vs SIVneg	0.46	0.079	5	FURIN;MMP3;SPOCK3;TIMP1;TIMP2	Activation of Matrix Metalloproteinases
CS/DS degradation	SIVpos vs SIVneg	0.46	0.092	7	BCAN;CSPG5;DCN;HEXB;IDS;NCAN;VCAN	CS/DS degradation
EGR2 and SOX10-mediated initiation of...	SIVpos vs SIVneg	0.46	0.11	14	CYP51A1;GJB1;HDAC2;HMGCR;LAMB1;MAG;MBP;NAB1;PMP22;SCD5;SMARCA4;SOX10;SREBF2;YAP1	EGR2 and SOX10-mediated initiation of Schwann cell myelination
activated TAK1 mediates p38 MAPK acti...	SIVpos vs SIVneg	0.45	0.085	6	IKBKG;IRAK1;MAPK14;MAPKAPK2;TAB2;UBE2V1	activated TAK1 mediates p38 MAPK activation
SARS-CoV-2 activates/modulates innate...	SIVpos vs SIVneg	0.45	0.085	46	ATG14;B2M;BECN1;CNBP;G3BP1;G3BP2;HLA-A;HLA-B;HLA-C;HLA-E;HLA-F;HLA-G;HSP90AA1;HSP90AB1;IFIH1;IFNA6;IFNAR1;IFNAR2;IKBKG;IL17A;IRAK1;IRF3;IRF7;ISG15;JAK1;LARP1;MASP2;MAVS;NUP58;NUP85;NUP98;PIK3C3;PIK3R4;PTPN11;RANBP2;SEC23A;SEH1L;STAT1;STAT2;TAB2;TLR7;TLR8;TOMM70;TRAF3;TYK2;UBE2V1	SARS-CoV-2 activates/modulates innate and adaptive immune responses
Cell-extracellular matrix interactions	SIVpos vs SIVneg	0.45	0.086	7	FERMT2;FLNA;ITGB1;PARVA;PARVB;PXN;VASP	Cell-extracellular matrix interactions
Chondroitin sulfate biosynthesis	SIVpos vs SIVneg	0.45	0.1	5	BCAN;CSPG5;DCN;NCAN;VCAN	Chondroitin sulfate biosynthesis
Defective CHST14 causes EDS, musculoc...	SIVpos vs SIVneg	0.45	0.1	5	BCAN;CSPG5;DCN;NCAN;VCAN	Defective CHST14 causes EDS, musculocontractural type
Defective CHST3 causes SEDCJD	SIVpos vs SIVneg	0.45	0.1	5	BCAN;CSPG5;DCN;NCAN;VCAN	Defective CHST3 causes SEDCJD
Defective CHSY1 causes TPBS	SIVpos vs SIVneg	0.45	0.1	5	BCAN;CSPG5;DCN;NCAN;VCAN	Defective CHSY1 causes TPBS
Dermatan sulfate biosynthesis	SIVpos vs SIVneg	0.45	0.1	5	BCAN;CSPG5;DCN;NCAN;VCAN	Dermatan sulfate biosynthesis
Metabolic disorders of biological oxi...	SIVpos vs SIVneg	0.45	0.13	5	AHCY;CYP1B1;CYP27A1;FDX1;GCLC	Metabolic disorders of biological oxidation enzymes
VxPx cargo-targeting to cilium	SIVpos vs SIVneg	0.44	0.082	10	ARF4;ASAP1;EXOC1;EXOC2;EXOC4;EXOC7;EXOC8;PKD1;PKD2;RAB11A	VxPx cargo-targeting to cilium
Physiological factors	SIVpos vs SIVneg	0.44	0.083	7	CES1;GATA4;HIPK1;HIPK2;KAT2B;NPPC;NPR2	Physiological factors
NOTCH3 Intracellular Domain Regulates...	SIVpos vs SIVneg	0.44	0.088	11	EP300;FABP7;HES1;KAT2A;KAT2B;PBX1;PLXND1;RBPJ;SNW1;STAT1;WWC1	NOTCH3 Intracellular Domain Regulates Transcription
Amino acid transport across the plasm...	SIVpos vs SIVneg	0.44	0.09	9	SLC36A4;SLC38A1;SLC38A2;SLC38A5;SLC3A2;SLC6A18;SLC6A20;SLC7A11;SLC7A2	Amino acid transport across the plasma membrane
O-linked glycosylation	SIVpos vs SIVneg	0.44	0.094	17	ADAMTS4;B3GLCT;B3GNTL1;B4GALT5;B4GALT6;B4GAT1;GALNT18;GALNT2;GALNTL5;LARGE1;MUC16;MUC5B;POMK;ST3GAL2;ST3GAL3;ST3GAL4;THSD7A	O-linked glycosylation
Defective B3GALT6 causes EDSP2 and SE...	SIVpos vs SIVneg	0.44	0.096	9	AGRN;BCAN;CSPG5;DCN;GPC1;HSPG2;NCAN;SDC3;VCAN	Defective B3GALT6 causes EDSP2 and SEMDJL1
Defective B4GALT7 causes EDS, progero...	SIVpos vs SIVneg	0.44	0.096	9	AGRN;BCAN;CSPG5;DCN;GPC1;HSPG2;NCAN;SDC3;VCAN	Defective B4GALT7 causes EDS, progeroid type
Defective B3GAT3 causes JDSSDHD	SIVpos vs SIVneg	0.44	0.11	10	AGRN;B3GAT3;BCAN;CSPG5;DCN;GPC1;HSPG2;NCAN;SDC3;VCAN	Defective B3GAT3 causes JDSSDHD
Binding and Uptake of Ligands by Scav...	SIVpos vs SIVneg	0.43	0.059	16	APOE;CALR;CD163;COL1A2;COLEC12;FTH1;HBA1;HSP90AA1;HSPH1;HYOU1;IGKC;JCHAIN;LRP1;MARCO;SPARC;STAB1	Binding and Uptake of Ligands by Scavenger Receptors
Activation of HOX genes during differ...	SIVpos vs SIVneg	0.43	0.084	27	ASH2L;EP300;H2AJ;H2AZ1;H2BC15;H2BC21;H2BC4;H3-3A;H4C1;HOXB3;KMT2C;NCOR1;PAX6;PBX1;PIAS2;POLR2A;POLR2B;POLR2E;POLR2F;POLR2I;POLR2J;RARB;RBBP4;RBBP7;SUZ12;WDR5;YY1	Activation of HOX genes during differentiation
Activation of anterior HOX genes in h...	SIVpos vs SIVneg	0.43	0.084	27	ASH2L;EP300;H2AJ;H2AZ1;H2BC15;H2BC21;H2BC4;H3-3A;H4C1;HOXB3;KMT2C;NCOR1;PAX6;PBX1;PIAS2;POLR2A;POLR2B;POLR2E;POLR2F;POLR2I;POLR2J;RARB;RBBP4;RBBP7;SUZ12;WDR5;YY1	Activation of anterior HOX genes in hindbrain development during early embryogenesis
Positive epigenetic regulation of rRN...	SIVpos vs SIVneg	0.43	0.086	29	BAZ1B;CBX3;CHD3;CHD4;DEK;EHMT2;EP300;GATAD2A;GATAD2B;GSK3B;H2AJ;H2AZ1;H2BC15;H2BC21;H2BC4;H3-3A;H4C1;HDAC2;KAT2A;KAT2B;MTA1;MTA3;POLR1G;POLR2E;POLR2F;RBBP4;RBBP7;SF3B1;SMARCA5	Positive epigenetic regulation of rRNA expression
Chondroitin sulfate/dermatan sulfate ...	SIVpos vs SIVneg	0.43	0.098	13	AGRN;B3GAT3;BCAN;CSPG5;DCN;GPC1;HEXB;HSPG2;IDS;NCAN;SDC3;VCAN;XYLT1	Chondroitin sulfate/dermatan sulfate metabolism
Transcriptional regulation by RUNX1	SIVpos vs SIVneg	0.43	0.098	92	AGO1;ARID1B;ASH2L;AUTS2;BMI1;CBX4;CBX6;CCND2;CCND3;CCNH;CSNK2B;CTSL;DPY30;EP300;FOXP3;GATA2;GATA3;H2AJ;H2AZ1;H2BC15;H2BC21;H2BC4;H3-3A;H4C1;HIPK2;IL2;IL2RA;IL3;ITCH;KAT2B;KMT2C;KMT2E;LIFR;LMO2;MNAT1;MYL9;NFATC2;PCGF5;PHC2;PHC3;PML;PRKCB;PRMT1;PSMA1;PSMA2;PSMA3;PSMA4;PSMB1;PSMB2;PSMB3;PSMB4;PSMB5;PSMB6;PSMB7;PSMB8;PSMC1;PSMC5;PSMC6;PSMD1;PSMD10;PSMD11;PSMD12;PSMD13;PSMD14;PSMD2;PSMD3;PSMD4;PSMD6;P…	Transcriptional regulation by RUNX1
YAP1- and WWTR1 (TAZ)-stimulated gene...	SIVpos vs SIVneg	0.43	0.11	5	GATA4;HIPK1;HIPK2;KAT2B;YAP1	YAP1- and WWTR1 (TAZ)-stimulated gene expression
Aberrant regulation of mitotic G1/S t...	SIVpos vs SIVneg	0.42	0.077	6	CCND2;CCND3;CDKN1B;CDKN1C;E2F1;TFDP1	Aberrant regulation of mitotic G1/S transition in cancer due to RB1 defects
Defective binding of RB1 mutants to E...	SIVpos vs SIVneg	0.42	0.077	6	CCND2;CCND3;CDKN1B;CDKN1C;E2F1;TFDP1	Defective binding of RB1 mutants to E2F1,(E2F2, E2F3)
Caspase activation via extrinsic apop...	SIVpos vs SIVneg	0.42	0.079	5	APPL1;CD14;MAGED1;UNC5A;UNC5B	Caspase activation via extrinsic apoptotic signalling pathway
Viral Messenger RNA Synthesis	SIVpos vs SIVneg	0.42	0.088	12	GTF2F1;NUP58;NUP85;NUP98;POLR2A;POLR2B;POLR2E;POLR2F;POLR2I;POLR2J;RANBP2;SEH1L	Viral Messenger RNA Synthesis
Meiotic recombination	SIVpos vs SIVneg	0.42	0.1	9	H2AJ;H2AZ1;H2BC15;H2BC21;H2BC4;H3-3A;H4C1;MLH3;RPA3	Meiotic recombination
Cytosolic sensors of pathogen-associa...	SIVpos vs SIVneg	0.42	0.12	25	CTNNB1;DHX36;DHX9;EP300;IFI16;IKBKG;IRF3;IRF7;LRRFIP1;NFKB2;NFKBIA;NKIRAS1;POLR2E;POLR2F;POLR3A;POLR3GL;RELA;RPS27A;STAT6;TLR3;TRIM56;UBA52;UBB;XRCC5;XRCC6	Cytosolic sensors of pathogen-associated DNA
Metabolism of non-coding RNA	SIVpos vs SIVneg	0.42	0.15	15	CLNS1A;GEMIN4;GEMIN7;NUP58;NUP85;NUP98;PRMT5;RANBP2;SEH1L;SMN1;SNRPD1;SNRPD2;SNRPD3;SNRPE;SNRPF	Metabolism of non-coding RNA
snRNP Assembly	SIVpos vs SIVneg	0.42	0.15	15	CLNS1A;GEMIN4;GEMIN7;NUP58;NUP85;NUP98;PRMT5;RANBP2;SEH1L;SMN1;SNRPD1;SNRPD2;SNRPD3;SNRPE;SNRPF	snRNP Assembly
Metabolism of vitamins and cofactors	SIVpos vs SIVneg	0.41	0.099	47	AASDHPPT;AGRN;AMN;APOE;CALM1;COQ9;CYB5A;CYB5R3;ENPP2;FASN;FLAD1;GPC1;GPHN;GSTO1;HSP90AA1;HSPG2;LMBRD1;LRP1;MMADHC;MTHFD1;MTHFS;NADK2;NAXE;NMNAT2;NMRK2;NUDT12;PANK2;PANK3;PARP14;PARP6;PC;PDXK;PDZD11;PNPO;PPCS;QPRT;RBP1;RETSAT;SDC3;SLC23A2;SLC2A1;SLC46A1;SLC5A6;TCN2;THTPA;TTR;VKORC1L1	Metabolism of vitamins and cofactors
ZBP1(DAI) mediated induction of type ...	SIVpos vs SIVneg	0.41	0.12	8	DHX9;IKBKG;IRF3;NFKB2;NFKBIA;NKIRAS1;RELA;TLR3	ZBP1(DAI) mediated induction of type I IFNs
Interleukin-3, Interleukin-5 and GM-C...	SIVpos vs SIVneg	0.41	0.13	24	CBL;CRKL;FYN;GAB2;GRB2;IL2;IL2RA;IL2RB;IL2RG;IL3;IL5;INPPL1;JAK1;JAK2;PIK3CA;PIK3CB;PIK3R1;PRKACA;PTPN11;RAPGEF1;SHC1;SOS1;STAT5A;YWHAZ	Interleukin-3, Interleukin-5 and GM-CSF signaling
Metabolism of water-soluble vitamins ...	SIVpos vs SIVneg	0.41	0.15	34	AASDHPPT;AMN;CYB5A;CYB5R3;ENPP2;FASN;FLAD1;GPHN;GSTO1;LMBRD1;MMADHC;MTHFD1;MTHFS;NADK2;NAXE;NMNAT2;NMRK2;NUDT12;PANK2;PANK3;PARP14;PARP6;PC;PDXK;PDZD11;PNPO;PPCS;QPRT;SLC23A2;SLC2A1;SLC46A1;SLC5A6;TCN2;THTPA	Metabolism of water-soluble vitamins and cofactors
Meiotic synapsis	SIVpos vs SIVneg	0.4	0.11	15	H2AJ;H2AZ1;H2BC15;H2BC21;H2BC4;H4C1;HSPA2;RAD21;SMC1A;STAG2;SUN2;SYNE1;TERF1;TERF2IP;UBE2I	Meiotic synapsis
SUMOylation of DNA methylation proteins	SIVpos vs SIVneg	0.4	0.12	8	BMI1;CBX4;DNMT1;PHC2;PHC3;RING1;SUMO1;UBE2I	SUMOylation of DNA methylation proteins
O-linked glycosylation of mucins	SIVpos vs SIVneg	0.4	0.15	11	B3GNTL1;B4GALT5;B4GALT6;GALNT18;GALNT2;GALNTL5;MUC16;MUC5B;ST3GAL2;ST3GAL3;ST3GAL4	O-linked glycosylation of mucins
RHOBTB1 GTPase cycle	SIVpos vs SIVneg	0.4	0.15	15	CCT2;CCT7;COPS2;COPS4;CUL3;GPS1;MYO6;RBBP6;RBMX;ROCK2;SPEN;SRRM1;TRA2B;TXNL1;VIM	RHOBTB1 GTPase cycle
RNA Polymerase I Promoter Escape	SIVpos vs SIVneg	0.4	0.16	15	CBX3;CCNH;ERCC2;H2AJ;H2AZ1;H2BC15;H2BC21;H2BC4;H3-3A;H4C1;MNAT1;POLR1G;POLR2E;POLR2F;UBTF	RNA Polymerase I Promoter Escape
Keratan sulfate biosynthesis	SIVpos vs SIVneg	0.4	0.18	11	B4GALT2;B4GALT5;B4GALT6;B4GAT1;CHST1;FMOD;OGN;ST3GAL2;ST3GAL3;ST3GAL4;ST3GAL6	Keratan sulfate biosynthesis
Olfactory Signaling Pathway	SIVpos vs SIVneg	0.39	0.046	9	GNAL;GNB1;LHX2;OR10AC1;OR14A2;OR4F6;OR51B6;OR56A5;OR8U9	Olfactory Signaling Pathway
tRNA modification in the nucleus and ...	SIVpos vs SIVneg	0.39	0.081	5	CDKAL1;EPRS1;METTL1;NSUN2;TP53RK	tRNA modification in the nucleus and cytosol
Biological oxidations	SIVpos vs SIVneg	0.39	0.15	39	ACSM5;ADH5;AHCY;AKR1A1;ALDH1A1;ALDH2;ARNT2;BPHL;CES1;CYB5B;CYB5R3;CYP1B1;CYP27A1;CYP2W1;CYP51A1;EPHX1;FDX1;GCLC;GGT7;GSTA2;GSTA3;GSTK1;GSTO1;GSTP1;GSTT2;HSP90AB1;MAOB;MAT2A;MAT2B;MGST3;NQO2;PAOX;PAPSS1;PODXL2;PTGES3;SULT1C4;SULT4A1;TPST1;UGP2	Biological oxidations
Deadenylation of mRNA	SIVpos vs SIVneg	0.38	0.1	15	CNOT1;CNOT10;CNOT11;CNOT2;CNOT3;CNOT7;CNOT8;EIF4A1;EIF4A2;EIF4B;EIF4E;EIF4G1;PABPC1;PAIP1;TNKS1BP1	Deadenylation of mRNA
Telomere Maintenance	SIVpos vs SIVneg	0.38	0.12	26	ANKRD28;ATRX;CTC1;GAR1;H2AJ;H2AZ1;H2BC15;H2BC21;H2BC4;H3-3A;H4C1;NHP2;NOP10;POLR2A;POLR2B;POLR2E;POLR2F;POLR2I;POLR2J;PPP6C;PPP6R3;RPA3;RUVBL1;RUVBL2;TERF1;TERF2IP	Telomere Maintenance
Formation of the cornified envelope	SIVpos vs SIVneg	0.38	0.13	7	CAPNS1;DSP;FURIN;KAZN;PCSK6;PKP4;SPINK5	Formation of the cornified envelope
Processing of Capped Intronless Pre-mRNA	SIVpos vs SIVneg	0.38	0.15	14	CPSF1;CPSF2;CPSF4;CPSF6;CSTF2;CSTF3;FIP1L1;LSM10;NUDT21;PABPN1;SNRPD3;SNRPE;SNRPF;WDR33	Processing of Capped Intronless Pre-mRNA
Antimicrobial peptides	SIVpos vs SIVneg	0.38	0.15	10	ART1;ATOX1;CCR2;CCR6;CD4;CHGA;CLU;GNLY;LYZ;PDZD11	Antimicrobial peptides
A tetrasaccharide linker sequence is ...	SIVpos vs SIVneg	0.38	0.15	11	AGRN;B3GAT3;BCAN;CSPG5;DCN;GPC1;HSPG2;NCAN;SDC3;VCAN;XYLT1	A tetrasaccharide linker sequence is required for GAG synthesis
Heme signaling	SIVpos vs SIVneg	0.37	0.11	16	CARM1;EP300;HBA1;HELZ2;HMOX1;MEF2C;MEF2D;NCOR1;NFE2L2;NRIP1;PPARGC1A;SIRT1;SLC46A1;SMARCD3;TBL1XR1;XPO1	Heme signaling
Role of phospholipids in phagocytosis	SIVpos vs SIVneg	0.37	0.12	13	AHCYL1;IGHG2;IGHG3;IGHG4;IGKC;ITPR2;PIK3CA;PIK3CB;PIK3R1;PLD2;PLD3;PLPP4;PRKCE	Role of phospholipids in phagocytosis
Cytochrome P450 - arranged by substra...	SIVpos vs SIVneg	0.37	0.13	6	ARNT2;CYP1B1;CYP27A1;CYP2W1;CYP51A1;FDX1	Cytochrome P450 - arranged by substrate type
PIWI-interacting RNA (piRNA) biogenesis	SIVpos vs SIVneg	0.37	0.14	9	DDX4;HSP90AA1;PIWIL1;POLR2A;POLR2B;POLR2E;POLR2F;POLR2I;POLR2J	PIWI-interacting RNA (piRNA) biogenesis
Inhibition of DNA recombination at te...	SIVpos vs SIVneg	0.37	0.16	16	ATRX;H2AJ;H2AZ1;H2BC15;H2BC21;H2BC4;H3-3A;H4C1;POLR2A;POLR2B;POLR2E;POLR2F;POLR2I;POLR2J;TERF1;TERF2IP	Inhibition of DNA recombination at telomere
Collagen degradation	SIVpos vs SIVneg	0.37	0.16	9	ADAM10;ADAM9;COL16A1;COL9A1;COL9A2;CTSB;CTSL;FURIN;MMP3	Collagen degradation
Metabolism of lipids	SIVpos vs SIVneg	0.37	0.24	220	ACADM;ACADVL;ACAT1;ACAT2;ACBD5;ACBD6;ACER2;ACHE;ACLY;ACOT1;ACSF2;ACSL1;ACSL3;ACSL4;ACSL6;AGK;AGPAT1;AGPS;AKR1B1;AKR1B15;ALDH3A2;ALOX12;ALOXE3;ARF1;ARF3;ARNT2;ARV1;ASAH1;B3GALNT1;BMX;CARM1;CBR1;CCNC;CDIPT;CDK19;CDK8;CEPT1;CERS2;CERS6;CHKB;CHPT1;CPNE1;CPNE6;CSNK1G2;CSNK2B;CTSA;CYP1B1;CYP27A1;CYP51A1;DBI;DDHD1;DDHD2;DECR1;DEGS1;DHCR24;ECHS1;ELOVL1;ELOVL4;ELOVL5;EP300;EPHX2;ESYT2;ETNPPL;FA2H;FABP3;FA…	Metabolism of lipids
Activated NTRK3 signals through RAS	SIVpos vs SIVneg	0.36	0.18	6	GRB2;KRAS;NTF3;NTRK3;SHC1;SOS1	Activated NTRK3 signals through RAS
PI3K/AKT activation	SIVpos vs SIVneg	0.35	0.13	5	NGF;PIK3CA;PIK3CB;PIK3R1;RHOA	PI3K/AKT activation
HDACs deacetylate histones	SIVpos vs SIVneg	0.35	0.14	25	ARID4A;ARID4B;BRMS1;CHD3;CHD4;GATAD2A;GATAD2B;GPS2;H2AC12;H2AC21;H2BC15;H2BC21;H2BC4;H4C1;HDAC2;KDM1A;MTA1;MTA3;NCOR1;NCOR2;RBBP4;RBBP7;SAP18;SUDS3;TBL1XR1	HDACs deacetylate histones
Cleavage of the damaged purine	SIVpos vs SIVneg	0.35	0.15	8	H2AJ;H2AZ1;H2BC15;H2BC21;H2BC4;H4C1;TERF1;TERF2IP	Cleavage of the damaged purine
Depurination	SIVpos vs SIVneg	0.35	0.15	8	H2AJ;H2AZ1;H2BC15;H2BC21;H2BC4;H4C1;TERF1;TERF2IP	Depurination
Packaging Of Telomere Ends	SIVpos vs SIVneg	0.35	0.15	8	H2AJ;H2AZ1;H2BC15;H2BC21;H2BC4;H4C1;TERF1;TERF2IP	Packaging Of Telomere Ends
Recognition and association of DNA gl...	SIVpos vs SIVneg	0.35	0.15	8	H2AJ;H2AZ1;H2BC15;H2BC21;H2BC4;H4C1;TERF1;TERF2IP	Recognition and association of DNA glycosylase with site containing an affected purine
RIP-mediated NFkB activation via ZBP1	SIVpos vs SIVneg	0.35	0.19	7	DHX9;IKBKG;NFKB2;NFKBIA;NKIRAS1;RELA;TLR3	RIP-mediated NFkB activation via ZBP1
Antigen Presentation: Folding, assemb...	SIVpos vs SIVneg	0.35	0.2	17	ATG14;B2M;BECN1;CALR;CANX;HLA-A;HLA-B;HLA-C;HLA-E;HLA-F;HLA-G;HSPA5;PIK3C3;PIK3R4;SEC23A;SEC31A;TAPBP	Antigen Presentation: Folding, assembly and peptide loading of class I MHC
Signalling to RAS	SIVpos vs SIVneg	0.35	0.21	9	GRB2;KRAS;MAPK14;MAPKAPK2;NGF;RALA;RALGDS;SHC1;SOS1	Signalling to RAS
NR1H3 & NR1H2 regulate gene expressio...	SIVpos vs SIVneg	0.35	0.22	13	AGO1;APOD;APOE;EEPD1;EP300;GPS2;KDM1A;KDM4A;NCOR1;NCOR2;PLTP;TBL1XR1;TNRC6A	NR1H3 & NR1H2 regulate gene expression linked to cholesterol transport and efflux
IRS-related events triggered by IGF1R	SIVpos vs SIVneg	0.35	0.23	20	AKT2;FGF1;FGF2;FGFR1;FGFR2;FRS2;GAB1;GAB2;GRB2;IGF2;KL;KRAS;PDPK1;PIK3C3;PIK3CA;PIK3CB;PIK3R1;PIK3R4;PTPN11;SOS1	IRS-related events triggered by IGF1R
Gastrulation	SIVpos vs SIVneg	0.34	0.19	7	CTNNB1;EOMES;GSC;SMAD2;SMAD4;SOX2;TRIM33	Gastrulation
Germ layer formation at gastrulation	SIVpos vs SIVneg	0.34	0.19	7	CTNNB1;EOMES;GSC;SMAD2;SMAD4;SOX2;TRIM33	Germ layer formation at gastrulation
Retinoid metabolism and transport	SIVpos vs SIVneg	0.33	0.2	9	AGRN;APOE;GPC1;HSPG2;LRP1;RBP1;RETSAT;SDC3;TTR	Retinoid metabolism and transport
SLC transporter disorders	SIVpos vs SIVneg	0.33	0.27	22	BSG;CP;HK1;NUP58;NUP85;NUP98;RANBP2;SEH1L;SLC11A2;SLC17A5;SLC1A1;SLC1A3;SLC20A2;SLC24A4;SLC27A4;SLC2A1;SLC3A2;SLC40A1;SLC4A4;SLC6A18;SLC6A20;SLC9A6	SLC transporter disorders
Signaling by NOTCH3	SIVpos vs SIVneg	0.33	0.3	23	ADAM10;APH1A;EP300;FABP7;HES1;JAG2;KAT2A;KAT2B;MIB1;NCSTN;NEURL1B;PBX1;PLXND1;PSEN1;PSENEN;RBPJ;RPS27A;SNW1;STAT1;UBA52;UBB;WWC1;YBX1	Signaling by NOTCH3
FCGR activation	SIVpos vs SIVneg	0.32	0.11	5	FYN;IGHG2;IGHG3;IGHG4;IGKC	FCGR activation
Arachidonic acid metabolism	SIVpos vs SIVneg	0.32	0.19	12	ALOX12;ALOXE3;CBR1;CYP1B1;EPHX2;GPX4;MAPKAPK2;PON2;PON3;PTGDS;PTGES2;PTGES3	Arachidonic acid metabolism
Diseases of mitotic cell cycle	SIVpos vs SIVneg	0.32	0.19	13	ANAPC11;ANAPC15;ANAPC5;ANAPC7;ATRX;CCND2;CCND3;CDC26;CDC27;CDKN1B;CDKN1C;E2F1;TFDP1	Diseases of mitotic cell cycle
Tristetraprolin (TTP, ZFP36) binds an...	SIVpos vs SIVneg	0.32	0.25	8	EXOSC1;EXOSC3;EXOSC4;EXOSC9;MAPKAPK2;TNPO1;YWHAB;ZFP36	Tristetraprolin (TTP, ZFP36) binds and destabilizes mRNA
Nonhomologous End-Joining (NHEJ)	SIVpos vs SIVneg	0.31	0.23	14	BARD1;H2BC15;H2BC21;H2BC4;H4C1;MDC1;NSD2;PIAS4;POLL;TDP2;TP53BP1;UBE2V2;XRCC5;XRCC6	Nonhomologous End-Joining (NHEJ)
Heparan sulfate/heparin (HS-GAG) meta...	SIVpos vs SIVneg	0.31	0.23	18	AGRN;B3GAT3;BCAN;CSPG5;DCN;GPC1;HS3ST1;HS3ST4;HS6ST2;HS6ST3;HSPG2;IDS;NCAN;NDST1;NDST3;SDC3;VCAN;XYLT1	Heparan sulfate/heparin (HS-GAG) metabolism
NR1H2 and NR1H3-mediated signaling	SIVpos vs SIVneg	0.31	0.29	17	AGO1;APOD;APOE;EEPD1;EP300;FASN;GPS2;KDM1A;KDM4A;NCOR1;NCOR2;NRIP1;PLTP;SCD;SREBF1;TBL1XR1;TNRC6A	NR1H2 and NR1H3-mediated signaling
Gene Silencing by RNA	SIVpos vs SIVneg	0.3	0.22	30	AGO1;DDX4;DROSHA;ELAC2;H2AJ;H2AZ1;H2BC15;H2BC21;H2BC4;H3-3A;H4C1;HSP90AA1;IPO8;NUP58;NUP85;NUP98;PIWIL1;POLR2A;POLR2B;POLR2E;POLR2F;POLR2I;POLR2J;RAN;RANBP2;SEH1L;TNRC6A;TSN;TSNAX;XPO5	Gene Silencing by RNA
Interleukin-6 signaling	SIVpos vs SIVneg	0.3	0.23	9	CBL;IL6;IL6ST;JAK1;JAK2;PTPN11;STAT1;STAT3;TYK2	Interleukin-6 signaling
Visual phototransduction	SIVpos vs SIVneg	0.3	0.23	19	AGRN;APOE;CALM1;CNGA1;DHRS3;FNTA;GNB1;GPC1;HSPG2;LRP1;METAP2;MYO7A;NAPEPLD;PRKCA;RBP1;RDH10;RETSAT;SDC3;TTR	Visual phototransduction
Signaling by NOTCH	SIVpos vs SIVneg	0.3	0.25	97	ACTA2;ADAM10;AGO1;APH1A;ARRB1;ATP2A2;CCNC;CDK8;CNTN1;CUL1;DNER;E2F1;EP300;FABP7;FBXW7;FCER2;FURIN;GZMB;H2AJ;H2AZ1;H2BC15;H2BC21;H2BC4;H3-3A;H4C1;HDAC11;HDAC2;HDAC5;HDAC6;HES1;HIF1A;ITCH;JAG2;KAT2A;KAT2B;MIB1;NCOR1;NCOR2;NCSTN;NEURL1B;PBX1;PLXND1;POFUT1;PRKCI;PSEN1;PSENEN;PSMA1;PSMA2;PSMA3;PSMA4;PSMB1;PSMB2;PSMB3;PSMB4;PSMB5;PSMB6;PSMB7;PSMB8;PSMC1;PSMC5;PSMC6;PSMD1;PSMD10;PSMD11;PSMD12;PSMD13;PSM…	Signaling by NOTCH
Meiosis	SIVpos vs SIVneg	0.3	0.26	18	H2AJ;H2AZ1;H2BC15;H2BC21;H2BC4;H3-3A;H4C1;HSPA2;MLH3;RAD21;RPA3;SMC1A;STAG2;SUN2;SYNE1;TERF1;TERF2IP;UBE2I	Meiosis
Fatty acid metabolism	SIVpos vs SIVneg	0.3	0.31	48	ACADM;ACADVL;ACBD5;ACBD6;ACLY;ACOT1;ACSF2;ACSL1;ACSL3;ACSL4;ACSL6;ALDH3A2;ALOX12;ALOXE3;CBR1;CYP1B1;DBI;DECR1;ECHS1;ELOVL1;ELOVL4;ELOVL5;EPHX2;FADS2;FASN;GPX4;HACD3;HSD17B4;MAPKAPK2;MCEE;MID1IP1;MORC2;NDUFAB1;PON2;PON3;PPT1;PPT2;PRKAB2;PRKAG2;PTGDS;PTGES2;PTGES3;SCD;SCD5;SCP2;SLC25A1;SLC25A17;TECR	Fatty acid metabolism
RNA Polymerase I Promoter Opening	SIVpos vs SIVneg	0.29	0.21	10	H2AJ;H2AZ1;H2BC15;H2BC21;H2BC4;H3-3A;H4C1;MAPK3;MBD2;UBTF	RNA Polymerase I Promoter Opening
TP53 Regulates Transcription of Genes...	SIVpos vs SIVneg	0.29	0.25	7	CARM1;E2F4;EP300;GADD45A;PRMT1;TFDP1;ZNF385A	TP53 Regulates Transcription of Genes Involved in G2 Cell Cycle Arrest
Transcriptional regulation by small RNAs	SIVpos vs SIVneg	0.29	0.27	22	AGO1;H2AJ;H2AZ1;H2BC15;H2BC21;H2BC4;H3-3A;H4C1;IPO8;NUP58;NUP85;NUP98;POLR2A;POLR2B;POLR2E;POLR2F;POLR2I;POLR2J;RAN;RANBP2;SEH1L;TNRC6A	Transcriptional regulation by small RNAs
STING mediated induction of host immu...	SIVpos vs SIVneg	0.29	0.28	5	IFI16;IRF3;STAT6;XRCC5;XRCC6	STING mediated induction of host immune responses
Reproduction	SIVpos vs SIVneg	0.29	0.28	19	CD9;H2AJ;H2AZ1;H2BC15;H2BC21;H2BC4;H3-3A;H4C1;HSPA2;MLH3;RAD21;RPA3;SMC1A;STAG2;SUN2;SYNE1;TERF1;TERF2IP;UBE2I	Reproduction
Nucleotide catabolism	SIVpos vs SIVneg	0.29	0.3	5	ENTPD4;ENTPD6;NUDT9;SAMHD1;UPP1	Nucleotide catabolism
GAB1 signalosome	SIVpos vs SIVneg	0.29	0.3	7	CSK;GAB1;GRB2;PIK3CA;PIK3R1;PTPN11;PXN	GAB1 signalosome
Epigenetic regulation of gene expression	SIVpos vs SIVneg	0.28	0.19	46	AEBP2;ARID4B;BAZ1B;CBX3;CCNH;CHD3;CHD4;DEK;DNMT1;EHMT2;EP300;ERCC2;GATAD2A;GATAD2B;GSK3B;H2AJ;H2AZ1;H2BC15;H2BC21;H2BC4;H3-3A;H4C1;HDAC2;KAT2A;KAT2B;MBD2;MNAT1;MTA1;MTA3;PHF1;POLR1G;POLR2E;POLR2F;RBBP4;RBBP7;SAP130;SAP18;SF3B1;SIN3A;SIN3B;SIRT1;SMARCA5;SUDS3;SUZ12;TET3;UBTF	Epigenetic regulation of gene expression
Aberrant regulation of mitotic cell c...	SIVpos vs SIVneg	0.28	0.26	12	ANAPC11;ANAPC15;ANAPC5;ANAPC7;CCND2;CCND3;CDC26;CDC27;CDKN1B;CDKN1C;E2F1;TFDP1	Aberrant regulation of mitotic cell cycle due to RB1 defects
Antigen processing-Cross presentation	SIVpos vs SIVneg	0.28	0.28	56	B2M;CALR;CD14;CTSL;CYBA;HLA-A;HLA-B;HLA-C;HLA-E;HLA-F;HLA-G;HMGB1;IKBKG;MRC1;PSMA1;PSMA2;PSMA3;PSMA4;PSMB1;PSMB2;PSMB3;PSMB4;PSMB5;PSMB6;PSMB7;PSMB8;PSMC1;PSMC5;PSMC6;PSMD1;PSMD10;PSMD11;PSMD12;PSMD13;PSMD14;PSMD2;PSMD3;PSMD4;PSMD6;PSMD7;PSMD8;PSME1;PSME2;RPS27A;S100A1;SEC61A1;SEC61A2;SEC61B;SEC61G;SEM1;SNAP23;TAPBP;UBA52;UBB;VAMP3;VAMP8	Antigen processing-Cross presentation
mRNA decay by 3' to 5' exoribonuclease	SIVpos vs SIVneg	0.28	0.28	6	EXOSC1;EXOSC3;EXOSC4;EXOSC9;HBS1L;NT5C3B	mRNA decay by 3' to 5' exoribonuclease
tRNA processing in the nucleus	SIVpos vs SIVneg	0.28	0.31	16	CPSF1;CPSF4;CSTF2;DDX1;ELAC2;FAM98B;NUP58;NUP85;NUP98;RAN;RANBP2;RPP14;RTCB;SEH1L;TSEN15;XPOT	tRNA processing in the nucleus
Biosynthesis of the N-glycan precurso...	SIVpos vs SIVneg	0.28	0.36	20	ALG12;CMAS;CTSA;DPM1;DPM3;GFPT1;GFUS;GMPPA;NUS1;PMM1;SLC17A5;SRD5A3;ST3GAL2;ST3GAL3;ST3GAL4;ST3GAL5;ST3GAL6;ST6GALNAC6;ST8SIA3;ST8SIA5	Biosynthesis of the N-glycan precursor (dolichol lipid-linked oligosaccharide, LLO) and transfer to a nascent protein
Deposition of new CENPA-containing nu...	SIVpos vs SIVneg	0.27	0.24	13	H2AJ;H2AZ1;H2BC15;H2BC21;H2BC4;H4C1;ITGB3BP;NPM1;RBBP4;RBBP7;RSF1;RUVBL1;SMARCA5	Deposition of new CENPA-containing nucleosomes at the centromere
Nucleosome assembly	SIVpos vs SIVneg	0.27	0.24	13	H2AJ;H2AZ1;H2BC15;H2BC21;H2BC4;H4C1;ITGB3BP;NPM1;RBBP4;RBBP7;RSF1;RUVBL1;SMARCA5	Nucleosome assembly
Gene and protein expression by JAK-ST...	SIVpos vs SIVneg	0.27	0.24	27	ANXA2;ARF1;CAPZA1;CDC42;CFL1;CNN2;GSTA2;GSTO1;HNRNPA2B1;HNRNPDL;HSPA9;IL10;LCP1;MIF;MSN;PDCD4;PITPNA;PPIA;PSME2;RALA;RAP1B;RPLP0;SERPINB2;SNRPA1;SOD2;STAT4;TCP1	Gene and protein expression by JAK-STAT signaling after Interleukin-12 stimulation
Endogenous sterols	SIVpos vs SIVneg	0.27	0.3	5	ARNT2;CYP1B1;CYP27A1;CYP51A1;FDX1	Endogenous sterols
RNA Polymerase III Transcription Init...	SIVpos vs SIVneg	0.27	0.34	9	GTF3A;GTF3C1;GTF3C6;POLR2E;POLR2F;POLR3A;POLR3GL;POU2F1;SNAPC5	RNA Polymerase III Transcription Initiation
RMTs methylate histone arginines	SIVpos vs SIVneg	0.27	0.34	21	ARID1B;CARM1;COPRS;H2AC12;H2AC21;H2AJ;H2AZ1;H4C1;JAK2;PRMT1;PRMT5;PRMT7;RBBP7;RPS2;SMARCA2;SMARCA4;SMARCB1;SMARCC2;SMARCD3;SMARCE1;WDR5	RMTs methylate histone arginines
Sulfur amino acid metabolism	SIVpos vs SIVneg	0.27	0.35	8	AHCY;CBS;CDO1;ENOPH1;GOT1;GOT2;MPST;TXN2	Sulfur amino acid metabolism
RNA Polymerase III Transcription Init...	SIVpos vs SIVneg	0.27	0.35	6	POLR2E;POLR2F;POLR3A;POLR3GL;POU2F1;SNAPC5	RNA Polymerase III Transcription Initiation From Type 3 Promoter
Assembly of the ORC complex at the or...	SIVpos vs SIVneg	0.26	0.27	8	H2AJ;H2AZ1;H2BC15;H2BC21;H2BC4;H3-3A;H4C1;KPNB1	Assembly of the ORC complex at the origin of replication
tRNA Aminoacylation	SIVpos vs SIVneg	0.26	0.28	19	AARS1;AIMP1;CARS1;DARS1;EEF1E1;EPRS1;FARSA;GARS1;HARS1;KARS1;LARS1;LARS2;NARS1;PPA1;QARS1;RARS1;SARS1;TARS2;YARS1	tRNA Aminoacylation
Platelet activation, signaling and ag...	SIVpos vs SIVneg	0.26	0.28	104	A2M;AAMP;ACTN2;ACTN4;ALDOA;ANXA5;APBB1IP;APLP2;APP;ARRB1;CALM1;CAP1;CD63;CD9;CDC37L1;CDC42;CFD;CFL1;CLU;CSK;DAGLB;DGKB;DGKE;DGKG;DGKZ;ENDOD1;F13A1;FAM3C;FCER1G;FLNA;FN1;FYN;GAS6;GNA11;GNAI1;GNAI2;GNAI3;GNAQ;GNB1;GNB2;GNG2;GNG7;GP1BB;GRB2;GTPBP2;HABP4;HSPA5;IGF2;ITPR2;LAMP2;MAGED2;MANF;MAPK1;MAPK14;MAPK3;MGLL;OLA1;P2RY1;P2RY12;PCDH7;PDPK1;PECAM1;PFN1;PIK3CA;PIK3CB;PIK3R1;PPIA;PRKCA;PRKCB;PRKCE;PRK…	Platelet activation, signaling and aggregation
RNA Polymerase III Transcription Init...	SIVpos vs SIVneg	0.26	0.29	6	GTF3C1;GTF3C6;POLR2E;POLR2F;POLR3A;POLR3GL	RNA Polymerase III Transcription Initiation From Type 2 Promoter
Defective pyroptosis	SIVpos vs SIVneg	0.26	0.29	11	DNMT1;H2AJ;H2AZ1;H2BC15;H2BC21;H2BC4;H3-3A;H4C1;RBBP4;RBBP7;SUZ12	Defective pyroptosis
SUMOylation of DNA damage response an...	SIVpos vs SIVneg	0.26	0.3	26	BMI1;CBX4;CDKN2A;CETN2;MDC1;NSMCE2;NUP58;NUP85;NUP98;PARP1;PHC2;PHC3;PIAS1;PIAS2;PIAS4;PML;RAD21;RANBP2;RING1;SEH1L;SMC1A;STAG2;SUMO1;SUMO2;SUMO3;UBE2I	SUMOylation of DNA damage response and repair proteins
Erythropoietin activates Phosphoinosi...	SIVpos vs SIVneg	0.26	0.37	6	EPO;GAB1;JAK2;PIK3CA;PIK3CB;PIK3R1	Erythropoietin activates Phosphoinositide-3-kinase (PI3K)
SUMOylation of RNA binding proteins	SIVpos vs SIVneg	0.25	0.29	14	BMI1;CBX4;HNRNPK;NUP58;NUP85;NUP98;PHC2;PHC3;RANBP2;RING1;SEH1L;SUMO1;SUMO2;UBE2I	SUMOylation of RNA binding proteins
Nuclear Pore Complex (NPC) Disassembly	SIVpos vs SIVneg	0.25	0.36	6	NEK7;NUP58;NUP85;NUP98;RANBP2;SEH1L	Nuclear Pore Complex (NPC) Disassembly
NOTCH4 Activation and Transmission of...	SIVpos vs SIVneg	0.25	0.37	6	ADAM10;APH1A;NCSTN;PSEN1;PSENEN;YWHAZ	NOTCH4 Activation and Transmission of Signal to the Nucleus
Transcriptional activity of SMAD2/SMA...	SIVpos vs SIVneg	0.25	0.41	32	CCNC;CCNK;CDK8;CDK9;COL1A2;E2F4;EP300;FURIN;JUNB;MAPK1;MAPK3;NCOR1;NCOR2;PARP1;PPM1A;RNF111;RPS27A;SKI;SKIL;SMAD2;SMAD4;SMAD7;SNW1;SP1;STAT1;TFDP1;TRIM33;UBA52;UBB;UBE2D3;USP9X;YBX1	Transcriptional activity of SMAD2/SMAD3:SMAD4 heterotrimer
Endosomal/Vacuolar pathway	SIVpos vs SIVneg	0.24	0.29	8	B2M;CTSL;HLA-A;HLA-B;HLA-C;HLA-E;HLA-F;HLA-G	Endosomal/Vacuolar pathway
Interleukin-20 family signaling	SIVpos vs SIVneg	0.24	0.35	14	IL19;IL20;IL22;IL24;IL26;JAK1;JAK2;PTPN11;STAT1;STAT2;STAT3;STAT4;STAT5A;TYK2	Interleukin-20 family signaling
FGFR2 mutant receptor activation	SIVpos vs SIVneg	0.24	0.35	10	FGF1;FGF2;FGFR2;GTF2F1;POLR2A;POLR2B;POLR2E;POLR2F;POLR2I;POLR2J	FGFR2 mutant receptor activation
Signaling by FGFR2 IIIa TM	SIVpos vs SIVneg	0.24	0.35	10	FGF1;FGF2;FGFR2;GTF2F1;POLR2A;POLR2B;POLR2E;POLR2F;POLR2I;POLR2J	Signaling by FGFR2 IIIa TM
HS-GAG biosynthesis	SIVpos vs SIVneg	0.24	0.39	10	AGRN;GPC1;HS3ST1;HS3ST4;HS6ST2;HS6ST3;HSPG2;NDST1;NDST3;SDC3	HS-GAG biosynthesis
Sphingolipid metabolism	SIVpos vs SIVneg	0.24	0.44	24	ACER2;ALDH3A2;ASAH1;B3GALNT1;CERS2;CERS6;CSNK1G2;CTSA;DEGS1;ESYT2;FA2H;GBA3;HEXB;KDSR;OSBP;PLPP2;PLPP3;PPM1L;SAMD8;SGPP1;SMPD1;SPNS2;UGT8;VAPA	Sphingolipid metabolism
Mitochondrial tRNA aminoacylation	SIVpos vs SIVneg	0.23	0.34	5	GARS1;KARS1;LARS2;QARS1;TARS2	Mitochondrial tRNA aminoacylation
Mitochondrial translation initiation	SIVpos vs SIVneg	0.23	0.35	40	AURKAIP1;GADD45GIP1;MRPL10;MRPL11;MRPL13;MRPL18;MRPL2;MRPL21;MRPL23;MRPL27;MRPL3;MRPL33;MRPL34;MRPL35;MRPL39;MRPL40;MRPL41;MRPL47;MRPL48;MRPL49;MRPL51;MRPL52;MRPL54;MRPL58;MRPS10;MRPS14;MRPS15;MRPS16;MRPS18A;MRPS21;MRPS22;MRPS23;MRPS25;MRPS26;MRPS27;MRPS28;MRPS33;MRPS34;MRPS35;PTCD3	Mitochondrial translation initiation
Mitochondrial translation termination	SIVpos vs SIVneg	0.23	0.35	40	AURKAIP1;GADD45GIP1;MRPL10;MRPL11;MRPL13;MRPL18;MRPL2;MRPL21;MRPL23;MRPL27;MRPL3;MRPL33;MRPL34;MRPL35;MRPL39;MRPL40;MRPL41;MRPL47;MRPL48;MRPL49;MRPL51;MRPL52;MRPL54;MRPL58;MRPS10;MRPS14;MRPS15;MRPS16;MRPS18A;MRPS21;MRPS22;MRPS23;MRPS25;MRPS26;MRPS27;MRPS28;MRPS33;MRPS34;MRPS35;PTCD3	Mitochondrial translation termination
RNA Polymerase I Promoter Clearance	SIVpos vs SIVneg	0.23	0.36	29	CBX3;CCNH;CHD3;CHD4;EHMT2;ERCC2;GATAD2A;GATAD2B;H2AJ;H2AZ1;H2BC15;H2BC21;H2BC4;H3-3A;H4C1;HDAC2;KAT2A;KAT2B;MAPK3;MBD2;MNAT1;MTA1;MTA3;POLR1G;POLR2E;POLR2F;RBBP4;RBBP7;UBTF	RNA Polymerase I Promoter Clearance
RNA Polymerase I Transcription	SIVpos vs SIVneg	0.23	0.36	29	CBX3;CCNH;CHD3;CHD4;EHMT2;ERCC2;GATAD2A;GATAD2B;H2AJ;H2AZ1;H2BC15;H2BC21;H2BC4;H3-3A;H4C1;HDAC2;KAT2A;KAT2B;MAPK3;MBD2;MNAT1;MTA1;MTA3;POLR1G;POLR2E;POLR2F;RBBP4;RBBP7;UBTF	RNA Polymerase I Transcription
Role of LAT2/NTAL/LAB on calcium mobi...	SIVpos vs SIVneg	0.23	0.38	10	FYN;GAB2;GRB2;IGKC;PDPK1;PIK3CA;PIK3CB;PIK3R1;SHC1;SOS1	Role of LAT2/NTAL/LAB on calcium mobilization
Defective TPR may confer susceptibili...	SIVpos vs SIVneg	0.23	0.42	5	NUP58;NUP85;NUP98;RANBP2;SEH1L	Defective TPR may confer susceptibility towards thyroid papillary carcinoma (TPC)
Regulation of Glucokinase by Glucokin...	SIVpos vs SIVneg	0.23	0.42	5	NUP58;NUP85;NUP98;RANBP2;SEH1L	Regulation of Glucokinase by Glucokinase Regulatory Protein
Plasma lipoprotein assembly	SIVpos vs SIVneg	0.22	0.33	5	A2M;APOE;P4HB;PRKACA;PRKACB	Plasma lipoprotein assembly
Trafficking and processing of endosom...	SIVpos vs SIVneg	0.22	0.35	5	CTSB;CTSL;TLR3;TLR7;TLR8	Trafficking and processing of endosomal TLR
Cytosolic tRNA aminoacylation	SIVpos vs SIVneg	0.22	0.35	17	AARS1;AIMP1;CARS1;DARS1;EEF1E1;EPRS1;FARSA;GARS1;HARS1;KARS1;LARS1;NARS1;PPA1;QARS1;RARS1;SARS1;YARS1	Cytosolic tRNA aminoacylation
Cell recruitment (pro-inflammatory re...	SIVpos vs SIVneg	0.22	0.41	13	C3;C3AR1;CASP1;HMOX1;HSP90AB1;IL18;IL1A;IL1B;NFKB2;RELA;SUGT1;TXN;TXNIP	Cell recruitment (pro-inflammatory response)
Purinergic signaling in leishmaniasis...	SIVpos vs SIVneg	0.22	0.41	13	C3;C3AR1;CASP1;HMOX1;HSP90AB1;IL18;IL1A;IL1B;NFKB2;RELA;SUGT1;TXN;TXNIP	Purinergic signaling in leishmaniasis infection
Homology Directed Repair	SIVpos vs SIVneg	0.22	0.41	20	BARD1;H2BC15;H2BC21;H2BC4;H4C1;MDC1;NSD2;PARP1;PIAS4;RAD9A;RPA3;RPS27A;SEM1;SIRT6;SUMO2;TP53BP1;UBA52;UBB;UBE2I;UBE2V2	Homology Directed Repair
Vitamin C (ascorbate) metabolism	SIVpos vs SIVneg	0.22	0.42	5	CYB5A;CYB5R3;GSTO1;SLC23A2;SLC2A1	Vitamin C (ascorbate) metabolism
HDR through Homologous Recombination ...	SIVpos vs SIVneg	0.22	0.42	19	BARD1;H2BC15;H2BC21;H2BC4;H4C1;MDC1;NSD2;PIAS4;RAD9A;RPA3;RPS27A;SEM1;SIRT6;SUMO2;TP53BP1;UBA52;UBB;UBE2I;UBE2V2	HDR through Homologous Recombination (HRR) or Single Strand Annealing (SSA)
Processing of DNA double-strand break...	SIVpos vs SIVneg	0.22	0.44	18	BARD1;H2BC15;H2BC21;H2BC4;H4C1;MDC1;NSD2;PIAS4;RAD9A;RPA3;RPS27A;SIRT6;SUMO2;TP53BP1;UBA52;UBB;UBE2I;UBE2V2	Processing of DNA double-strand break ends
RNA polymerase II transcribes snRNA g...	SIVpos vs SIVneg	0.22	0.44	25	CCNK;CDK9;ELL2;GTF2A2;GTF2F1;ICE2;INTS10;INTS3;INTS6;POLR2A;POLR2B;POLR2E;POLR2F;POLR2I;POLR2J;POU2F1;RPRD1A;RPRD1B;RPRD2;SNAPC5;SP1;SSU72;SUPT4H1;SUPT5H;TAF13	RNA polymerase II transcribes snRNA genes
Costimulation by the CD28 family	SIVpos vs SIVneg	0.21	0.35	35	AKT2;AKT3;CD28;CD3D;CD3E;CD4;CD80;CD86;CDC42;CSK;FYN;GRAP2;GRB2;HLA-DPA1;HLA-DPB1;HLA-DQA1;HLA-DQA2;HLA-DQB1;HLA-DQB2;HLA-DRA;HLA-DRB1;PAK1;PAK3;PDCD1;PDCD1LG2;PDPK1;PIK3CA;PIK3R1;PPP2CA;PPP2CB;PPP2R1A;PPP2R5B;PPP2R5C;PTPN11;RICTOR	Costimulation by the CD28 family
DNA Repair	SIVpos vs SIVneg	0.21	0.37	82	ADPRS;ALKBH5;APBB1;BAP1;BARD1;BAZ1B;CCNH;CETN2;COPS2;COPS3;COPS4;COPS5;COPS6;COPS8;CUL4B;DDB1;EP300;ERCC2;ERCC5;EYA3;FANCE;FTO;GPS1;H2AJ;H2AZ1;H2BC15;H2BC21;H2BC4;H4C1;HMGN1;ISG15;KDM4A;KDM4B;MAPK8;MBD4;MDC1;MNAT1;NSD2;PARP1;PIAS1;PIAS4;POLB;POLI;POLL;POLR2A;POLR2B;POLR2E;POLR2F;POLR2I;POLR2J;PRPF19;RAD23A;RAD23B;RAD9A;RBX1;RCHY1;RNF111;RPA3;RPS27A;RUVBL1;SEM1;SIRT6;SMARCA5;SUMO1;SUMO2;SUMO3;TCEA…	DNA Repair
TCR signaling	SIVpos vs SIVneg	0.21	0.38	68	BTRC;CD3D;CD3E;CD4;CDC34;CSK;CUL1;EVL;FBXW11;GRAP2;HLA-DPA1;HLA-DPB1;HLA-DQA1;HLA-DQA2;HLA-DQB1;HLA-DQB2;HLA-DRA;HLA-DRB1;IKBKG;NCK1;NFKBIA;PAK1;PAK3;PDPK1;PIK3CA;PIK3CB;PIK3R1;PSMA1;PSMA2;PSMA3;PSMA4;PSMB1;PSMB2;PSMB3;PSMB4;PSMB5;PSMB6;PSMB7;PSMB8;PSMC1;PSMC5;PSMC6;PSMD1;PSMD10;PSMD11;PSMD12;PSMD13;PSMD14;PSMD2;PSMD3;PSMD4;PSMD6;PSMD7;PSMD8;PSME1;PSME2;PTEN;PTPRJ;RELA;RPS27A;SEM1;SKP1;TAB2;UBA52…	TCR signaling
DNA Double-Strand Break Repair	SIVpos vs SIVneg	0.21	0.39	33	APBB1;BAP1;BARD1;BAZ1B;EYA3;H2BC15;H2BC21;H2BC4;H4C1;KDM4A;KDM4B;MAPK8;MDC1;NSD2;PARP1;PIAS4;POLL;RAD9A;RPA3;RPS27A;SEM1;SIRT6;SMARCA5;SUMO1;SUMO2;TDP2;TP53BP1;UBA52;UBB;UBE2I;UBE2V2;XRCC5;XRCC6	DNA Double-Strand Break Repair
Early SARS-CoV-2 Infection Events	SIVpos vs SIVneg	0.21	0.4	18	AGRN;BECN1;CHMP3;CHMP4A;CHMP4B;CHMP7;CTSL;DDX5;FURIN;GPC1;HSPG2;ISCU;PIK3C3;PIK3R4;SDC3;UVRAG;VCP;VHL	Early SARS-CoV-2 Infection Events
ERCC6 (CSB) and EHMT2 (G9a) positivel...	SIVpos vs SIVneg	0.21	0.4	18	CBX3;CHD3;CHD4;EHMT2;GATAD2A;GATAD2B;H2AJ;H2AZ1;H2BC15;H2BC21;H2BC4;H3-3A;H4C1;HDAC2;MTA1;MTA3;RBBP4;RBBP7	ERCC6 (CSB) and EHMT2 (G9a) positively regulate rRNA expression
Cell junction organization	SIVpos vs SIVneg	0.21	0.42	25	CADM1;CADM2;CADM3;CD151;CDH11;CDH13;CDH2;CLDN10;CLDN2;CTNNA1;CTNNB1;CTNND1;DST;FERMT2;FLNA;ITGB1;ITGB4;NECTIN1;NECTIN3;PARVA;PARVB;PLEC;PRKCI;PXN;VASP	Cell junction organization
Regulation of IFNA/IFNB signaling	SIVpos vs SIVneg	0.21	0.43	8	IFNA6;IFNAR1;IFNAR2;JAK1;PTPN11;STAT1;STAT2;TYK2	Regulation of IFNA/IFNB signaling
Diseases associated with the TLR sign...	SIVpos vs SIVneg	0.21	0.45	9	CD14;HMGB1;IKBKG;NFKB2;NFKBIA;RELA;S100A1;TLR3;TRAF3	Diseases associated with the TLR signaling cascade
Diseases of Immune System	SIVpos vs SIVneg	0.21	0.45	9	CD14;HMGB1;IKBKG;NFKB2;NFKBIA;RELA;S100A1;TLR3;TRAF3	Diseases of Immune System
Smooth Muscle Contraction	SIVpos vs SIVneg	0.2	0.32	21	ACTA2;ALDH2;ANXA1;ANXA2;ANXA6;CALM1;GUCY1A2;MYH11;MYL6;MYL6B;MYL9;MYLK;PAK1;PXN;SORBS1;SORBS3;TLN1;TPM1;TPM2;TPM3;TPM4	Smooth Muscle Contraction
ATF6 (ATF6-alpha) activates chaperones	SIVpos vs SIVneg	0.2	0.39	7	ATF4;CALR;HSPA5;MBTPS1;MBTPS2;NFYB;XBP1	ATF6 (ATF6-alpha) activates chaperones
Cholesterol biosynthesis	SIVpos vs SIVneg	0.2	0.4	12	ACAT2;ARV1;CYP51A1;DHCR24;FDFT1;GGPS1;HMGCR;HMGCS1;IDI1;SC5D;SREBF1;SREBF2	Cholesterol biosynthesis
HCMV Late Events	SIVpos vs SIVneg	0.2	0.43	24	CHMP3;CHMP4A;CHMP4B;CHMP7;DBP;H2AC12;H2AC21;H2BC15;H2BC21;H2BC4;H4C1;HNRNPK;NUP58;NUP85;NUP98;RANBP2;SEH1L;SNF8;TSG101;UBAP1;VPS25;VPS28;VPS37D;VPS4A	HCMV Late Events
Regulation of IFNG signaling	SIVpos vs SIVneg	0.2	0.44	9	IFNGR1;IFNGR2;JAK1;JAK2;PIAS1;PTPN11;PTPN2;STAT1;SUMO1	Regulation of IFNG signaling
Constitutive Signaling by NOTCH1 HD+P...	SIVpos vs SIVneg	0.2	0.51	30	ADAM10;APH1A;CCNC;CDK8;CUL1;EP300;FBXW7;HDAC11;HDAC2;HDAC5;HDAC6;HES1;JAG2;KAT2A;KAT2B;MIB1;NCOR1;NCOR2;NCSTN;NEURL1B;PSEN1;PSENEN;RBPJ;RBX1;RPS27A;SKP1;SNW1;TBL1XR1;UBA52;UBB	Constitutive Signaling by NOTCH1 HD+PEST Domain Mutants
Constitutive Signaling by NOTCH1 PEST...	SIVpos vs SIVneg	0.2	0.51	30	ADAM10;APH1A;CCNC;CDK8;CUL1;EP300;FBXW7;HDAC11;HDAC2;HDAC5;HDAC6;HES1;JAG2;KAT2A;KAT2B;MIB1;NCOR1;NCOR2;NCSTN;NEURL1B;PSEN1;PSENEN;RBPJ;RBX1;RPS27A;SKP1;SNW1;TBL1XR1;UBA52;UBB	Constitutive Signaling by NOTCH1 PEST Domain Mutants
Signaling by NOTCH1 HD+PEST Domain Mu...	SIVpos vs SIVneg	0.2	0.51	30	ADAM10;APH1A;CCNC;CDK8;CUL1;EP300;FBXW7;HDAC11;HDAC2;HDAC5;HDAC6;HES1;JAG2;KAT2A;KAT2B;MIB1;NCOR1;NCOR2;NCSTN;NEURL1B;PSEN1;PSENEN;RBPJ;RBX1;RPS27A;SKP1;SNW1;TBL1XR1;UBA52;UBB	Signaling by NOTCH1 HD+PEST Domain Mutants in Cancer
Signaling by NOTCH1 PEST Domain Mutan...	SIVpos vs SIVneg	0.2	0.51	30	ADAM10;APH1A;CCNC;CDK8;CUL1;EP300;FBXW7;HDAC11;HDAC2;HDAC5;HDAC6;HES1;JAG2;KAT2A;KAT2B;MIB1;NCOR1;NCOR2;NCSTN;NEURL1B;PSEN1;PSENEN;RBPJ;RBX1;RPS27A;SKP1;SNW1;TBL1XR1;UBA52;UBB	Signaling by NOTCH1 PEST Domain Mutants in Cancer
Signaling by NOTCH1 in Cancer	SIVpos vs SIVneg	0.2	0.51	30	ADAM10;APH1A;CCNC;CDK8;CUL1;EP300;FBXW7;HDAC11;HDAC2;HDAC5;HDAC6;HES1;JAG2;KAT2A;KAT2B;MIB1;NCOR1;NCOR2;NCSTN;NEURL1B;PSEN1;PSENEN;RBPJ;RBX1;RPS27A;SKP1;SNW1;TBL1XR1;UBA52;UBB	Signaling by NOTCH1 in Cancer
Nuclear signaling by ERBB4	SIVpos vs SIVneg	0.2	0.54	19	ADAP1;APH1A;APOE;GFAP;MXD4;NCOR1;NCSTN;NRG1;NRG3;PGR;PSEN1;PSENEN;S100B;SPARC;STAT5A;STMN1;TAB2;WWOX;YAP1	Nuclear signaling by ERBB4
TRAF6 mediated NF-kB activation	SIVpos vs SIVneg	0.19	0.45	10	APP;HMGB1;IFIH1;IKBKG;MAVS;NFKB2;NFKBIA;NKIRAS1;RELA;S100B	TRAF6 mediated NF-kB activation
Chromosome Maintenance	SIVpos vs SIVneg	0.19	0.46	32	ANKRD28;ATRX;CTC1;GAR1;H2AJ;H2AZ1;H2BC15;H2BC21;H2BC4;H3-3A;H4C1;ITGB3BP;NHP2;NOP10;NPM1;POLR2A;POLR2B;POLR2E;POLR2F;POLR2I;POLR2J;PPP6C;PPP6R3;RBBP4;RBBP7;RPA3;RSF1;RUVBL1;RUVBL2;SMARCA5;TERF1;TERF2IP	Chromosome Maintenance
Nuclear Envelope Breakdown	SIVpos vs SIVneg	0.19	0.48	15	BANF1;CTDNEP1;EMD;LEMD3;LPIN1;LPIN2;NEK7;NUP58;NUP85;NUP98;PRKCA;PRKCB;RANBP2;SEH1L;VRK1	Nuclear Envelope Breakdown
Negative regulation of FLT3	SIVpos vs SIVneg	0.19	0.54	6	CBL;CSK;PTPRJ;RPS27A;UBA52;UBB	Negative regulation of FLT3
mRNA Splicing - Minor Pathway	SIVpos vs SIVneg	0.19	0.54	25	DDX42;EFTUD2;GTF2F1;POLR2A;POLR2B;POLR2E;POLR2F;POLR2I;POLR2J;SF3B1;SF3B2;SF3B3;SF3B6;SNRNP25;SNRPD1;SNRPD2;SNRPD3;SNRPE;SNRPF;SRSF1;SRSF2;SRSF6;SRSF7;TXNL4A;YBX1	mRNA Splicing - Minor Pathway
Signaling by MET	SIVpos vs SIVneg	0.19	0.55	33	ARF6;CBL;CRKL;EPS15;GAB1;GGA3;GRB2;HGS;ITGA2;ITGB1;KRAS;LAMB1;LAMB2;PIK3CA;PIK3R1;PTK2;PTPN11;PTPN2;PTPRJ;RAB4A;RANBP9;RAP1A;RAP1B;RAPGEF1;RPS27A;SH3GL2;SH3GL3;SHC1;SOS1;SPINT2;STAT3;UBA52;UBB	Signaling by MET
RUNX1 regulates transcription of gene...	SIVpos vs SIVneg	0.18	0.47	48	CCNH;GATA2;GATA3;H2AJ;H2AZ1;H2BC15;H2BC21;H2BC4;H3-3A;H4C1;ITCH;LMO2;MNAT1;PSMA1;PSMA2;PSMA3;PSMA4;PSMB1;PSMB2;PSMB3;PSMB4;PSMB5;PSMB6;PSMB7;PSMB8;PSMC1;PSMC5;PSMC6;PSMD1;PSMD10;PSMD11;PSMD12;PSMD13;PSMD14;PSMD2;PSMD3;PSMD4;PSMD6;PSMD7;PSMD8;PSME1;PSME2;RPS27A;SEM1;SPI1;UBA52;UBB;YAP1	RUNX1 regulates transcription of genes involved in differentiation of HSCs
SHC-mediated cascade:FGFR1	SIVpos vs SIVneg	0.18	0.47	8	FGF1;FGF2;FGFR1;GRB2;KL;KRAS;SHC1;SOS1	SHC-mediated cascade:FGFR1
Death Receptor Signalling	SIVpos vs SIVneg	0.18	0.47	55	ABR;APH1A;ARHGDIA;ARHGEF1;ARHGEF10;ARHGEF12;ARHGEF2;ARHGEF3;ARHGEF37;ARHGEF40;ARHGEF7;ARHGEF9;BEX3;CLIP3;HDAC2;IKBKG;IRAK1;ITGB3BP;ITSN1;KALRN;LINGO1;MADD;MAG;MAGED1;MAPK8;MCF2;MCF2L;NCSTN;NFKBIA;NGEF;NGF;OMG;PRKCI;PSEN1;PSENEN;RACK1;RASGRF2;RBCK1;RELA;RHOA;RPS27A;RTN4;SOS1;SPPL2B;TAB2;TAX1BP1;TIAM1;TNF;TRIO;UBA52;UBB;USP2;USP4;XIAP;YWHAE	Death Receptor Signalling
ER-Phagosome pathway	SIVpos vs SIVneg	0.18	0.48	53	B2M;CALR;CD14;HLA-A;HLA-B;HLA-C;HLA-E;HLA-F;HLA-G;HMGB1;IKBKG;PSMA1;PSMA2;PSMA3;PSMA4;PSMB1;PSMB2;PSMB3;PSMB4;PSMB5;PSMB6;PSMB7;PSMB8;PSMC1;PSMC5;PSMC6;PSMD1;PSMD10;PSMD11;PSMD12;PSMD13;PSMD14;PSMD2;PSMD3;PSMD4;PSMD6;PSMD7;PSMD8;PSME1;PSME2;RPS27A;S100A1;SEC61A1;SEC61A2;SEC61B;SEC61G;SEM1;SNAP23;TAPBP;UBA52;UBB;VAMP3;VAMP8	ER-Phagosome pathway
Transcriptional regulation by RUNX3	SIVpos vs SIVneg	0.18	0.48	53	BRD2;CDKN2A;CTNNB1;EP300;FOXO3;HES1;ITGA4;ITGAL;KAT2A;KAT2B;KRAS;PSMA1;PSMA2;PSMA3;PSMA4;PSMB1;PSMB2;PSMB3;PSMB4;PSMB5;PSMB6;PSMB7;PSMB8;PSMC1;PSMC5;PSMC6;PSMD1;PSMD10;PSMD11;PSMD12;PSMD13;PSMD14;PSMD2;PSMD3;PSMD4;PSMD6;PSMD7;PSMD8;PSME1;PSME2;RBPJ;RORC;RPS27A;RUNX3;SEM1;SMAD4;SNW1;SPP1;TCF7L2;TGFB1;UBA52;UBB;YAP1	Transcriptional regulation by RUNX3
DNA Double Strand Break Response	SIVpos vs SIVneg	0.18	0.51	23	APBB1;BAP1;BARD1;BAZ1B;EYA3;H2BC15;H2BC21;H2BC4;H4C1;KDM4A;KDM4B;MAPK8;MDC1;NSD2;PIAS4;RPS27A;SMARCA5;SUMO1;TP53BP1;UBA52;UBB;UBE2I;UBE2V2	DNA Double Strand Break Response
Recruitment and ATM-mediated phosphor...	SIVpos vs SIVneg	0.18	0.51	23	APBB1;BAP1;BARD1;BAZ1B;EYA3;H2BC15;H2BC21;H2BC4;H4C1;KDM4A;KDM4B;MAPK8;MDC1;NSD2;PIAS4;RPS27A;SMARCA5;SUMO1;TP53BP1;UBA52;UBB;UBE2I;UBE2V2	Recruitment and ATM-mediated phosphorylation of repair and signaling proteins at DNA double strand breaks
NOTCH1 Intracellular Domain Regulates...	SIVpos vs SIVneg	0.18	0.51	25	CCNC;CDK8;CUL1;EP300;FBXW7;HDAC11;HDAC2;HDAC5;HDAC6;HES1;HIF1A;KAT2A;KAT2B;NCOR1;NCOR2;RBPJ;RBX1;RPS27A;SKP1;SNW1;TBL1XR1;TLE2;TLE4;UBA52;UBB	NOTCH1 Intracellular Domain Regulates Transcription
Adenylate cyclase inhibitory pathway	SIVpos vs SIVneg	0.18	0.52	9	ADCY1;ADCY2;ADCY5;ADCY6;ADCY8;GNAI1;GNAI2;GNAI3;GNAL	Adenylate cyclase inhibitory pathway
mRNA 3'-end processing	SIVpos vs SIVneg	0.18	0.52	34	ALYREF;CDC40;CHTOP;CPSF1;CPSF2;CPSF4;CPSF6;CSTF2;CSTF3;DDX39B;FIP1L1;FYTTD1;MAGOH;NUDT21;PABPN1;RBM8A;RNPS1;SARNP;SRRM1;SRSF1;SRSF11;SRSF2;SRSF3;SRSF4;SRSF5;SRSF6;SRSF7;SRSF9;THOC1;U2AF1;U2AF1L4;U2AF2;WDR33;ZC3H11A	mRNA 3'-end processing
Transport of Mature Transcript to Cyt...	SIVpos vs SIVneg	0.18	0.53	36	ALYREF;CDC40;CHTOP;CPSF1;CPSF2;CPSF4;DDX39B;EIF4E;FIP1L1;FYTTD1;MAGOH;NUP58;NUP85;NUP98;NXF1;RANBP2;RBM8A;RNPS1;SARNP;SEH1L;SRRM1;SRSF1;SRSF11;SRSF2;SRSF3;SRSF4;SRSF5;SRSF6;SRSF7;SRSF9;THOC1;U2AF1;U2AF1L4;U2AF2;WDR33;ZC3H11A	Transport of Mature Transcript to Cytoplasm
Synthesis of substrates in N-glycan b...	SIVpos vs SIVneg	0.18	0.56	19	CMAS;CTSA;DPM1;DPM3;GFPT1;GFUS;GMPPA;NUS1;PMM1;SLC17A5;SRD5A3;ST3GAL2;ST3GAL3;ST3GAL4;ST3GAL5;ST3GAL6;ST6GALNAC6;ST8SIA3;ST8SIA5	Synthesis of substrates in N-glycan biosythesis
Senescence-Associated Secretory Pheno...	SIVpos vs SIVneg	0.17	0.44	29	ANAPC11;ANAPC15;ANAPC5;ANAPC7;CDC26;CDC27;CDKN1B;CDKN2A;EHMT2;FOS;H2AJ;H2AZ1;H2BC15;H2BC21;H2BC4;H3-3A;H4C1;IGFBP7;IL1A;IL6;MAPK1;MAPK3;RELA;RPS27A;RPS6KA1;RPS6KA3;STAT3;UBA52;UBB	Senescence-Associated Secretory Phenotype (SASP)
Scavenging of heme from plasma	SIVpos vs SIVneg	0.17	0.45	5	CD163;HBA1;IGKC;JCHAIN;LRP1	Scavenging of heme from plasma
Synthesis of PIPs at the early endoso...	SIVpos vs SIVneg	0.17	0.48	9	INPP4A;INPP5F;MTMR10;MTMR12;MTMR2;MTMR4;PIK3C3;PIK3R4;PIKFYVE	Synthesis of PIPs at the early endosome membrane
Downstream TCR signaling	SIVpos vs SIVneg	0.17	0.5	60	BTRC;CD3D;CD3E;CD4;CDC34;CUL1;FBXW11;HLA-DPA1;HLA-DPB1;HLA-DQA1;HLA-DQA2;HLA-DQB1;HLA-DQB2;HLA-DRA;HLA-DRB1;IKBKG;NFKBIA;PDPK1;PIK3CA;PIK3CB;PIK3R1;PSMA1;PSMA2;PSMA3;PSMA4;PSMB1;PSMB2;PSMB3;PSMB4;PSMB5;PSMB6;PSMB7;PSMB8;PSMC1;PSMC5;PSMC6;PSMD1;PSMD10;PSMD11;PSMD12;PSMD13;PSMD14;PSMD2;PSMD3;PSMD4;PSMD6;PSMD7;PSMD8;PSME1;PSME2;PTEN;RELA;RPS27A;SEM1;SKP1;TAB2;UBA52;UBB;UBE2D2;UBE2V1	Downstream TCR signaling
RNA Polymerase III Transcription Init...	SIVpos vs SIVneg	0.17	0.5	7	GTF3A;GTF3C1;GTF3C6;POLR2E;POLR2F;POLR3A;POLR3GL	RNA Polymerase III Transcription Initiation From Type 1 Promoter
Signaling by TGF-beta Receptor Complex	SIVpos vs SIVneg	0.17	0.52	53	CBL;CCNC;CCNK;CDK8;CDK9;COL1A2;E2F4;EP300;FKBP1A;FURIN;ITGB1;ITGB8;JUNB;MAPK1;MAPK3;MTMR4;NCOR1;NCOR2;NEDD8;PARP1;PPM1A;PPP1CA;PPP1CB;PPP1CC;PRKCZ;RHOA;RNF111;RPS27A;SKI;SKIL;SMAD2;SMAD4;SMAD7;SNW1;SP1;STAT1;STRAP;STUB1;TFDP1;TGFB1;TGFBR1;TGFBR2;TRIM33;UBA52;UBB;UBE2D3;UBE2M;UCHL5;USP15;USP9X;XPO1;YBX1;ZFYVE9	Signaling by TGF-beta Receptor Complex
FOXO-mediated transcription of cell c...	SIVpos vs SIVneg	0.17	0.52	10	BTG1;CCNG2;CDKN1B;FOXG1;FOXO3;FOXO4;GADD45A;PCBP4;SMAD2;SMAD4	FOXO-mediated transcription of cell cycle genes
FGFR2 alternative splicing	SIVpos vs SIVneg	0.17	0.56	13	GTF2F1;HNRNPA1;HNRNPH1;HNRNPM;POLR2A;POLR2B;POLR2E;POLR2F;POLR2I;POLR2J;PTBP1;TIA1;TIAL1	FGFR2 alternative splicing
Estrogen-dependent gene expression	SIVpos vs SIVneg	0.17	0.57	42	AGO1;CARM1;CDK9;CXXC5;DDX5;EP300;FKBP4;FOS;GATA3;GTF2A2;GTF2F1;H2AJ;H2AZ1;H2BC15;H2BC21;H2BC4;H3-3A;H4C1;HSP90AA1;HSP90AB1;JUND;KAT2B;KDM1A;KDM4B;NRIP1;PGR;POLR2A;POLR2B;POLR2E;POLR2F;POLR2I;POLR2J;POU2F1;PRMT1;PTGES3;RAD21;SMC1A;SP1;STAG2;TNRC6A;USF2;YY1	Estrogen-dependent gene expression
Depolymerisation of the Nuclear Lamina	SIVpos vs SIVneg	0.17	0.58	7	CTDNEP1;EMD;LEMD3;LPIN1;LPIN2;PRKCA;PRKCB	Depolymerisation of the Nuclear Lamina
PRC2 methylates histones and DNA	SIVpos vs SIVneg	0.16	0.51	13	AEBP2;DNMT1;H2AJ;H2AZ1;H2BC15;H2BC21;H2BC4;H3-3A;H4C1;PHF1;RBBP4;RBBP7;SUZ12	PRC2 methylates histones and DNA
Diseases associated with O-glycosylat...	SIVpos vs SIVneg	0.16	0.56	7	ADAMTS4;B3GLCT;B4GAT1;LARGE1;MUC16;MUC5B;THSD7A	Diseases associated with O-glycosylation of proteins
p75NTR signals via NF-kB	SIVpos vs SIVneg	0.16	0.59	8	IRAK1;NFKBIA;NGF;PRKCI;RELA;RPS27A;UBA52;UBB	p75NTR signals via NF-kB
PI3K Cascade	SIVpos vs SIVneg	0.16	0.6	17	AKT2;FGF1;FGF2;FGFR1;FGFR2;FRS2;GAB1;GAB2;GRB2;KL;PDPK1;PIK3C3;PIK3CA;PIK3CB;PIK3R1;PIK3R4;PTPN11	PI3K Cascade
RUNX1 interacts with co-factors whose...	SIVpos vs SIVneg	0.15	0.49	18	ARID1B;AUTS2;BMI1;CBX4;CBX6;CSNK2B;EP300;HIPK2;PCGF5;PHC2;PHC3;RING1;SMARCA2;SMARCA4;SMARCB1;SMARCC2;SMARCD3;SMARCE1	RUNX1 interacts with co-factors whose precise effect on RUNX1 targets is not known
Metabolism of RNA	SIVpos vs SIVneg	0.15	0.53	331	ADAR;ADARB1;ALYREF;APOBEC3H;BOP1;C1D;CCAR1;CCNH;CD2BP2;CD44;CDC40;CDKAL1;CHTOP;CLNS1A;CNOT1;CNOT10;CNOT11;CNOT2;CNOT3;CNOT7;CNOT8;CPSF1;CPSF2;CPSF4;CPSF6;CSNK1D;CSNK1E;CSTF2;CSTF3;CTNNBL1;CWC15;CWC22;DCP1B;DDX1;DDX39B;DDX42;DDX46;DDX5;DDX6;DHX15;DHX9;DNAJC8;EBNA1BP2;EDC3;EFTUD2;EIF4A1;EIF4A2;EIF4B;EIF4E;EIF4G1;ELAC2;ENPP2;EPRS1;ERCC2;ETF1;EXOSC1;EXOSC3;EXOSC4;EXOSC9;FAM98B;FAU;FCF1;FIP1L1;FTSJ3;F…	Metabolism of RNA
Major pathway of rRNA processing in t...	SIVpos vs SIVneg	0.15	0.55	103	BOP1;C1D;CSNK1D;CSNK1E;EBNA1BP2;EXOSC1;EXOSC3;EXOSC4;EXOSC9;FAU;FCF1;FTSJ3;GNL3;HEATR1;MPHOSPH6;NCL;NOP56;PELP1;PNO1;RBM28;RIOK2;RPL10A;RPL11;RPL12;RPL13;RPL13A;RPL14;RPL15;RPL17;RPL18;RPL18A;RPL19;RPL21;RPL22;RPL22L1;RPL23;RPL24;RPL26;RPL26L1;RPL27;RPL27A;RPL28;RPL30;RPL31;RPL32;RPL34;RPL35;RPL35A;RPL36;RPL36A;RPL37;RPL37A;RPL38;RPL4;RPL41;RPL5;RPL6;RPL7;RPL7A;RPL8;RPL9;RPLP0;RPLP1;RPLP2;RPP14;R…	Major pathway of rRNA processing in the nucleolus and cytosol
Amyloid fiber formation	SIVpos vs SIVneg	0.15	0.58	31	ADAM10;APH1A;APOE;APP;B2M;BACE1;CST3;FURIN;GGA3;GSN;H2AZ1;H2BC15;H2BC21;H2BC4;H3-3A;H4C1;HSPG2;INS;ITM2B;LYZ;NCSTN;PSENEN;RPS27A;SNCA;SORL1;TSPAN15;TSPAN33;TTR;UBA52;UBB;USP9X	Amyloid fiber formation
Butyrate Response Factor 1 (BRF1) bin...	SIVpos vs SIVneg	0.15	0.59	7	EXOSC1;EXOSC3;EXOSC4;EXOSC9;MAPKAPK2;YWHAB;ZFP36L1	Butyrate Response Factor 1 (BRF1) binds and destabilizes mRNA
MECP2 regulates neuronal receptors an...	SIVpos vs SIVneg	0.14	0.5	7	FKBP5;GRIA2;GRIN2A;GRIN2B;HDAC2;MECP2;SIN3A	MECP2 regulates neuronal receptors and channels
rRNA processing	SIVpos vs SIVneg	0.14	0.56	107	BOP1;C1D;CSNK1D;CSNK1E;EBNA1BP2;ELAC2;EXOSC1;EXOSC3;EXOSC4;EXOSC9;FAU;FCF1;FTSJ3;GAR1;GNL3;HEATR1;MPHOSPH6;NCL;NHP2;NOP10;NOP56;PELP1;PNO1;RBM28;RIOK2;RPL10A;RPL11;RPL12;RPL13;RPL13A;RPL14;RPL15;RPL17;RPL18;RPL18A;RPL19;RPL21;RPL22;RPL22L1;RPL23;RPL24;RPL26;RPL26L1;RPL27;RPL27A;RPL28;RPL30;RPL31;RPL32;RPL34;RPL35;RPL35A;RPL36;RPL36A;RPL37;RPL37A;RPL38;RPL4;RPL41;RPL5;RPL6;RPL7;RPL7A;RPL8;RPL9;RPL…	rRNA processing
Receptor-type tyrosine-protein phosph...	SIVpos vs SIVneg	0.14	0.58	8	NTRK3;PPFIA1;PPFIA2;PPFIA3;PPFIBP2;PTPRD;PTPRF;PTPRS	Receptor-type tyrosine-protein phosphatases
Regulation of FOXO transcriptional ac...	SIVpos vs SIVneg	0.14	0.63	7	EP300;FOXO3;FOXO4;KAT2B;SIRT1;TXN;TXNIP	Regulation of FOXO transcriptional activity by acetylation
Signaling by NOTCH2	SIVpos vs SIVneg	0.14	0.66	17	ADAM10;APH1A;CNTN1;EP300;FCER2;GZMB;HES1;JAG2;MIB1;NCSTN;NEURL1B;PSEN1;PSENEN;RBPJ;RPS27A;UBA52;UBB	Signaling by NOTCH2
Mitochondrial translation	SIVpos vs SIVneg	0.13	0.58	43	AURKAIP1;GADD45GIP1;GFM1;MRPL10;MRPL11;MRPL13;MRPL18;MRPL2;MRPL21;MRPL23;MRPL27;MRPL3;MRPL33;MRPL34;MRPL35;MRPL39;MRPL40;MRPL41;MRPL47;MRPL48;MRPL49;MRPL51;MRPL52;MRPL54;MRPL58;MRPS10;MRPS14;MRPS15;MRPS16;MRPS18A;MRPS21;MRPS22;MRPS23;MRPS25;MRPS26;MRPS27;MRPS28;MRPS33;MRPS34;MRPS35;PTCD3;TSFM;TUFM	Mitochondrial translation
Mitochondrial translation elongation	SIVpos vs SIVneg	0.13	0.58	43	AURKAIP1;GADD45GIP1;GFM1;MRPL10;MRPL11;MRPL13;MRPL18;MRPL2;MRPL21;MRPL23;MRPL27;MRPL3;MRPL33;MRPL34;MRPL35;MRPL39;MRPL40;MRPL41;MRPL47;MRPL48;MRPL49;MRPL51;MRPL52;MRPL54;MRPL58;MRPS10;MRPS14;MRPS15;MRPS16;MRPS18A;MRPS21;MRPS22;MRPS23;MRPS25;MRPS26;MRPS27;MRPS28;MRPS33;MRPS34;MRPS35;PTCD3;TSFM;TUFM	Mitochondrial translation elongation
RNA Polymerase II Transcription Termi...	SIVpos vs SIVneg	0.13	0.64	38	ALYREF;CDC40;CHTOP;CPSF1;CPSF2;CPSF4;CPSF6;CSTF2;CSTF3;DDX39B;FIP1L1;FYTTD1;LSM10;MAGOH;NUDT21;PABPN1;RBM8A;RNPS1;SARNP;SNRPD3;SNRPE;SNRPF;SRRM1;SRSF1;SRSF11;SRSF2;SRSF3;SRSF4;SRSF5;SRSF6;SRSF7;SRSF9;THOC1;U2AF1;U2AF1L4;U2AF2;WDR33;ZC3H11A	RNA Polymerase II Transcription Termination
SARS-CoV-2 modulates host translation...	SIVpos vs SIVneg	0.13	0.64	40	FAU;GEMIN4;GEMIN7;RPS10;RPS11;RPS12;RPS13;RPS14;RPS15;RPS15A;RPS16;RPS17;RPS18;RPS19;RPS2;RPS20;RPS21;RPS23;RPS24;RPS25;RPS26;RPS27;RPS27A;RPS27L;RPS29;RPS3;RPS3A;RPS4X;RPS5;RPS6;RPS7;RPS8;RPS9;RPSA;SMN1;SNRPD1;SNRPD2;SNRPD3;SNRPE;SNRPF	SARS-CoV-2 modulates host translation machinery
Abortive elongation of HIV-1 transcri...	SIVpos vs SIVneg	0.13	0.66	9	GTF2F1;POLR2A;POLR2B;POLR2E;POLR2F;POLR2I;POLR2J;SUPT4H1;SUPT5H	Abortive elongation of HIV-1 transcript in the absence of Tat
rRNA processing in the nucleus and cy...	SIVpos vs SIVneg	0.12	0.62	106	BOP1;C1D;CSNK1D;CSNK1E;EBNA1BP2;EXOSC1;EXOSC3;EXOSC4;EXOSC9;FAU;FCF1;FTSJ3;GAR1;GNL3;HEATR1;MPHOSPH6;NCL;NHP2;NOP10;NOP56;PELP1;PNO1;RBM28;RIOK2;RPL10A;RPL11;RPL12;RPL13;RPL13A;RPL14;RPL15;RPL17;RPL18;RPL18A;RPL19;RPL21;RPL22;RPL22L1;RPL23;RPL24;RPL26;RPL26L1;RPL27;RPL27A;RPL28;RPL30;RPL31;RPL32;RPL34;RPL35;RPL35A;RPL36;RPL36A;RPL37;RPL37A;RPL38;RPL4;RPL41;RPL5;RPL6;RPL7;RPL7A;RPL8;RPL9;RPLP0;RPL…	rRNA processing in the nucleus and cytosol
TGF-beta receptor signaling activates...	SIVpos vs SIVneg	0.12	0.63	26	CBL;FKBP1A;FURIN;ITGB1;ITGB8;MTMR4;NEDD8;PPP1CA;PPP1CB;PPP1CC;RPS27A;SMAD2;SMAD4;SMAD7;STRAP;STUB1;TGFB1;TGFBR1;TGFBR2;UBA52;UBB;UBE2M;UCHL5;USP15;XPO1;ZFYVE9	TGF-beta receptor signaling activates SMADs
SHC-mediated cascade:FGFR3	SIVpos vs SIVneg	0.12	0.63	6	FGF1;FGF2;GRB2;KRAS;SHC1;SOS1	SHC-mediated cascade:FGFR3
SHC-mediated cascade:FGFR4	SIVpos vs SIVneg	0.12	0.63	6	FGF1;FGF2;GRB2;KRAS;SHC1;SOS1	SHC-mediated cascade:FGFR4
Transcriptional Regulation by VENTX	SIVpos vs SIVneg	0.12	0.64	15	AGO1;ANAPC11;ANAPC15;ANAPC5;ANAPC7;CDC26;CDC27;CDKN2A;CSF1R;CTNNB1;EHMT2;IL6;RELA;TCF7L2;TNRC6A	Transcriptional Regulation by VENTX
Lysosphingolipid and LPA receptors	SIVpos vs SIVneg	0.12	0.65	5	LPAR2;PLPPR2;PLPPR4;S1PR1;S1PR5	Lysosphingolipid and LPA receptors
Lysine catabolism	SIVpos vs SIVneg	0.12	0.66	5	CRYM;DLD;DLST;GCDH;OGDH	Lysine catabolism
Signaling by Erythropoietin	SIVpos vs SIVneg	0.12	0.72	13	CRKL;EPO;GAB1;GRB2;JAK2;KRAS;PIK3CA;PIK3CB;PIK3R1;RAPGEF1;SHC1;SOS1;STAT5A	Signaling by Erythropoietin
Signaling by Hippo	SIVpos vs SIVneg	0.11	0.65	7	AMOT;AMOTL1;MOB1A;WWC1;YAP1;YWHAB;YWHAE	Signaling by Hippo
Late SARS-CoV-2 Infection Events	SIVpos vs SIVneg	0.11	0.67	31	CANX;DAD1;DDOST;GANAB;GOLGA7;GSK3A;GSK3B;MAGT1;MAN2A1;MGAT4A;MGAT4B;MGAT5;PARP14;PARP6;PRKCSH;PRMT1;RPN1;RPN2;RPS27A;SRPK2;ST3GAL2;ST3GAL3;ST3GAL4;SUMO1;TUSC3;UBA52;UBB;UBE2I;ZDHHC20;ZDHHC3;ZDHHC5	Late SARS-CoV-2 Infection Events
SUMOylation of ubiquitinylation proteins	SIVpos vs SIVneg	0.11	0.68	12	NUP58;NUP85;NUP98;PIAS1;PIAS2;PIAS4;PML;RANBP2;SEH1L;SUMO1;UBE2I;VHL	SUMOylation of ubiquitinylation proteins
Regulation of gene expression by Hypo...	SIVpos vs SIVneg	0.11	0.68	7	CITED2;EP300;EPAS1;EPO;HIF1A;HIGD1A;VEGFA	Regulation of gene expression by Hypoxia-inducible Factor
Vitamin B5 (pantothenate) metabolism	SIVpos vs SIVneg	0.11	0.69	8	AASDHPPT;ENPP2;FASN;PANK2;PANK3;PDZD11;PPCS;SLC5A6	Vitamin B5 (pantothenate) metabolism
Signaling by Nuclear Receptors	SIVpos vs SIVneg	0.11	0.71	98	AGO1;AKT2;AKT3;ALDH1A1;ALDH1A2;APOD;APOE;CALM1;CARM1;CAV2;CDK9;CDKN1B;CXXC5;DDX5;DHRS3;DHRS4;DLAT;DLD;EEPD1;ELK1;EP300;FABP5;FASN;FKBP4;FKBP5;FOS;FOXO3;GATA3;GNAI1;GNAI2;GNAI3;GNB1;GNB2;GNG2;GNG7;GPS2;GTF2A2;GTF2F1;H2AJ;H2AZ1;H2BC15;H2BC21;H2BC4;H3-3A;H4C1;HSP90AA1;HSP90AB1;JUND;KAT2B;KDM1A;KDM4A;KDM4B;KRAS;MAPK1;MAPK3;MMP3;NCOR1;NCOR2;NRIP1;PDHA1;PDHB;PDHX;PDK1;PDK2;PDPK1;PGR;PIK3CA;PIK3R1;PLTP;…	Signaling by Nuclear Receptors
NRIF signals cell death from the nucleus	SIVpos vs SIVneg	0.11	0.73	10	APH1A;ITGB3BP;MAPK8;NCSTN;NGF;PSEN1;PSENEN;RPS27A;UBA52;UBB	NRIF signals cell death from the nucleus
Selenoamino acid metabolism	SIVpos vs SIVneg	0.1	0.67	88	AHCY;AIMP1;CBS;DARS1;EEF1E1;EPRS1;FAU;KARS1;LARS1;PAPSS1;QARS1;RARS1;RPL10A;RPL11;RPL12;RPL13;RPL13A;RPL14;RPL15;RPL17;RPL18;RPL18A;RPL19;RPL21;RPL22;RPL22L1;RPL23;RPL24;RPL26;RPL26L1;RPL27;RPL27A;RPL28;RPL30;RPL31;RPL32;RPL34;RPL35;RPL35A;RPL36;RPL36A;RPL37;RPL37A;RPL38;RPL4;RPL41;RPL5;RPL6;RPL7;RPL7A;RPL8;RPL9;RPLP0;RPLP1;RPLP2;RPS10;RPS11;RPS12;RPS13;RPS14;RPS15;RPS15A;RPS16;RPS17;RPS18;RPS19;…	Selenoamino acid metabolism
Activation of gene expression by SREB...	SIVpos vs SIVneg	0.1	0.7	17	CARM1;CYP51A1;FASN;FDFT1;GGPS1;HELZ2;HMGCR;HMGCS1;IDI1;NFYB;SC5D;SCD;SMARCD3;SP1;SREBF1;SREBF2;TBL1XR1	Activation of gene expression by SREBF (SREBP)
Peroxisomal lipid metabolism	SIVpos vs SIVneg	0.1	0.7	5	ACBD5;ALDH3A2;HSD17B4;SCP2;SLC25A17	Peroxisomal lipid metabolism
Metabolism of steroids	SIVpos vs SIVneg	0.1	0.71	42	ACAT2;AKR1B1;AKR1B15;ARV1;CARM1;CYP27A1;CYP51A1;DHCR24;FASN;FDFT1;FDX1;GGPS1;HELZ2;HMGCR;HMGCS1;HSD17B4;IDI1;KPNB1;MBTPS1;MBTPS2;NFYB;OSBP;OSBPL1A;OSBPL2;PIAS4;RAN;SC5D;SCAP;SCD;SCP2;SEC23A;SMARCD3;SP1;SRD5A3;SREBF1;SREBF2;STARD3;STARD3NL;STARD4;SUMO2;TBL1XR1;UBE2I	Metabolism of steroids
NF-kB is activated and signals survival	SIVpos vs SIVneg	0.1	0.72	7	IRAK1;NFKBIA;NGF;RELA;RPS27A;UBA52;UBB	NF-kB is activated and signals survival
Downstream signaling of activated FGFR3	SIVpos vs SIVneg	0.1	0.74	12	FGF1;FGF2;FRS2;FRS3;GAB1;GRB2;KRAS;PIK3CA;PIK3R1;PTPN11;SHC1;SOS1	Downstream signaling of activated FGFR3
Downstream signaling of activated FGFR4	SIVpos vs SIVneg	0.1	0.74	12	FGF1;FGF2;FRS2;FRS3;GAB1;GRB2;KRAS;PIK3CA;PIK3R1;PTPN11;SHC1;SOS1	Downstream signaling of activated FGFR4
Signaling by PDGF	SIVpos vs SIVneg	0.1	0.74	22	COL4A5;COL9A1;COL9A2;CRKL;FURIN;GRB2;KRAS;NCK1;PDGFRA;PIK3CA;PIK3CB;PIK3R1;PTPN11;PTPN12;RAPGEF1;RASA1;SOS1;SPP1;STAT1;STAT3;STAT5A;STAT6	Signaling by PDGF
IRS-mediated signalling	SIVpos vs SIVneg	0.1	0.76	19	AKT2;FGF1;FGF2;FGFR1;FGFR2;FRS2;GAB1;GAB2;GRB2;KL;KRAS;PDPK1;PIK3C3;PIK3CA;PIK3CB;PIK3R1;PIK3R4;PTPN11;SOS1	IRS-mediated signalling
SHC1 events in ERBB4 signaling	SIVpos vs SIVneg	0.09	0.72	6	GRB2;KRAS;NRG1;NRG3;SHC1;SOS1	SHC1 events in ERBB4 signaling
Unfolded Protein Response (UPR)	SIVpos vs SIVneg	0.09	0.73	44	ACADVL;ADD1;ASNS;ATF4;ATP6V0D1;CALR;CCL2;CREBRF;DCTN1;DNAJB11;DNAJB9;EIF2AK3;EIF2S2;EIF2S3;EXOSC1;EXOSC3;EXOSC4;EXOSC9;EXTL1;GFPT1;GSK3A;HDGF;HERPUD1;HSPA5;HYOU1;KHSRP;KLHDC3;MBTPS1;MBTPS2;NFYB;PDIA6;PPP2R5B;SEC31A;SERP1;SHC1;SRPRA;SRPRB;SYVN1;TLN1;TPP1;TSPYL2;WFS1;WIPI1;XBP1	Unfolded Protein Response (UPR)
Synthesis of PE	SIVpos vs SIVneg	0.09	0.74	7	CEPT1;CHKB;ETNPPL;LPIN1;LPIN2;PISD;SELENOI	Synthesis of PE
Peroxisomal protein import	SIVpos vs SIVneg	0.09	0.75	15	AGPS;DHRS4;EPHX2;GSTK1;HSD17B4;LONP2;NOS2;PAOX;RPS27A;SCP2;UBA52;UBB;UBE2D2;UBE2D3;USP9X	Peroxisomal protein import
Constitutive Signaling by Aberrant PI...	SIVpos vs SIVneg	0.09	0.77	21	CD28;CD80;CD86;ERBB3;FGF1;FGF2;FGFR1;FGFR2;FRS2;FYN;GAB1;GAB2;GRB2;KL;NRG1;NRG3;PDGFRA;PIK3CA;PIK3CB;PIK3R1;PTPN11	Constitutive Signaling by Aberrant PI3K in Cancer
RNA Polymerase III Abortive And Retra...	SIVpos vs SIVneg	0.08	0.75	14	GTF3A;GTF3C1;GTF3C6;NFIA;NFIB;NFIC;NFIX;POLR2E;POLR2F;POLR3A;POLR3GL;POU2F1;SNAPC5;SSB	RNA Polymerase III Abortive And Retractive Initiation
RNA Polymerase III Transcription	SIVpos vs SIVneg	0.08	0.75	14	GTF3A;GTF3C1;GTF3C6;NFIA;NFIB;NFIC;NFIX;POLR2E;POLR2F;POLR3A;POLR3GL;POU2F1;SNAPC5;SSB	RNA Polymerase III Transcription
Formation of the ternary complex, and...	SIVpos vs SIVneg	0.08	0.76	45	EIF1AX;EIF2S2;EIF2S3;EIF3A;EIF3B;EIF3C;EIF3F;EIF3G;EIF3H;EIF3J;EIF3K;EIF3L;EIF3M;FAU;RPS10;RPS11;RPS12;RPS13;RPS14;RPS15;RPS15A;RPS16;RPS17;RPS18;RPS19;RPS2;RPS20;RPS21;RPS23;RPS24;RPS25;RPS26;RPS27;RPS27A;RPS27L;RPS29;RPS3;RPS3A;RPS4X;RPS5;RPS6;RPS7;RPS8;RPS9;RPSA	Formation of the ternary complex, and subsequently, the 43S complex
ATF4 activates genes in response to e...	SIVpos vs SIVneg	0.08	0.76	10	ASNS;ATF4;CCL2;EXOSC1;EXOSC3;EXOSC4;EXOSC9;HERPUD1;KHSRP;NFYB	ATF4 activates genes in response to endoplasmic reticulum stress
Fatty acyl-CoA biosynthesis	SIVpos vs SIVneg	0.08	0.76	17	ACLY;ACSL1;ACSL3;ACSL4;ACSL6;ELOVL1;ELOVL4;ELOVL5;FASN;HACD3;MORC2;PPT1;PPT2;SCD;SCD5;SLC25A1;TECR	Fatty acyl-CoA biosynthesis
SUMOylation of immune response proteins	SIVpos vs SIVneg	0.08	0.77	8	IKBKG;NFKB2;NFKBIA;PIAS4;RELA;SUMO1;SUMO3;UBE2I	SUMOylation of immune response proteins
Translation	SIVpos vs SIVneg	0.07	0.75	185	AARS1;AIMP1;AURKAIP1;CARS1;DARS1;DDOST;EEF1A2;EEF1B2;EEF1D;EEF1E1;EEF1G;EIF1AX;EIF2B4;EIF2B5;EIF2S2;EIF2S3;EIF3A;EIF3B;EIF3C;EIF3F;EIF3G;EIF3H;EIF3J;EIF3K;EIF3L;EIF3M;EIF4A1;EIF4A2;EIF4B;EIF4E;EIF4G1;EIF4H;EIF5;EPRS1;ETF1;FARSA;FAU;GADD45GIP1;GARS1;GFM1;GSPT1;HARS1;KARS1;LARS1;LARS2;MRPL10;MRPL11;MRPL13;MRPL18;MRPL2;MRPL21;MRPL23;MRPL27;MRPL3;MRPL33;MRPL34;MRPL35;MRPL39;MRPL40;MRPL41;MRPL47;MRPL4…	Translation
Synthesis of IP2, IP, and Ins in the ...	SIVpos vs SIVneg	0.07	0.75	7	IMPA1;INPP4A;INPP5A;INPP5B;INPP5J;OCRL;SYNJ1	Synthesis of IP2, IP, and Ins in the cytosol
Inactivation of APC/C via direct inhi...	SIVpos vs SIVneg	0.07	0.78	7	ANAPC11;ANAPC15;ANAPC5;ANAPC7;BUB3;CDC26;CDC27	Inactivation of APC/C via direct inhibition of the APC/C complex
Inhibition of the proteolytic activit...	SIVpos vs SIVneg	0.07	0.78	7	ANAPC11;ANAPC15;ANAPC5;ANAPC7;BUB3;CDC26;CDC27	Inhibition of the proteolytic activity of APC/C required for the onset of anaphase by mitotic spindle checkpoint components
Signaling by TGFB family members	SIVpos vs SIVneg	0.07	0.79	57	ACVR2A;BMPR2;CBL;CCNC;CCNK;CDK8;CDK9;COL1A2;DRAP1;E2F4;EP300;FKBP1A;FURIN;ITGB1;ITGB8;JUNB;MAPK1;MAPK3;MTMR4;NCOR1;NCOR2;NEDD8;PARP1;PPM1A;PPP1CA;PPP1CB;PPP1CC;PRKCZ;RHOA;RNF111;RPS27A;SKI;SKIL;SMAD2;SMAD4;SMAD5;SMAD7;SNW1;SP1;STAT1;STRAP;STUB1;TFDP1;TGFB1;TGFBR1;TGFBR2;TRIM33;UBA52;UBB;UBE2D3;UBE2M;UCHL5;USP15;USP9X;XPO1;YBX1;ZFYVE9	Signaling by TGFB family members
TP53 Regulates Transcription of Cell ...	SIVpos vs SIVneg	0.07	0.79	8	BCL2L14;BNIP3L;CASP1;IGFBP3;NDRG1;PRELID1;TMEM219;TP53BP2	TP53 Regulates Transcription of Cell Death Genes
rRNA modification in the nucleus and ...	SIVpos vs SIVneg	0.07	0.8	15	FCF1;GAR1;HEATR1;NHP2;NOP10;NOP56;PNO1;RPS14;RPS2;RPS6;RPS7;RPS9;SNU13;UTP14C;UTP18	rRNA modification in the nucleus and cytosol
Synthesis of very long-chain fatty ac...	SIVpos vs SIVneg	0.07	0.8	9	ACSL1;ACSL3;ACSL4;ACSL6;ELOVL1;ELOVL4;ELOVL5;HACD3;TECR	Synthesis of very long-chain fatty acyl-CoAs
Export of Viral Ribonucleoproteins fr...	SIVpos vs SIVneg	0.07	0.81	7	NUP58;NUP85;NUP98;RAN;RANBP2;SEH1L;XPO1	Export of Viral Ribonucleoproteins from Nucleus
NEP/NS2 Interacts with the Cellular E...	SIVpos vs SIVneg	0.07	0.81	7	NUP58;NUP85;NUP98;RAN;RANBP2;SEH1L;XPO1	NEP/NS2 Interacts with the Cellular Export Machinery
TP53 Regulates Transcription of Cell ...	SIVpos vs SIVneg	0.07	0.82	21	CARM1;CDKN1B;CNOT1;CNOT10;CNOT11;CNOT2;CNOT3;CNOT7;CNOT8;E2F1;E2F4;EP300;GADD45A;NPM1;PCBP4;PLK2;PRMT1;RGCC;TFDP1;TNKS1BP1;ZNF385A	TP53 Regulates Transcription of Cell Cycle Genes
WNT ligand biogenesis and trafficking	SIVpos vs SIVneg	0.07	0.82	6	SNX3;VPS26A;VPS29;VPS35;WLS;WNT8A	WNT ligand biogenesis and trafficking
Glutathione conjugation	SIVpos vs SIVneg	0.06	0.78	10	AKR1A1;GCLC;GGT7;GSTA2;GSTA3;GSTK1;GSTO1;GSTP1;GSTT2;MGST3	Glutathione conjugation
TCF dependent signaling in response t...	SIVpos vs SIVneg	0.06	0.79	89	AKT2;APC;ASH2L;BCL9;BTRC;CBY1;CDC73;CHD8;CSNK1E;CSNK1G2;CSNK2B;CTBP1;CTNNB1;CTNNBIP1;CUL3;DKK1;EP300;FZD4;FZD6;GSK3B;H2AJ;H2AZ1;H2BC15;H2BC21;H2BC4;H3-3A;H4C1;KLHL12;LEO1;LGR5;LGR6;LRP6;PPP2CA;PPP2CB;PPP2R1A;PPP2R5B;PPP2R5C;PSMA1;PSMA2;PSMA3;PSMA4;PSMB1;PSMB2;PSMB3;PSMB4;PSMB5;PSMB6;PSMB7;PSMB8;PSMC1;PSMC5;PSMC6;PSMD1;PSMD10;PSMD11;PSMD12;PSMD13;PSMD14;PSMD2;PSMD3;PSMD4;PSMD6;PSMD7;PSMD8;PSME1;PS…	TCF dependent signaling in response to WNT
SRP-dependent cotranslational protein...	SIVpos vs SIVneg	0.06	0.8	94	DDOST;FAU;RPL10A;RPL11;RPL12;RPL13;RPL13A;RPL14;RPL15;RPL17;RPL18;RPL18A;RPL19;RPL21;RPL22;RPL22L1;RPL23;RPL24;RPL26;RPL26L1;RPL27;RPL27A;RPL28;RPL30;RPL31;RPL32;RPL34;RPL35;RPL35A;RPL36;RPL36A;RPL37;RPL37A;RPL38;RPL4;RPL41;RPL5;RPL6;RPL7;RPL7A;RPL8;RPL9;RPLP0;RPLP1;RPLP2;RPN1;RPN2;RPS10;RPS11;RPS12;RPS13;RPS14;RPS15;RPS15A;RPS16;RPS17;RPS18;RPS19;RPS2;RPS20;RPS21;RPS23;RPS24;RPS25;RPS26;RPS27;RP…	SRP-dependent cotranslational protein targeting to membrane
Activation of RAC1	SIVpos vs SIVneg	0.06	0.82	6	NCK1;PAK1;PAK3;ROBO1;SLIT2;SOS1	Activation of RAC1
Regulation of gene expression in beta...	SIVpos vs SIVneg	0.06	0.83	5	AKT2;AKT3;INS;NEUROD1;PAX6	Regulation of gene expression in beta cells
Downregulation of TGF-beta receptor s...	SIVpos vs SIVneg	0.06	0.83	18	MTMR4;PPP1CA;PPP1CB;PPP1CC;RPS27A;SMAD2;SMAD7;STRAP;STUB1;TGFB1;TGFBR1;TGFBR2;UBA52;UBB;UCHL5;USP15;XPO1;ZFYVE9	Downregulation of TGF-beta receptor signaling
Transport of Mature mRNA derived from...	SIVpos vs SIVneg	0.06	0.84	30	ALYREF;CDC40;CHTOP;DDX39B;FYTTD1;MAGOH;NUP58;NUP85;NUP98;NXF1;RANBP2;RBM8A;RNPS1;SARNP;SEH1L;SRRM1;SRSF1;SRSF11;SRSF2;SRSF3;SRSF4;SRSF5;SRSF6;SRSF7;SRSF9;THOC1;U2AF1;U2AF1L4;U2AF2;ZC3H11A	Transport of Mature mRNA derived from an Intron-Containing Transcript
Downstream signaling of activated FGFR1	SIVpos vs SIVneg	0.06	0.84	16	FGF1;FGF2;FGFR1;FLRT2;FLRT3;FRS2;FRS3;GAB1;GRB2;KL;KRAS;PIK3CA;PIK3R1;PTPN11;SHC1;SOS1	Downstream signaling of activated FGFR1
Insulin receptor signalling cascade	SIVpos vs SIVneg	0.06	0.85	24	AKT2;FGF1;FGF2;FGFR1;FGFR2;FRS2;GAB1;GAB2;GRB10;GRB2;INS;KL;KRAS;MAPK1;MAPK3;PDPK1;PIK3C3;PIK3CA;PIK3CB;PIK3R1;PIK3R4;PTPN11;SHC1;SOS1	Insulin receptor signalling cascade
Deubiquitination	SIVpos vs SIVneg	0.05	0.81	114	APC;ARRB1;ATXN3;ATXN7;BAP1;BARD1;BECN1;CCP110;EP300;FKBP8;FOXO4;GATA3;H2AC12;H2AC21;H2BC15;H2BC21;H2BC4;HCFC1;HGS;HIF1A;IFIH1;IKBKG;IL33;JOSD1;JOSD2;KAT2A;KAT2B;MAT2B;MAVS;MDM4;NEDD8;NFKBIA;OGT;OTUB1;OTUD5;POLB;PSMA1;PSMA2;PSMA3;PSMA4;PSMB1;PSMB2;PSMB3;PSMB4;PSMB5;PSMB6;PSMB7;PSMB8;PSMC1;PSMC5;PSMC6;PSMD1;PSMD10;PSMD11;PSMD12;PSMD13;PSMD14;PSMD2;PSMD3;PSMD4;PSMD6;PSMD7;PSMD8;PSME1;PSME2;PTEN;RAD2…	Deubiquitination
Nucleotide-binding domain, leucine ri...	SIVpos vs SIVneg	0.05	0.82	17	AAMP;APP;BCL2L1;CASP1;HMOX1;HSP90AB1;IKBKG;IRAK1;ITCH;MAPK14;NFKB2;RELA;SUGT1;TAB2;TXN;TXNIP;UBE2V1	Nucleotide-binding domain, leucine rich repeat containing receptor (NLR) signaling pathways
Nonsense Mediated Decay (NMD) indepen...	SIVpos vs SIVneg	0.05	0.85	81	EIF4G1;ETF1;FAU;GSPT1;PABPC1;RPL10A;RPL11;RPL12;RPL13;RPL13A;RPL14;RPL15;RPL17;RPL18;RPL18A;RPL19;RPL21;RPL22;RPL22L1;RPL23;RPL24;RPL26;RPL26L1;RPL27;RPL27A;RPL28;RPL30;RPL31;RPL32;RPL34;RPL35;RPL35A;RPL36;RPL36A;RPL37;RPL37A;RPL38;RPL4;RPL41;RPL5;RPL6;RPL7;RPL7A;RPL8;RPL9;RPLP0;RPLP1;RPLP2;RPS10;RPS11;RPS12;RPS13;RPS14;RPS15;RPS15A;RPS16;RPS17;RPS18;RPS19;RPS2;RPS20;RPS21;RPS23;RPS24;RPS25;RPS26…	Nonsense Mediated Decay (NMD) independent of the Exon Junction Complex (EJC)
Signaling by FLT3 fusion proteins	SIVpos vs SIVneg	0.05	0.87	11	GAB2;GRB2;KRAS;MYO18A;PIK3CA;PIK3R1;SOS1;SPTBN1;STAT5A;TRIP11;ZMYM2	Signaling by FLT3 fusion proteins
TP53 Regulates Transcription of DNA R...	SIVpos vs SIVneg	0.05	0.87	23	CCNH;CCNK;CDK12;CDK13;CDK9;ELOA2;ELOB;ELOC;ERCC2;FOS;GTF2F1;MDC1;MNAT1;POLR2A;POLR2B;POLR2E;POLR2F;POLR2I;POLR2J;SSRP1;SUPT4H1;SUPT5H;TCEA1	TP53 Regulates Transcription of DNA Repair Genes
Neutrophil degranulation	SIVpos vs SIVneg	0.04	0.84	188	ACLY;ACP3;ACTR10;ACTR2;ADAM10;AGA;ALDOA;ALDOC;ANXA2;AP1M1;AP2A2;ARL8A;ARMC8;ARPC5;ASAH1;ATP6AP2;ATP6V0A1;ATP6V0C;ATP6V1D;ATP8A1;B2M;BRI3;BST2;C3;C3AR1;CAB39;CAND1;CAP1;CCT2;CCT8;CD14;CD44;CD47;CD53;CD59;CD63;CD68;CDK13;CFD;CHI3L1;CMTM6;CNN2;COMMD3;COMMD9;COPB1;COTL1;CPNE1;CREG1;CSNK2B;CST3;CSTB;CTSA;CTSB;CTSH;CTSZ;CYB5R3;CYBA;CYSTM1;DDOST;DDX3X;DEGS1;DNAJC5;DOK3;DPP7;DSP;DYNC1H1;DYNLL1;DYNLT1;FAB…	Neutrophil degranulation
GP1b-IX-V activation signalling	SIVpos vs SIVneg	0.04	0.85	6	FLNA;GP1BB;PIK3R1;RAF1;VWF;YWHAZ	GP1b-IX-V activation signalling
Adenylate cyclase activating pathway	SIVpos vs SIVneg	0.04	0.86	6	ADCY1;ADCY2;ADCY5;ADCY6;ADCY8;GNAL	Adenylate cyclase activating pathway
SARS-CoV-2 Infection	SIVpos vs SIVneg	0.04	0.87	145	AGRN;AKT2;AKT3;ATG14;B2M;BECN1;CANX;CHMP3;CHMP4A;CHMP4B;CHMP7;CNBP;CTSL;DAD1;DDOST;DDX5;FAU;FURIN;G3BP1;G3BP2;GANAB;GEMIN4;GEMIN7;GJA1;GOLGA7;GPC1;GSK3A;GSK3B;HLA-A;HLA-B;HLA-C;HLA-E;HLA-F;HLA-G;HSP90AA1;HSP90AB1;HSPG2;IFIH1;IFNA6;IFNAR1;IFNAR2;IKBKG;IL17A;IRAK1;IRF3;IRF7;ISCU;ISG15;JAK1;LARP1;MAGT1;MAN2A1;MASP2;MAVS;MGAT4A;MGAT4B;MGAT5;NUP58;NUP85;NUP98;PARP14;PARP6;PDPK1;PIK3C3;PIK3R4;PRKCSH;PR…	SARS-CoV-2 Infection
SHC-mediated cascade:FGFR2	SIVpos vs SIVneg	0.04	0.88	7	FGF1;FGF2;FGFR2;GRB2;KRAS;SHC1;SOS1	SHC-mediated cascade:FGFR2
NCAM1 interactions	SIVpos vs SIVneg	0.04	0.88	10	AGRN;CACNB2;CACNB3;CACNB4;CNTN2;COL4A5;COL9A1;COL9A2;NCAM1;NCAN	NCAM1 interactions
Formation of a pool of free 40S subunits	SIVpos vs SIVneg	0.04	0.88	87	EIF1AX;EIF3A;EIF3B;EIF3C;EIF3F;EIF3G;EIF3H;EIF3J;EIF3K;EIF3L;EIF3M;FAU;RPL10A;RPL11;RPL12;RPL13;RPL13A;RPL14;RPL15;RPL17;RPL18;RPL18A;RPL19;RPL21;RPL22;RPL22L1;RPL23;RPL24;RPL26;RPL26L1;RPL27;RPL27A;RPL28;RPL30;RPL31;RPL32;RPL34;RPL35;RPL35A;RPL36;RPL36A;RPL37;RPL37A;RPL38;RPL4;RPL41;RPL5;RPL6;RPL7;RPL7A;RPL8;RPL9;RPLP0;RPLP1;RPLP2;RPS10;RPS11;RPS12;RPS13;RPS14;RPS15;RPS15A;RPS16;RPS17;RPS18;RPS1…	Formation of a pool of free 40S subunits
Cargo trafficking to the periciliary ...	SIVpos vs SIVneg	0.04	0.89	18	ARF4;ASAP1;CCT2;CCT3;CCT4;CCT5;CCT8;EXOC1;EXOC2;EXOC4;EXOC7;EXOC8;MKKS;PKD1;PKD2;RAB11A;TCP1;UNC119B	Cargo trafficking to the periciliary membrane
Signaling by FGFR in disease	SIVpos vs SIVneg	0.04	0.89	27	CPSF6;CUX1;FGF1;FGF2;FGFR1;FGFR2;FRS2;GAB1;GAB2;GRB2;GTF2F1;KRAS;LRRFIP1;MYO18A;PIK3CA;PIK3R1;POLR2A;POLR2B;POLR2E;POLR2F;POLR2I;POLR2J;SOS1;STAT1;STAT3;STAT5A;ZMYM2	Signaling by FGFR in disease
Class I peroxisomal membrane protein ...	SIVpos vs SIVneg	0.04	0.9	7	ABCD3;ACBD5;ALDH3A2;ATAD1;FIS1;PEX16;SLC25A17	Class I peroxisomal membrane protein import
RHOH GTPase cycle	SIVpos vs SIVneg	0.03	0.9	15	ARHGDIA;ARHGDIG;CSK;LAMTOR1;NSFL1C;OSBPL11;PAK1;RAB7A;RALGAPA1;ROCK2;TFRC;TMEM59;VAMP3;VCP;WDR11	RHOH GTPase cycle
Influenza Viral RNA Transcription and...	SIVpos vs SIVneg	0.03	0.92	91	FAU;GTF2F1;HSP90AA1;IPO5;NUP58;NUP85;NUP98;PARP1;POLR2A;POLR2B;POLR2E;POLR2F;POLR2I;POLR2J;RANBP2;RPL10A;RPL11;RPL12;RPL13;RPL13A;RPL14;RPL15;RPL17;RPL18;RPL18A;RPL19;RPL21;RPL22;RPL22L1;RPL23;RPL24;RPL26;RPL26L1;RPL27;RPL27A;RPL28;RPL30;RPL31;RPL32;RPL34;RPL35;RPL35A;RPL36;RPL36A;RPL37;RPL37A;RPL38;RPL4;RPL41;RPL5;RPL6;RPL7;RPL7A;RPL8;RPL9;RPLP0;RPLP1;RPLP2;RPS10;RPS11;RPS12;RPS13;RPS14;RPS15;RP…	Influenza Viral RNA Transcription and Replication
RHOC GTPase cycle	SIVpos vs SIVneg	0.02	0.93	36	ABCD3;ABR;ACBD5;ANLN;ARHGAP1;ARHGAP21;ARHGAP26;ARHGAP32;ARHGAP35;ARHGAP5;ARHGDIA;ARHGEF1;ARHGEF10;ARHGEF12;ARHGEF25;ARHGEF40;C1QBP;FLOT1;FLOT2;FMNL2;FMNL3;IQGAP1;MACO1;MCAM;MCF2;MCF2L;MYO9B;PIK3R1;RHOA;ROCK2;RTKN;SLK;STARD13;STX5;TFRC;VAMP3	RHOC GTPase cycle
PERK regulates gene expression	SIVpos vs SIVneg	0.02	0.93	14	ASNS;ATF4;CCL2;EIF2AK3;EIF2S2;EIF2S3;EXOSC1;EXOSC3;EXOSC4;EXOSC9;HERPUD1;HSPA5;KHSRP;NFYB	PERK regulates gene expression
Eukaryotic Translation Termination	SIVpos vs SIVneg	0.02	0.94	78	ETF1;FAU;GSPT1;RPL10A;RPL11;RPL12;RPL13;RPL13A;RPL14;RPL15;RPL17;RPL18;RPL18A;RPL19;RPL21;RPL22;RPL22L1;RPL23;RPL24;RPL26;RPL26L1;RPL27;RPL27A;RPL28;RPL30;RPL31;RPL32;RPL34;RPL35;RPL35A;RPL36;RPL36A;RPL37;RPL37A;RPL38;RPL4;RPL41;RPL5;RPL6;RPL7;RPL7A;RPL8;RPL9;RPLP0;RPLP1;RPLP2;RPS10;RPS11;RPS12;RPS13;RPS14;RPS15;RPS15A;RPS16;RPS17;RPS18;RPS19;RPS2;RPS20;RPS21;RPS23;RPS24;RPS25;RPS26;RPS27;RPS27A;…	Eukaryotic Translation Termination
Downstream signaling of activated FGFR2	SIVpos vs SIVneg	0.02	0.94	13	FGF1;FGF2;FGFR2;FRS2;FRS3;GAB1;GRB2;KRAS;PIK3CA;PIK3R1;PTPN11;SHC1;SOS1	Downstream signaling of activated FGFR2
Peptide chain elongation	SIVpos vs SIVneg	0.02	0.94	76	FAU;RPL10A;RPL11;RPL12;RPL13;RPL13A;RPL14;RPL15;RPL17;RPL18;RPL18A;RPL19;RPL21;RPL22;RPL22L1;RPL23;RPL24;RPL26;RPL26L1;RPL27;RPL27A;RPL28;RPL30;RPL31;RPL32;RPL34;RPL35;RPL35A;RPL36;RPL36A;RPL37;RPL37A;RPL38;RPL4;RPL41;RPL5;RPL6;RPL7;RPL7A;RPL8;RPL9;RPLP0;RPLP1;RPLP2;RPS10;RPS11;RPS12;RPS13;RPS14;RPS15;RPS15A;RPS16;RPS17;RPS18;RPS19;RPS2;RPS20;RPS21;RPS23;RPS24;RPS25;RPS26;RPS27;RPS27A;RPS27L;RPS2…	Peptide chain elongation
Viral mRNA Translation	SIVpos vs SIVneg	0.02	0.94	76	FAU;RPL10A;RPL11;RPL12;RPL13;RPL13A;RPL14;RPL15;RPL17;RPL18;RPL18A;RPL19;RPL21;RPL22;RPL22L1;RPL23;RPL24;RPL26;RPL26L1;RPL27;RPL27A;RPL28;RPL30;RPL31;RPL32;RPL34;RPL35;RPL35A;RPL36;RPL36A;RPL37;RPL37A;RPL38;RPL4;RPL41;RPL5;RPL6;RPL7;RPL7A;RPL8;RPL9;RPLP0;RPLP1;RPLP2;RPS10;RPS11;RPS12;RPS13;RPS14;RPS15;RPS15A;RPS16;RPS17;RPS18;RPS19;RPS2;RPS20;RPS21;RPS23;RPS24;RPS25;RPS26;RPS27;RPS27A;RPS27L;RPS2…	Viral mRNA Translation
Regulation of cholesterol biosynthesi...	SIVpos vs SIVneg	0.02	0.94	23	CARM1;CYP51A1;FASN;FDFT1;GGPS1;HELZ2;HMGCR;HMGCS1;IDI1;KPNB1;MBTPS1;MBTPS2;NFYB;RAN;SC5D;SCAP;SCD;SEC23A;SMARCD3;SP1;SREBF1;SREBF2;TBL1XR1	Regulation of cholesterol biosynthesis by SREBP (SREBF)
NOTCH3 Activation and Transmission of...	SIVpos vs SIVneg	0.02	0.94	12	ADAM10;APH1A;JAG2;MIB1;NCSTN;NEURL1B;PSEN1;PSENEN;RPS27A;UBA52;UBB;YBX1	NOTCH3 Activation and Transmission of Signal to the Nucleus
RNA Polymerase I Transcription Initia...	SIVpos vs SIVneg	0.02	0.95	19	CCNH;CHD3;CHD4;EHMT2;ERCC2;GATAD2A;GATAD2B;HDAC2;KAT2A;KAT2B;MNAT1;MTA1;MTA3;POLR1G;POLR2E;POLR2F;RBBP4;RBBP7;UBTF	RNA Polymerase I Transcription Initiation
HS-GAG degradation	SIVpos vs SIVneg	0.02	0.95	5	AGRN;GPC1;HSPG2;IDS;SDC3	HS-GAG degradation
Defects in vitamin and cofactor metab...	SIVpos vs SIVneg	0.02	0.95	5	AMN;LMBRD1;MMADHC;PC;TCN2	Defects in vitamin and cofactor metabolism
HIV Transcription Initiation	SIVpos vs SIVneg	0.02	0.95	16	CCNH;ERCC2;GTF2A2;GTF2F1;MNAT1;POLR2A;POLR2B;POLR2E;POLR2F;POLR2I;POLR2J;TAF1;TAF10;TAF13;TAF15;TAF9B	HIV Transcription Initiation
RNA Polymerase II HIV Promoter Escape	SIVpos vs SIVneg	0.02	0.95	16	CCNH;ERCC2;GTF2A2;GTF2F1;MNAT1;POLR2A;POLR2B;POLR2E;POLR2F;POLR2I;POLR2J;TAF1;TAF10;TAF13;TAF15;TAF9B	RNA Polymerase II HIV Promoter Escape
RNA Polymerase II Promoter Escape	SIVpos vs SIVneg	0.02	0.95	16	CCNH;ERCC2;GTF2A2;GTF2F1;MNAT1;POLR2A;POLR2B;POLR2E;POLR2F;POLR2I;POLR2J;TAF1;TAF10;TAF13;TAF15;TAF9B	RNA Polymerase II Promoter Escape
RNA Polymerase II Transcription Initi...	SIVpos vs SIVneg	0.02	0.95	16	CCNH;ERCC2;GTF2A2;GTF2F1;MNAT1;POLR2A;POLR2B;POLR2E;POLR2F;POLR2I;POLR2J;TAF1;TAF10;TAF13;TAF15;TAF9B	RNA Polymerase II Transcription Initiation
RNA Polymerase II Transcription Initi...	SIVpos vs SIVneg	0.02	0.95	16	CCNH;ERCC2;GTF2A2;GTF2F1;MNAT1;POLR2A;POLR2B;POLR2E;POLR2F;POLR2I;POLR2J;TAF1;TAF10;TAF13;TAF15;TAF9B	RNA Polymerase II Transcription Initiation And Promoter Clearance
RNA Polymerase II Transcription Pre-I...	SIVpos vs SIVneg	0.02	0.95	16	CCNH;ERCC2;GTF2A2;GTF2F1;MNAT1;POLR2A;POLR2B;POLR2E;POLR2F;POLR2I;POLR2J;TAF1;TAF10;TAF13;TAF15;TAF9B	RNA Polymerase II Transcription Pre-Initiation And Promoter Opening
Signaling by FGFR2 in disease	SIVpos vs SIVneg	0.02	0.95	17	FGF1;FGF2;FGFR2;FRS2;GAB1;GRB2;GTF2F1;KRAS;PIK3CA;PIK3R1;POLR2A;POLR2B;POLR2E;POLR2F;POLR2I;POLR2J;SOS1	Signaling by FGFR2 in disease
Formation of the Early Elongation Com...	SIVpos vs SIVneg	0.02	0.96	12	CCNH;ERCC2;GTF2F1;MNAT1;POLR2A;POLR2B;POLR2E;POLR2F;POLR2I;POLR2J;SUPT4H1;SUPT5H	Formation of the Early Elongation Complex
Formation of the HIV-1 Early Elongati...	SIVpos vs SIVneg	0.02	0.96	12	CCNH;ERCC2;GTF2F1;MNAT1;POLR2A;POLR2B;POLR2E;POLR2F;POLR2I;POLR2J;SUPT4H1;SUPT5H	Formation of the HIV-1 Early Elongation Complex
p75NTR regulates axonogenesis	SIVpos vs SIVneg	0.01	0.96	8	ARHGDIA;LINGO1;MAG;MCF2;NGF;OMG;RHOA;RTN4	p75NTR regulates axonogenesis
TNF signaling	SIVpos vs SIVneg	0.01	0.96	15	CLIP3;IKBKG;MADD;RACK1;RBCK1;RPS27A;SPPL2B;TAB2;TAX1BP1;TNF;UBA52;UBB;USP2;USP4;XIAP	TNF signaling
Mitochondrial Fatty Acid Beta-Oxidation	SIVpos vs SIVneg	0.01	0.96	10	ACADM;ACADVL;ACBD6;ACOT1;ACSF2;DBI;DECR1;ECHS1;MCEE;NDUFAB1	Mitochondrial Fatty Acid Beta-Oxidation
Eukaryotic Translation Elongation	SIVpos vs SIVneg	0.01	0.96	80	EEF1A2;EEF1B2;EEF1D;EEF1G;FAU;RPL10A;RPL11;RPL12;RPL13;RPL13A;RPL14;RPL15;RPL17;RPL18;RPL18A;RPL19;RPL21;RPL22;RPL22L1;RPL23;RPL24;RPL26;RPL26L1;RPL27;RPL27A;RPL28;RPL30;RPL31;RPL32;RPL34;RPL35;RPL35A;RPL36;RPL36A;RPL37;RPL37A;RPL38;RPL4;RPL41;RPL5;RPL6;RPL7;RPL7A;RPL8;RPL9;RPLP0;RPLP1;RPLP2;RPS10;RPS11;RPS12;RPS13;RPS14;RPS15;RPS15A;RPS16;RPS17;RPS18;RPS19;RPS2;RPS20;RPS21;RPS23;RPS24;RPS25;RPS2…	Eukaryotic Translation Elongation
XBP1(S) activates chaperone genes	SIVpos vs SIVneg	0.01	0.96	26	ACADVL;ADD1;ATP6V0D1;DCTN1;DNAJB11;DNAJB9;EXTL1;GFPT1;GSK3A;HDGF;HYOU1;KLHDC3;PDIA6;PPP2R5B;SEC31A;SERP1;SHC1;SRPRA;SRPRB;SYVN1;TLN1;TPP1;TSPYL2;WFS1;WIPI1;XBP1	XBP1(S) activates chaperone genes
RNA Polymerase III Transcription Term...	SIVpos vs SIVneg	0.01	0.97	9	NFIA;NFIB;NFIC;NFIX;POLR2E;POLR2F;POLR3A;POLR3GL;SSB	RNA Polymerase III Transcription Termination
Processing of SMDT1	SIVpos vs SIVneg	0.01	0.97	9	AFG3L2;MICU3;PARL;PHB2;PMPCA;PMPCB;SMDT1;SPG7;STOML2	Processing of SMDT1
Response of EIF2AK4 (GCN2) to amino a...	SIVpos vs SIVneg	0.01	0.97	81	ASNS;ATF4;EIF2AK4;EIF2S2;EIF2S3;FAU;RPL10A;RPL11;RPL12;RPL13;RPL13A;RPL14;RPL15;RPL17;RPL18;RPL18A;RPL19;RPL21;RPL22;RPL22L1;RPL23;RPL24;RPL26;RPL26L1;RPL27;RPL27A;RPL28;RPL30;RPL31;RPL32;RPL34;RPL35;RPL35A;RPL36;RPL36A;RPL37;RPL37A;RPL38;RPL4;RPL41;RPL5;RPL6;RPL7;RPL7A;RPL8;RPL9;RPLP0;RPLP1;RPLP2;RPS10;RPS11;RPS12;RPS13;RPS14;RPS15;RPS15A;RPS16;RPS17;RPS18;RPS19;RPS2;RPS20;RPS21;RPS23;RPS24;RPS2…	Response of EIF2AK4 (GCN2) to amino acid deficiency
Nonsense Mediated Decay (NMD) enhance...	SIVpos vs SIVneg	0.01	0.98	92	EIF4G1;ETF1;FAU;GSPT1;MAGOH;PABPC1;PNRC2;PPP2CA;PPP2R1A;PPP2R2A;RBM8A;RNPS1;RPL10A;RPL11;RPL12;RPL13;RPL13A;RPL14;RPL15;RPL17;RPL18;RPL18A;RPL19;RPL21;RPL22;RPL22L1;RPL23;RPL24;RPL26;RPL26L1;RPL27;RPL27A;RPL28;RPL30;RPL31;RPL32;RPL34;RPL35;RPL35A;RPL36;RPL36A;RPL37;RPL37A;RPL38;RPL4;RPL41;RPL5;RPL6;RPL7;RPL7A;RPL8;RPL9;RPLP0;RPLP1;RPLP2;RPS10;RPS11;RPS12;RPS13;RPS14;RPS15;RPS15A;RPS16;RPS17;RPS18…	Nonsense Mediated Decay (NMD) enhanced by the Exon Junction Complex (EJC)
Nonsense-Mediated Decay (NMD)	SIVpos vs SIVneg	0.01	0.98	92	EIF4G1;ETF1;FAU;GSPT1;MAGOH;PABPC1;PNRC2;PPP2CA;PPP2R1A;PPP2R2A;RBM8A;RNPS1;RPL10A;RPL11;RPL12;RPL13;RPL13A;RPL14;RPL15;RPL17;RPL18;RPL18A;RPL19;RPL21;RPL22;RPL22L1;RPL23;RPL24;RPL26;RPL26L1;RPL27;RPL27A;RPL28;RPL30;RPL31;RPL32;RPL34;RPL35;RPL35A;RPL36;RPL36A;RPL37;RPL37A;RPL38;RPL4;RPL41;RPL5;RPL6;RPL7;RPL7A;RPL8;RPL9;RPLP0;RPLP1;RPLP2;RPS10;RPS11;RPS12;RPS13;RPS14;RPS15;RPS15A;RPS16;RPS17;RPS18…	Nonsense-Mediated Decay (NMD)
SUMOylation	SIVpos vs SIVneg	0.01	0.98	67	BMI1;CBX4;CBX5;CDKN2A;CETN2;CHD3;CTBP1;DDX17;DDX5;DNMT1;EP300;H4C1;HDAC2;HIPK2;HNRNPK;IKBKG;MBD1;MDC1;MRTFA;MTA1;NCOR2;NFKB2;NFKBIA;NPM1;NR3C1;NRIP1;NSMCE2;NUP58;NUP85;NUP98;PARK7;PARP1;PGR;PHC2;PHC3;PIAS1;PIAS2;PIAS4;PML;PPARGC1A;RAD21;RANBP2;RELA;RING1;SAFB;SATB1;SATB2;SEH1L;SENP1;SENP2;SIN3A;SMC1A;SP3;STAG2;SUMO1;SUMO2;SUMO3;SUZ12;THRA;THRB;TOP1;TOP2B;TP53BP1;TRIM28;UBE2I;VHL;ZNF350	SUMOylation
PKMTs methylate histone lysines	SIVpos vs SIVneg	0.01	0.98	20	AEBP2;ASH2L;ATF7IP;DPY30;EHMT2;H4C1;KMT2C;KMT2E;KMT5B;NFKB2;NSD2;NSD3;RBBP4;RBBP7;RELA;SETD1A;SETD3;SETD7;SUZ12;WDR5	PKMTs methylate histone lysines
RUNX2 regulates bone development	SIVpos vs SIVneg	0.01	0.98	8	HDAC6;HES1;MAF;MAPK1;MAPK3;SATB2;SMAD4;YAP1	RUNX2 regulates bone development
Pausing and recovery of Tat-mediated ...	SIVpos vs SIVneg	0.01	0.98	15	CDK9;ELOA2;ELOB;ELOC;GTF2F1;POLR2A;POLR2B;POLR2E;POLR2F;POLR2I;POLR2J;SSRP1;SUPT4H1;SUPT5H;TCEA1	Pausing and recovery of Tat-mediated HIV elongation
Tat-mediated HIV elongation arrest an...	SIVpos vs SIVneg	0.01	0.98	15	CDK9;ELOA2;ELOB;ELOC;GTF2F1;POLR2A;POLR2B;POLR2E;POLR2F;POLR2I;POLR2J;SSRP1;SUPT4H1;SUPT5H;TCEA1	Tat-mediated HIV elongation arrest and recovery
Diseases of carbohydrate metabolism	SIVpos vs SIVneg	0.01	0.98	10	DCXR;EPM2A;GNS;HGSNAT;IDS;LCT;PPP1R3C;RPS27A;UBA52;UBB	Diseases of carbohydrate metabolism
Activation of the mRNA upon binding o...	SIVpos vs SIVneg	0.01	0.98	52	EIF1AX;EIF2S2;EIF2S3;EIF3A;EIF3B;EIF3C;EIF3F;EIF3G;EIF3H;EIF3J;EIF3K;EIF3L;EIF3M;EIF4A1;EIF4A2;EIF4B;EIF4E;EIF4G1;EIF4H;FAU;PABPC1;RPS10;RPS11;RPS12;RPS13;RPS14;RPS15;RPS15A;RPS16;RPS17;RPS18;RPS19;RPS2;RPS20;RPS21;RPS23;RPS24;RPS25;RPS26;RPS27;RPS27A;RPS27L;RPS29;RPS3;RPS3A;RPS4X;RPS5;RPS6;RPS7;RPS8;RPS9;RPSA	Activation of the mRNA upon binding of the cap-binding complex and eIFs, and subsequent binding to 43S
Translation initiation complex formation	SIVpos vs SIVneg	0.01	0.98	52	EIF1AX;EIF2S2;EIF2S3;EIF3A;EIF3B;EIF3C;EIF3F;EIF3G;EIF3H;EIF3J;EIF3K;EIF3L;EIF3M;EIF4A1;EIF4A2;EIF4B;EIF4E;EIF4G1;EIF4H;FAU;PABPC1;RPS10;RPS11;RPS12;RPS13;RPS14;RPS15;RPS15A;RPS16;RPS17;RPS18;RPS19;RPS2;RPS20;RPS21;RPS23;RPS24;RPS25;RPS26;RPS27;RPS27A;RPS27L;RPS29;RPS3;RPS3A;RPS4X;RPS5;RPS6;RPS7;RPS8;RPS9;RPSA	Translation initiation complex formation
Regulation of FZD by ubiquitination	SIVpos vs SIVneg	0.01	0.99	8	FZD4;FZD6;LGR5;LGR6;LRP6;RPS27A;UBA52;UBB	Regulation of FZD by ubiquitination
Cross-presentation of soluble exogeno...	SIVpos vs SIVneg	0	0.98	31	MRC1;PSMA1;PSMA2;PSMA3;PSMA4;PSMB1;PSMB2;PSMB3;PSMB4;PSMB5;PSMB6;PSMB7;PSMB8;PSMC1;PSMC5;PSMC6;PSMD1;PSMD10;PSMD11;PSMD12;PSMD13;PSMD14;PSMD2;PSMD3;PSMD4;PSMD6;PSMD7;PSMD8;PSME1;PSME2;SEM1	Cross-presentation of soluble exogenous antigens (endosomes)
Influenza Infection	SIVpos vs SIVneg	0	0.99	104	CALR;CANX;CLTA;CLTC;CPSF4;EIF2AK2;FAU;GTF2F1;HSP90AA1;IPO5;ISG15;KPNA3;KPNB1;NUP58;NUP85;NUP98;PABPN1;PARP1;POLR2A;POLR2B;POLR2E;POLR2F;POLR2I;POLR2J;RAN;RANBP2;RPL10A;RPL11;RPL12;RPL13;RPL13A;RPL14;RPL15;RPL17;RPL18;RPL18A;RPL19;RPL21;RPL22;RPL22L1;RPL23;RPL24;RPL26;RPL26L1;RPL27;RPL27A;RPL28;RPL30;RPL31;RPL32;RPL34;RPL35;RPL35A;RPL36;RPL36A;RPL37;RPL37A;RPL38;RPL4;RPL41;RPL5;RPL6;RPL7;RPL7A;RPL…	Influenza Infection
The NLRP3 inflammasome	SIVpos vs SIVneg	0	0.99	9	APP;CASP1;HMOX1;HSP90AB1;NFKB2;RELA;SUGT1;TXN;TXNIP	The NLRP3 inflammasome
SUMO E3 ligases SUMOylate target prot...	SIVpos vs SIVneg	0	0.99	65	BMI1;CBX4;CBX5;CDKN2A;CETN2;CHD3;CTBP1;DDX17;DDX5;DNMT1;EP300;H4C1;HDAC2;HIPK2;HNRNPK;IKBKG;MBD1;MDC1;MRTFA;MTA1;NCOR2;NFKB2;NFKBIA;NPM1;NR3C1;NRIP1;NSMCE2;NUP58;NUP85;NUP98;PARK7;PARP1;PGR;PHC2;PHC3;PIAS1;PIAS2;PIAS4;PML;PPARGC1A;RAD21;RANBP2;RELA;RING1;SAFB;SATB1;SATB2;SEH1L;SIN3A;SMC1A;SP3;STAG2;SUMO1;SUMO2;SUMO3;SUZ12;THRA;THRB;TOP1;TOP2B;TP53BP1;TRIM28;UBE2I;VHL;ZNF350	SUMO E3 ligases SUMOylate target proteins
L13a-mediated translational silencing...	SIVpos vs SIVneg	0	0.99	96	EIF1AX;EIF2S2;EIF2S3;EIF3A;EIF3B;EIF3C;EIF3F;EIF3G;EIF3H;EIF3J;EIF3K;EIF3L;EIF3M;EIF4A1;EIF4A2;EIF4B;EIF4E;EIF4G1;EIF4H;FAU;PABPC1;RPL10A;RPL11;RPL12;RPL13;RPL13A;RPL14;RPL15;RPL17;RPL18;RPL18A;RPL19;RPL21;RPL22;RPL22L1;RPL23;RPL24;RPL26;RPL26L1;RPL27;RPL27A;RPL28;RPL30;RPL31;RPL32;RPL34;RPL35;RPL35A;RPL36;RPL36A;RPL37;RPL37A;RPL38;RPL4;RPL41;RPL5;RPL6;RPL7;RPL7A;RPL8;RPL9;RPLP0;RPLP1;RPLP2;RPS10…	L13a-mediated translational silencing of Ceruloplasmin expression
RHOG GTPase cycle	SIVpos vs SIVneg	0	0.99	35	ARFGAP3;ARHGAP1;ARHGAP21;ARHGAP32;ARHGAP35;ARHGAP5;ARHGDIA;ARHGDIG;CDC42;CDC42EP1;DOCK3;DOCK4;ELMO2;EMD;HSPE1;ITGB1;ITSN1;KALRN;KTN1;LAMTOR1;LEMD3;MCAM;MCF2;MCF2L;NDUFA5;NDUFS3;PGRMC2;PIK3R1;PLEKHG3;RAB7A;STBD1;STX5;TFRC;TRIO;VAMP3	RHOG GTPase cycle
MET activates RAP1 and RAC1	SIVpos vs SIVneg	0	0.99	6	CRKL;GAB1;GRB2;RAP1A;RAP1B;RAPGEF1	MET activates RAP1 and RAC1
Response of EIF2AK1 (HRI) to heme def...	SIVpos vs SIVneg	0	1	6	ASNS;ATF4;EIF2AK1;EIF2S2;EIF2S3;GRB10	Response of EIF2AK1 (HRI) to heme deficiency
Regulation of TNFR1 signaling	SIVpos vs SIVneg	0	1	14	CLIP3;IKBKG;MADD;RACK1;RBCK1;RPS27A;SPPL2B;TAX1BP1;TNF;UBA52;UBB;USP2;USP4;XIAP	Regulation of TNFR1 signaling
Selenocysteine synthesis	SIVpos vs SIVneg	0	1	77	FAU;RPL10A;RPL11;RPL12;RPL13;RPL13A;RPL14;RPL15;RPL17;RPL18;RPL18A;RPL19;RPL21;RPL22;RPL22L1;RPL23;RPL24;RPL26;RPL26L1;RPL27;RPL27A;RPL28;RPL30;RPL31;RPL32;RPL34;RPL35;RPL35A;RPL36;RPL36A;RPL37;RPL37A;RPL38;RPL4;RPL41;RPL5;RPL6;RPL7;RPL7A;RPL8;RPL9;RPLP0;RPLP1;RPLP2;RPS10;RPS11;RPS12;RPS13;RPS14;RPS15;RPS15A;RPS16;RPS17;RPS18;RPS19;RPS2;RPS20;RPS21;RPS23;RPS24;RPS25;RPS26;RPS27;RPS27A;RPS27L;RPS2…	Selenocysteine synthesis
MicroRNA (miRNA) biogenesis	SIVpos vs SIVneg	0	1	10	AGO1;DROSHA;POLR2A;POLR2B;POLR2E;POLR2F;POLR2I;POLR2J;RAN;XPO5	MicroRNA (miRNA) biogenesis
SUMOylation of SUMOylation proteins	SIVpos vs SIVneg	-0.01	0.96	9	NUP58;NUP85;NUP98;PIAS4;RANBP2;SEH1L;SUMO1;SUMO2;UBE2I	SUMOylation of SUMOylation proteins
Translation of Replicase and Assembly...	SIVpos vs SIVneg	-0.01	0.96	8	BECN1;CHMP3;CHMP4A;CHMP4B;CHMP7;PIK3C3;PIK3R4;UVRAG	Translation of Replicase and Assembly of the Replication Transcription Complex
Cap-dependent Translation Initiation	SIVpos vs SIVneg	-0.01	0.96	99	EIF1AX;EIF2B4;EIF2B5;EIF2S2;EIF2S3;EIF3A;EIF3B;EIF3C;EIF3F;EIF3G;EIF3H;EIF3J;EIF3K;EIF3L;EIF3M;EIF4A1;EIF4A2;EIF4B;EIF4E;EIF4G1;EIF4H;EIF5;FAU;PABPC1;RPL10A;RPL11;RPL12;RPL13;RPL13A;RPL14;RPL15;RPL17;RPL18;RPL18A;RPL19;RPL21;RPL22;RPL22L1;RPL23;RPL24;RPL26;RPL26L1;RPL27;RPL27A;RPL28;RPL30;RPL31;RPL32;RPL34;RPL35;RPL35A;RPL36;RPL36A;RPL37;RPL37A;RPL38;RPL4;RPL41;RPL5;RPL6;RPL7;RPL7A;RPL8;RPL9;RPLP…	Cap-dependent Translation Initiation
Eukaryotic Translation Initiation	SIVpos vs SIVneg	-0.01	0.96	99	EIF1AX;EIF2B4;EIF2B5;EIF2S2;EIF2S3;EIF3A;EIF3B;EIF3C;EIF3F;EIF3G;EIF3H;EIF3J;EIF3K;EIF3L;EIF3M;EIF4A1;EIF4A2;EIF4B;EIF4E;EIF4G1;EIF4H;EIF5;FAU;PABPC1;RPL10A;RPL11;RPL12;RPL13;RPL13A;RPL14;RPL15;RPL17;RPL18;RPL18A;RPL19;RPL21;RPL22;RPL22L1;RPL23;RPL24;RPL26;RPL26L1;RPL27;RPL27A;RPL28;RPL30;RPL31;RPL32;RPL34;RPL35;RPL35A;RPL36;RPL36A;RPL37;RPL37A;RPL38;RPL4;RPL41;RPL5;RPL6;RPL7;RPL7A;RPL8;RPL9;RPLP…	Eukaryotic Translation Initiation
Josephin domain DUBs	SIVpos vs SIVneg	-0.01	0.96	9	ATXN3;JOSD1;JOSD2;RAD23A;RAD23B;RPS27A;UBA52;UBB;VCP	Josephin domain DUBs
RHO GTPases activate IQGAPs	SIVpos vs SIVneg	-0.01	0.96	6	CALM1;CDC42;CLIP1;CTNNA1;CTNNB1;IQGAP1	RHO GTPases activate IQGAPs
Metalloprotease DUBs	SIVpos vs SIVneg	-0.01	0.97	10	BARD1;EP300;H2AC12;H2AC21;KAT2B;PSMD14;RPS27A;STAMBPL1;UBA52;UBB	Metalloprotease DUBs
p75 NTR receptor-mediated signalling	SIVpos vs SIVneg	-0.01	0.97	43	ABR;APH1A;ARHGDIA;ARHGEF1;ARHGEF10;ARHGEF12;ARHGEF2;ARHGEF3;ARHGEF37;ARHGEF40;ARHGEF7;ARHGEF9;BEX3;HDAC2;IRAK1;ITGB3BP;ITSN1;KALRN;LINGO1;MAG;MAGED1;MAPK8;MCF2;MCF2L;NCSTN;NFKBIA;NGEF;NGF;OMG;PRKCI;PSEN1;PSENEN;RASGRF2;RELA;RHOA;RPS27A;RTN4;SOS1;TIAM1;TRIO;UBA52;UBB;YWHAE	p75 NTR receptor-mediated signalling
Rev-mediated nuclear export of HIV RNA	SIVpos vs SIVneg	-0.01	0.98	8	NUP58;NUP85;NUP98;RAN;RANBP1;RANBP2;SEH1L;XPO1	Rev-mediated nuclear export of HIV RNA
RNA Polymerase II Transcription	SIVpos vs SIVneg	-0.02	0.91	448	AGO1;AKT2;AKT3;ALYREF;ANAPC11;ANAPC15;ANAPC5;ANAPC7;APOE;ARID1B;ASH2L;ATXN3;AUTS2;BARD1;BCL2L14;BMI1;BNIP3L;BRD2;BTG1;CALM1;CAMK2A;CAMK2B;CAMK2D;CAMK2G;CAMK4;CARM1;CASP1;CBX3;CBX4;CBX5;CBX6;CCNC;CCND2;CCND3;CCNG1;CCNG2;CCNH;CCNK;CDC26;CDC27;CDC40;CDC73;CDK12;CDK13;CDK5R1;CDK8;CDK9;CDKN1B;CDKN2A;CHD3;CHD4;CHTOP;CITED2;CNOT1;CNOT10;CNOT11;CNOT2;CNOT3;CNOT7;CNOT8;COL1A2;COX14;COX16;COX18;COX20;COX4I…	RNA Polymerase II Transcription
Caspase-mediated cleavage of cytoskel...	SIVpos vs SIVneg	-0.02	0.93	6	ADD1;GSN;MAPT;PLEC;SPTAN1;VIM	Caspase-mediated cleavage of cytoskeletal proteins
Tie2 Signaling	SIVpos vs SIVneg	-0.02	0.93	8	GRB2;KRAS;PIK3CA;PIK3CB;PIK3R1;PTPN11;SHC1;SOS1	Tie2 Signaling
Plasma lipoprotein assembly, remodeli...	SIVpos vs SIVneg	-0.02	0.93	24	A2M;AMN;AP2A1;AP2A2;AP2B1;AP2M1;AP2S1;APOE;CLTA;CLTC;FURIN;HDLBP;LIPA;MBTPS1;MBTPS2;NPC2;P4HB;PCSK6;PLTP;PRKACA;PRKACB;RPS27A;UBA52;UBB	Plasma lipoprotein assembly, remodeling, and clearance
Regulation of KIT signaling	SIVpos vs SIVneg	-0.02	0.93	5	CBL;FYN;GRB2;PRKCA;SOS1	Regulation of KIT signaling
Deactivation of the beta-catenin tran...	SIVpos vs SIVneg	-0.02	0.93	22	AKT2;APC;ASH2L;BCL9;BTRC;CBY1;CHD8;CTBP1;CTNNB1;CTNNBIP1;PYGO2;RPS27A;SOX2;SOX9;TCF7L2;TLE2;TLE4;UBA52;UBB;XIAP;XPO1;YWHAZ	Deactivation of the beta-catenin transactivating complex
Nucleotide salvage	SIVpos vs SIVneg	-0.02	0.94	9	ADK;AMPD2;DCK;GMPR;GMPR2;HPRT1;PUDP;UCKL1;UPP1	Nucleotide salvage
IRE1alpha activates chaperones	SIVpos vs SIVneg	-0.02	0.94	27	ACADVL;ADD1;ATP6V0D1;DCTN1;DNAJB11;DNAJB9;EXTL1;GFPT1;GSK3A;HDGF;HSPA5;HYOU1;KLHDC3;PDIA6;PPP2R5B;SEC31A;SERP1;SHC1;SRPRA;SRPRB;SYVN1;TLN1;TPP1;TSPYL2;WFS1;WIPI1;XBP1	IRE1alpha activates chaperones
Pre-NOTCH Processing in Golgi	SIVpos vs SIVneg	-0.02	0.95	6	ATP2A2;FURIN;SEL1L;ST3GAL3;ST3GAL4;ST3GAL6	Pre-NOTCH Processing in Golgi
Disorders of transmembrane transporters	SIVpos vs SIVneg	-0.02	0.95	63	ABCC8;BSG;CP;DERL1;ERLEC1;HK1;LMBRD1;NUP58;NUP85;NUP98;OS9;PSMA1;PSMA2;PSMA3;PSMA4;PSMB1;PSMB2;PSMB3;PSMB4;PSMB5;PSMB6;PSMB7;PSMB8;PSMC1;PSMC5;PSMC6;PSMD1;PSMD10;PSMD11;PSMD12;PSMD13;PSMD14;PSMD2;PSMD3;PSMD4;PSMD6;PSMD7;PSMD8;PSME1;PSME2;RANBP2;RNF5;RPS27A;SEH1L;SEL1L;SEM1;SLC11A2;SLC17A5;SLC1A1;SLC1A3;SLC20A2;SLC24A4;SLC27A4;SLC2A1;SLC3A2;SLC40A1;SLC4A4;SLC6A18;SLC6A20;SLC9A6;UBA52;UBB;VCP	Disorders of transmembrane transporters
PI3K events in ERBB2 signaling	SIVpos vs SIVneg	-0.02	0.95	7	ERBB3;GAB1;GRB2;NRG1;NRG3;PIK3CA;PIK3R1	PI3K events in ERBB2 signaling
Regulation of TP53 Activity through M...	SIVpos vs SIVneg	-0.02	0.96	7	EHMT2;EP300;MDM4;PRMT5;RPS27A;UBA52;UBB	Regulation of TP53 Activity through Methylation
HIV elongation arrest and recovery	SIVpos vs SIVneg	-0.02	0.96	16	CCNK;CDK9;ELOA2;ELOB;ELOC;GTF2F1;POLR2A;POLR2B;POLR2E;POLR2F;POLR2I;POLR2J;SSRP1;SUPT4H1;SUPT5H;TCEA1	HIV elongation arrest and recovery
Pausing and recovery of HIV elongation	SIVpos vs SIVneg	-0.02	0.96	16	CCNK;CDK9;ELOA2;ELOB;ELOC;GTF2F1;POLR2A;POLR2B;POLR2E;POLR2F;POLR2I;POLR2J;SSRP1;SUPT4H1;SUPT5H;TCEA1	Pausing and recovery of HIV elongation
Metabolism of amino acids and derivat...	SIVpos vs SIVneg	-0.03	0.89	177	ACADSB;ACAT1;AHCY;AIMP1;ALDH9A1;AMD1;ASNS;AZIN1;CARNMT1;CBS;CDO1;CKB;CKMT1A;CRYM;DARS1;DLAT;DLD;DLST;ECHS1;EEF1E1;ENOPH1;EPRS1;FAU;FOLH1;GATM;GCDH;GLS;GLUD1;GLUL;GOT1;GOT2;GPT2;IVD;KARS1;LARS1;MPST;NAT8L;NDUFAB1;NMRAL1;OAT;OAZ1;OAZ2;OGDH;PAOX;PAPSS1;PCBD1;PDHA1;PDHB;PDHX;PHGDH;PPM1K;PSAT1;PSMA1;PSMA2;PSMA3;PSMA4;PSMB1;PSMB2;PSMB3;PSMB4;PSMB5;PSMB6;PSMB7;PSMB8;PSMC1;PSMC5;PSMC6;PSMD1;PSMD10;PSMD11…	Metabolism of amino acids and derivatives
GTP hydrolysis and joining of the 60S...	SIVpos vs SIVneg	-0.03	0.89	96	EIF1AX;EIF2S2;EIF2S3;EIF3A;EIF3B;EIF3C;EIF3F;EIF3G;EIF3H;EIF3J;EIF3K;EIF3L;EIF3M;EIF4A1;EIF4A2;EIF4B;EIF4E;EIF4G1;EIF4H;EIF5;FAU;RPL10A;RPL11;RPL12;RPL13;RPL13A;RPL14;RPL15;RPL17;RPL18;RPL18A;RPL19;RPL21;RPL22;RPL22L1;RPL23;RPL24;RPL26;RPL26L1;RPL27;RPL27A;RPL28;RPL30;RPL31;RPL32;RPL34;RPL35;RPL35A;RPL36;RPL36A;RPL37;RPL37A;RPL38;RPL4;RPL41;RPL5;RPL6;RPL7;RPL7A;RPL8;RPL9;RPLP0;RPLP1;RPLP2;RPS10;R…	GTP hydrolysis and joining of the 60S ribosomal subunit
ATF6 (ATF6-alpha) activates chaperone...	SIVpos vs SIVneg	-0.03	0.9	5	ATF4;CALR;HSPA5;NFYB;XBP1	ATF6 (ATF6-alpha) activates chaperone genes
Glyoxylate metabolism and glycine deg...	SIVpos vs SIVneg	-0.03	0.9	9	DLAT;DLD;DLST;GOT2;NDUFAB1;OGDH;PDHA1;PDHB;PDHX	Glyoxylate metabolism and glycine degradation
PI-3K cascade:FGFR1	SIVpos vs SIVneg	-0.03	0.92	10	FGF1;FGF2;FGFR1;FRS2;GAB1;GRB2;KL;PIK3CA;PIK3R1;PTPN11	PI-3K cascade:FGFR1
Signal attenuation	SIVpos vs SIVneg	-0.03	0.93	7	GRB10;GRB2;INS;MAPK1;MAPK3;SHC1;SOS1	Signal attenuation
Sema4D induced cell migration and gro...	SIVpos vs SIVneg	-0.04	0.86	12	ARHGEF12;LIMK1;MYH10;MYH11;MYH9;MYL6;MYL9;PLXNB1;RHOA;RHOB;ROCK2;SEMA4D	Sema4D induced cell migration and growth-cone collapse
SUMOylation of transcription cofactors	SIVpos vs SIVneg	-0.04	0.86	28	BMI1;CBX4;CTBP1;DDX17;DDX5;EP300;HIPK2;MBD1;MRTFA;NCOR2;NPM1;NRIP1;PARK7;PHC2;PHC3;PIAS1;PIAS2;PIAS4;PPARGC1A;RING1;SAFB;SIN3A;SUMO1;SUMO2;SUMO3;TRIM28;UBE2I;ZNF350	SUMOylation of transcription cofactors
FOXO-mediated transcription	SIVpos vs SIVneg	-0.04	0.88	34	AKT2;AKT3;ATXN3;BTG1;CCNG2;CDKN1B;CITED2;EP300;FBXO32;FOXG1;FOXO3;FOXO4;GADD45A;HDAC2;INS;KAT2B;NFYB;NPY;NR3C1;PCBP4;PINK1;PPARGC1A;SIN3A;SIRT1;SMAD2;SMAD4;SOD2;SREBF1;TXN;TXNIP;YWHAB;YWHAG;YWHAQ;YWHAZ	FOXO-mediated transcription
Erythropoietin activates RAS	SIVpos vs SIVneg	-0.04	0.88	8	CRKL;EPO;GRB2;JAK2;KRAS;RAPGEF1;SHC1;SOS1	Erythropoietin activates RAS
Signaling by NOTCH1	SIVpos vs SIVneg	-0.04	0.89	37	ADAM10;APH1A;ARRB1;CCNC;CDK8;CNTN1;CUL1;DNER;EP300;FBXW7;HDAC11;HDAC2;HDAC5;HDAC6;HES1;HIF1A;ITCH;JAG2;KAT2A;KAT2B;MIB1;NCOR1;NCOR2;NCSTN;NEURL1B;PSEN1;PSENEN;RBPJ;RBX1;RPS27A;SKP1;SNW1;TBL1XR1;TLE2;TLE4;UBA52;UBB	Signaling by NOTCH1
NRAGE signals death through JNK	SIVpos vs SIVneg	-0.04	0.89	22	ABR;ARHGEF1;ARHGEF10;ARHGEF12;ARHGEF2;ARHGEF3;ARHGEF37;ARHGEF40;ARHGEF7;ARHGEF9;ITSN1;KALRN;MAGED1;MAPK8;MCF2;MCF2L;NGEF;NGF;RASGRF2;SOS1;TIAM1;TRIO	NRAGE signals death through JNK
Signaling by FGFR1 in disease	SIVpos vs SIVneg	-0.04	0.91	19	CPSF6;CUX1;FGF1;FGF2;FGFR1;FRS2;GAB1;GAB2;GRB2;KRAS;LRRFIP1;MYO18A;PIK3CA;PIK3R1;SOS1;STAT1;STAT3;STAT5A;ZMYM2	Signaling by FGFR1 in disease
Detoxification of Reactive Oxygen Spe...	SIVpos vs SIVneg	-0.05	0.75	17	ATOX1;CCS;CYBA;CYCS;ERO1A;GPX3;GSTP1;P4HB;PRDX1;PRDX2;PRDX3;PRDX5;PRDX6;SOD2;SOD3;TXN;TXN2	Detoxification of Reactive Oxygen Species
Gene expression (Transcription)	SIVpos vs SIVneg	-0.05	0.82	489	AEBP2;AGO1;AKT2;AKT3;ALYREF;ANAPC11;ANAPC15;ANAPC5;ANAPC7;APOE;ARID1B;ARID4B;ASH2L;ATXN3;AUTS2;BARD1;BAZ1B;BCL2L14;BMI1;BNIP3L;BRD2;BTG1;CALM1;CAMK2A;CAMK2B;CAMK2D;CAMK2G;CAMK4;CARM1;CASP1;CBX3;CBX4;CBX5;CBX6;CCNC;CCND2;CCND3;CCNG1;CCNG2;CCNH;CCNK;CDC26;CDC27;CDC40;CDC73;CDK12;CDK13;CDK5R1;CDK8;CDK9;CDKN1B;CDKN2A;CHD3;CHD4;CHTOP;CITED2;CNOT1;CNOT10;CNOT11;CNOT2;CNOT3;CNOT7;CNOT8;COL1A2;COX14;COX1…	Gene expression (Transcription)
SARS-CoV-2-host interactions	SIVpos vs SIVneg	-0.05	0.82	101	AKT2;AKT3;ATG14;B2M;BECN1;CNBP;FAU;G3BP1;G3BP2;GEMIN4;GEMIN7;GJA1;HLA-A;HLA-B;HLA-C;HLA-E;HLA-F;HLA-G;HSP90AA1;HSP90AB1;IFIH1;IFNA6;IFNAR1;IFNAR2;IKBKG;IL17A;IRAK1;IRF3;IRF7;ISG15;JAK1;LARP1;MASP2;MAVS;NUP58;NUP85;NUP98;PDPK1;PIK3C3;PIK3R4;PTPN11;RANBP2;RPS10;RPS11;RPS12;RPS13;RPS14;RPS15;RPS15A;RPS16;RPS17;RPS18;RPS19;RPS2;RPS20;RPS21;RPS23;RPS24;RPS25;RPS26;RPS27;RPS27A;RPS27L;RPS29;RPS3;RPS3A;…	SARS-CoV-2-host interactions
Transport of Ribonucleoproteins into ...	SIVpos vs SIVneg	-0.05	0.84	6	KPNB1;NUP58;NUP85;NUP98;RANBP2;SEH1L	Transport of Ribonucleoproteins into the Host Nucleus
SARS-CoV-1 Infection	SIVpos vs SIVneg	-0.05	0.84	27	BECN1;CANX;CHMP3;CHMP4A;CHMP4B;CHMP7;CTSL;DDX5;GANAB;GSK3A;GSK3B;PARP14;PARP6;PIK3C3;PIK3R4;PRKCSH;RPS27A;ST3GAL2;ST3GAL3;ST3GAL4;SUMO1;UBA52;UBB;UBE2I;UVRAG;VCP;VHL	SARS-CoV-1 Infection
RET signaling	SIVpos vs SIVneg	-0.05	0.85	18	DOK5;DOK6;FRS2;GAB1;GAB2;GRB10;GRB2;PIK3CA;PIK3CB;PIK3R1;PRKACA;PRKACB;PRKCA;PTPN11;RAP1GAP;SHANK3;SHC1;SOS1	RET signaling
MET activates RAS signaling	SIVpos vs SIVneg	-0.05	0.85	5	GRB2;KRAS;RANBP9;SHC1;SOS1	MET activates RAS signaling
Apoptotic cleavage of cellular proteins	SIVpos vs SIVneg	-0.05	0.85	16	ACIN1;ADD1;APC;BCAP31;BMX;CTNNB1;DSP;FNTA;GSN;MAPT;PLEC;PTK2;SATB1;SPTAN1;STK24;VIM	Apoptotic cleavage of cellular proteins
Metabolism of steroid hormones	SIVpos vs SIVneg	-0.05	0.85	7	AKR1B1;AKR1B15;FDX1;SRD5A3;STARD3;STARD3NL;STARD4	Metabolism of steroid hormones
RNA Pol II CTD phosphorylation and in...	SIVpos vs SIVneg	-0.05	0.86	12	CCNH;ERCC2;GTF2F1;MNAT1;POLR2A;POLR2B;POLR2E;POLR2F;POLR2I;POLR2J;RNMT;SUPT5H	RNA Pol II CTD phosphorylation and interaction with CE
RNA Pol II CTD phosphorylation and in...	SIVpos vs SIVneg	-0.05	0.86	12	CCNH;ERCC2;GTF2F1;MNAT1;POLR2A;POLR2B;POLR2E;POLR2F;POLR2I;POLR2J;RNMT;SUPT5H	RNA Pol II CTD phosphorylation and interaction with CE during HIV infection
mRNA Capping	SIVpos vs SIVneg	-0.05	0.86	12	CCNH;ERCC2;GTF2F1;MNAT1;POLR2A;POLR2B;POLR2E;POLR2F;POLR2I;POLR2J;RNMT;SUPT5H	mRNA Capping
FGFR1 mutant receptor activation	SIVpos vs SIVneg	-0.05	0.86	15	CPSF6;CUX1;FGF1;FGF2;FGFR1;GAB2;GRB2;LRRFIP1;MYO18A;PIK3CA;PIK3R1;STAT1;STAT3;STAT5A;ZMYM2	FGFR1 mutant receptor activation
Signaling by NTRK3 (TRKC)	SIVpos vs SIVneg	-0.05	0.87	9	GRB2;KRAS;NTF3;NTRK3;PIK3CA;PIK3R1;PTPRS;SHC1;SOS1	Signaling by NTRK3 (TRKC)
Hemostasis	SIVpos vs SIVneg	-0.06	0.77	211	A2M;AAMP;ACTN2;ACTN4;AK3;AKAP1;ALDOA;ANXA2;ANXA5;APBB1IP;APLP2;APP;ARRB1;ATP1B1;ATP1B2;ATP1B3;ATP2A2;ATP2B1;ATP2B2;ATP2B3;ATP2B4;BSG;C1QBP;CABLES1;CABLES2;CALM1;CAP1;CAPZA1;CAPZA2;CAPZB;CBX5;CD44;CD47;CD63;CD74;CD9;CD99;CD99L2;CDC37L1;CDC42;CFD;CFL1;CLU;CSK;DAGLB;DGKB;DGKE;DGKG;DGKZ;DOCK10;DOCK3;DOCK4;DOCK9;EHD1;EHD3;ENDOD1;F13A1;FAM3C;FCER1G;FLNA;FN1;FYN;GAS6;GATA2;GATA3;GATA4;GNA11;GNAI1;GNAI2;…	Hemostasis
Basigin interactions	SIVpos vs SIVneg	-0.06	0.77	9	ATP1B1;ATP1B2;ATP1B3;BSG;ITGB1;MAG;PPIA;SLC3A2;SLC7A11	Basigin interactions
Ub-specific processing proteases	SIVpos vs SIVneg	-0.06	0.79	90	ARRB1;ATXN7;BECN1;CCP110;FKBP8;FOXO4;GATA3;H2AC12;H2AC21;H2BC15;H2BC21;H2BC4;HGS;HIF1A;IFIH1;IKBKG;IL33;KAT2A;MAT2B;MDM4;NFKBIA;OTUB1;POLB;PSMA1;PSMA2;PSMA3;PSMA4;PSMB1;PSMB2;PSMB3;PSMB4;PSMB5;PSMB6;PSMB7;PSMB8;PSMC1;PSMC5;PSMC6;PSMD1;PSMD10;PSMD11;PSMD12;PSMD13;PSMD14;PSMD2;PSMD3;PSMD4;PSMD6;PSMD7;PSMD8;PSME1;PSME2;PTEN;RNF146;RPS27A;RUVBL1;SEM1;SMAD2;SMAD4;SMAD7;SNX3;SUDS3;TAF10;TAF9B;TGFBR1;TN…	Ub-specific processing proteases
POU5F1 (OCT4), SOX2, NANOG repress ge...	SIVpos vs SIVneg	-0.06	0.79	5	DKK1;EOMES;GSC;SOX2;TSC22D1	POU5F1 (OCT4), SOX2, NANOG repress genes related to differentiation
Nicotinate metabolism	SIVpos vs SIVneg	-0.06	0.79	8	NADK2;NAXE;NMNAT2;NMRK2;NUDT12;PARP14;PARP6;QPRT	Nicotinate metabolism
Aberrant regulation of mitotic exit i...	SIVpos vs SIVneg	-0.06	0.8	6	ANAPC11;ANAPC15;ANAPC5;ANAPC7;CDC26;CDC27	Aberrant regulation of mitotic exit in cancer due to RB1 defects
Conversion from APC/C:Cdc20 to APC/C:...	SIVpos vs SIVneg	-0.06	0.8	6	ANAPC11;ANAPC15;ANAPC5;ANAPC7;CDC26;CDC27	Conversion from APC/C:Cdc20 to APC/C:Cdh1 in late anaphase
Phosphorylation of the APC/C	SIVpos vs SIVneg	-0.06	0.8	6	ANAPC11;ANAPC15;ANAPC5;ANAPC7;CDC26;CDC27	Phosphorylation of the APC/C
NS1 Mediated Effects on Host Pathways	SIVpos vs SIVneg	-0.06	0.83	11	CPSF4;EIF2AK2;ISG15;KPNA3;KPNB1;NUP58;NUP85;NUP98;PABPN1;RANBP2;SEH1L	NS1 Mediated Effects on Host Pathways
Cohesin Loading onto Chromatin	SIVpos vs SIVneg	-0.06	0.83	5	PDS5A;PDS5B;RAD21;SMC1A;STAG2	Cohesin Loading onto Chromatin
Establishment of Sister Chromatid Coh...	SIVpos vs SIVneg	-0.06	0.83	5	PDS5A;PDS5B;RAD21;SMC1A;STAG2	Establishment of Sister Chromatid Cohesion
Mitotic Telophase/Cytokinesis	SIVpos vs SIVneg	-0.06	0.83	5	PDS5A;PDS5B;RAD21;SMC1A;STAG2	Mitotic Telophase/Cytokinesis
Signaling by ERBB2 in Cancer	SIVpos vs SIVneg	-0.06	0.84	13	CDC37;ERBB3;GAB1;GRB2;HSP90AA1;KRAS;NRG1;NRG3;PIK3CA;PIK3R1;PTPN12;SHC1;SOS1	Signaling by ERBB2 in Cancer
RNA Polymerase I Transcription Termin...	SIVpos vs SIVneg	-0.06	0.85	7	CCNH;ERCC2;MNAT1;POLR1G;POLR2E;POLR2F;UBTF	RNA Polymerase I Transcription Termination
Generic Transcription Pathway	SIVpos vs SIVneg	-0.07	0.74	392	AGO1;AKT2;AKT3;ANAPC11;ANAPC15;ANAPC5;ANAPC7;APOE;ARID1B;ASH2L;ATXN3;AUTS2;BARD1;BCL2L14;BMI1;BNIP3L;BRD2;BTG1;CALM1;CAMK2A;CAMK2B;CAMK2D;CAMK2G;CAMK4;CARM1;CASP1;CBX3;CBX4;CBX5;CBX6;CCNC;CCND2;CCND3;CCNG1;CCNG2;CCNH;CCNK;CDC26;CDC27;CDK12;CDK13;CDK5R1;CDK8;CDK9;CDKN1B;CDKN2A;CHD3;CHD4;CITED2;CNOT1;CNOT10;CNOT11;CNOT2;CNOT3;CNOT7;CNOT8;COL1A2;COX14;COX16;COX18;COX20;COX4I1;COX5A;COX5B;COX6A1;COX6…	Generic Transcription Pathway
Sema4D in semaphorin signaling	SIVpos vs SIVneg	-0.07	0.76	13	ARHGAP35;ARHGEF12;LIMK1;MYH10;MYH11;MYH9;MYL6;MYL9;PLXNB1;RHOA;RHOB;ROCK2;SEMA4D	Sema4D in semaphorin signaling
SUMOylation of transcription factors	SIVpos vs SIVneg	-0.07	0.77	11	CDKN2A;MTA1;PIAS1;PIAS2;PIAS4;SP3;SUMO1;SUMO2;SUMO3;TP53BP1;UBE2I	SUMOylation of transcription factors
DNA Damage/Telomere Stress Induced Se...	SIVpos vs SIVneg	-0.07	0.77	15	CABIN1;CDKN1B;H1-0;H1-2;H1-4;H2AJ;H2AZ1;H2BC15;H2BC21;H2BC4;H4C1;HIRA;HMGA1;TERF1;TERF2IP	DNA Damage/Telomere Stress Induced Senescence
G alpha (s) signalling events	SIVpos vs SIVneg	-0.07	0.77	38	ADCY1;ADCY2;ADCY5;ADCY6;ADCY8;ADCYAP1;ADCYAP1R1;ARRB1;CALCRL;CRH;CRHR1;GNAI1;GNAI2;GNAI3;GNAS;GNAZ;GNB1;GNB2;GNG2;GNG7;GPHB5;GRK2;GRK3;ITGB1;PDE1B;PDE2A;PDE4A;PDE4D;PDE7A;PDE8A;PRKACA;PRKACB;PRKAR1A;PRKAR1B;PRKAR2B;PTGER2;PTHLH;SHC1	G alpha (s) signalling events
Regulation of expression of SLITs and...	SIVpos vs SIVneg	-0.07	0.78	124	COL4A5;CUL2;EIF4G1;ELOB;ELOC;ETF1;FAU;GSPT1;LHX2;MAGOH;PABPC1;PSMA1;PSMA2;PSMA3;PSMA4;PSMB1;PSMB2;PSMB3;PSMB4;PSMB5;PSMB6;PSMB7;PSMB8;PSMC1;PSMC5;PSMC6;PSMD1;PSMD10;PSMD11;PSMD12;PSMD13;PSMD14;PSMD2;PSMD3;PSMD4;PSMD6;PSMD7;PSMD8;PSME1;PSME2;RBM8A;RBX1;RNPS1;ROBO1;ROBO2;RPL10A;RPL11;RPL12;RPL13;RPL13A;RPL14;RPL15;RPL17;RPL18;RPL18A;RPL19;RPL21;RPL22;RPL22L1;RPL23;RPL24;RPL26;RPL26L1;RPL27;RPL27A;R…	Regulation of expression of SLITs and ROBOs
Ribosomal scanning and start codon re...	SIVpos vs SIVneg	-0.07	0.78	52	EIF1AX;EIF2S2;EIF2S3;EIF3A;EIF3B;EIF3C;EIF3F;EIF3G;EIF3H;EIF3J;EIF3K;EIF3L;EIF3M;EIF4A1;EIF4A2;EIF4B;EIF4E;EIF4G1;EIF4H;EIF5;FAU;RPS10;RPS11;RPS12;RPS13;RPS14;RPS15;RPS15A;RPS16;RPS17;RPS18;RPS19;RPS2;RPS20;RPS21;RPS23;RPS24;RPS25;RPS26;RPS27;RPS27A;RPS27L;RPS29;RPS3;RPS3A;RPS4X;RPS5;RPS6;RPS7;RPS8;RPS9;RPSA	Ribosomal scanning and start codon recognition
Signaling by NODAL	SIVpos vs SIVneg	-0.07	0.79	10	ACVR2A;DRAP1;FOXO3;FURIN;GDF1;MAPK1;MAPK3;PCSK6;SMAD2;SMAD4	Signaling by NODAL
Regulation of RUNX3 expression and ac...	SIVpos vs SIVneg	-0.07	0.81	37	CDKN2A;EP300;PSMA1;PSMA2;PSMA3;PSMA4;PSMB1;PSMB2;PSMB3;PSMB4;PSMB5;PSMB6;PSMB7;PSMB8;PSMC1;PSMC5;PSMC6;PSMD1;PSMD10;PSMD11;PSMD12;PSMD13;PSMD14;PSMD2;PSMD3;PSMD4;PSMD6;PSMD7;PSMD8;PSME1;PSME2;RPS27A;RUNX3;SEM1;TGFB1;UBA52;UBB	Regulation of RUNX3 expression and activity
Signaling by cytosolic FGFR1 fusion m...	SIVpos vs SIVneg	-0.07	0.81	12	CPSF6;CUX1;GAB2;GRB2;LRRFIP1;MYO18A;PIK3CA;PIK3R1;STAT1;STAT3;STAT5A;ZMYM2	Signaling by cytosolic FGFR1 fusion mutants
FCERI mediated Ca+2 mobilization	SIVpos vs SIVneg	-0.07	0.82	11	AHCYL1;CALM1;GRAP2;GRB2;IGKC;ITPR2;NFATC2;PPP3CB;PPP3R1;SHC1;SOS1	FCERI mediated Ca+2 mobilization
MAPK3 (ERK1) activation	SIVpos vs SIVneg	-0.08	0.74	8	IL6;IL6ST;JAK1;JAK2;MAP2K1;MAPK3;PTPN11;TYK2	MAPK3 (ERK1) activation
Incretin synthesis, secretion, and in...	SIVpos vs SIVneg	-0.08	0.76	9	CTNNB1;GATA4;GNB1;PAX6;PCSK1;SPCS1;SPCS2;SPCS3;TCF7L2	Incretin synthesis, secretion, and inactivation
Signaling by PDGFR in disease	SIVpos vs SIVneg	-0.08	0.76	10	FIP1L1;GRB2;KRAS;PDGFRA;PIK3CA;PIK3CB;PIK3R1;SOS1;STAT1;STAT3	Signaling by PDGFR in disease
Intra-Golgi traffic	SIVpos vs SIVneg	-0.08	0.78	19	ARF1;COG2;COG5;CUX1;CYTH2;CYTH4;GOSR1;MAN1C1;MAN2A1;NAPA;NAPB;NAPG;NSF;RAB30;RGP1;STX16;STX5;TRIP11;VTI1A	Intra-Golgi traffic
Formation of HIV-1 elongation complex...	SIVpos vs SIVneg	-0.08	0.79	18	CCNH;CDK9;ELOA2;ELOB;ELOC;ERCC2;GTF2F1;MNAT1;POLR2A;POLR2B;POLR2E;POLR2F;POLR2I;POLR2J;SSRP1;SUPT4H1;SUPT5H;TCEA1	Formation of HIV-1 elongation complex containing HIV-1 Tat
HIV Transcription Elongation	SIVpos vs SIVneg	-0.08	0.79	18	CCNH;CDK9;ELOA2;ELOB;ELOC;ERCC2;GTF2F1;MNAT1;POLR2A;POLR2B;POLR2E;POLR2F;POLR2I;POLR2J;SSRP1;SUPT4H1;SUPT5H;TCEA1	HIV Transcription Elongation
Tat-mediated elongation of the HIV-1 ...	SIVpos vs SIVneg	-0.08	0.79	18	CCNH;CDK9;ELOA2;ELOB;ELOC;ERCC2;GTF2F1;MNAT1;POLR2A;POLR2B;POLR2E;POLR2F;POLR2I;POLR2J;SSRP1;SUPT4H1;SUPT5H;TCEA1	Tat-mediated elongation of the HIV-1 transcript
Anti-inflammatory response favouring ...	SIVpos vs SIVneg	-0.09	0.7	42	ADCY1;ADCY2;ADCY5;ADCY6;ADCY8;ADCYAP1;ADCYAP1R1;AHCYL1;CALCRL;CALM1;CD163;CRH;CRHR1;FURIN;FYN;GNAI1;GNAI2;GNAI3;GNAS;GNAZ;GNB1;GNB2;GNG2;GNG7;GPHB5;IGHG2;IGHG3;IGHG4;IGKC;IL10;IL6;ITPR2;MAPK14;MYH9;PLK2;PRKACA;PRKACB;PRKAR1A;PRKAR1B;PRKAR2B;PTGER2;PTHLH	Anti-inflammatory response favouring Leishmania parasite infection
Leishmania parasite growth and survival	SIVpos vs SIVneg	-0.09	0.7	42	ADCY1;ADCY2;ADCY5;ADCY6;ADCY8;ADCYAP1;ADCYAP1R1;AHCYL1;CALCRL;CALM1;CD163;CRH;CRHR1;FURIN;FYN;GNAI1;GNAI2;GNAI3;GNAS;GNAZ;GNB1;GNB2;GNG2;GNG7;GPHB5;IGHG2;IGHG3;IGHG4;IGKC;IL10;IL6;ITPR2;MAPK14;MYH9;PLK2;PRKACA;PRKACB;PRKAR1A;PRKAR1B;PRKAR2B;PTGER2;PTHLH	Leishmania parasite growth and survival
Triglyceride metabolism	SIVpos vs SIVneg	-0.09	0.71	12	FABP3;FABP5;FABP7;LIPE;LPIN1;LPIN2;MGLL;PPP1CA;PPP1CB;PPP1CC;PRKACA;PRKACB	Triglyceride metabolism
Glycerophospholipid biosynthesis	SIVpos vs SIVneg	-0.09	0.71	34	ACHE;AGK;AGPAT1;CDIPT;CEPT1;CHKB;CHPT1;CPNE1;CPNE6;CSNK2B;DDHD1;DDHD2;ETNPPL;LPCAT4;LPGAT1;LPIN1;LPIN2;MBOAT2;MGLL;MIGA1;PCYT1A;PISD;PLA2G15;PLAAT3;PLBD1;PLD2;PLD3;PNPLA8;PTDSS1;SELENOI;SLC44A1;SLC44A2;SLC44A5;TMEM86B	Glycerophospholipid biosynthesis
Nitric oxide stimulates guanylate cyc...	SIVpos vs SIVneg	-0.09	0.73	6	GUCY1A2;KCNMA1;KCNMB4;NOS2;PDE1B;PDE2A	Nitric oxide stimulates guanylate cyclase
Repression of WNT target genes	SIVpos vs SIVneg	-0.09	0.73	6	CTBP1;CTBP2;TCF7L2;TLE2;TLE4;TLE5	Repression of WNT target genes
Signaling by NOTCH4	SIVpos vs SIVneg	-0.09	0.74	50	ACTA2;ADAM10;APH1A;CUL1;EP300;FBXW7;HES1;KAT2A;KAT2B;NCSTN;PSEN1;PSENEN;PSMA1;PSMA2;PSMA3;PSMA4;PSMB1;PSMB2;PSMB3;PSMB4;PSMB5;PSMB6;PSMB7;PSMB8;PSMC1;PSMC5;PSMC6;PSMD1;PSMD10;PSMD11;PSMD12;PSMD13;PSMD14;PSMD2;PSMD3;PSMD4;PSMD6;PSMD7;PSMD8;PSME1;PSME2;RBPJ;RBX1;RPS27A;SEM1;SKP1;SNW1;UBA52;UBB;YWHAZ	Signaling by NOTCH4
PI-3K cascade:FGFR3	SIVpos vs SIVneg	-0.09	0.75	8	FGF1;FGF2;FRS2;GAB1;GRB2;PIK3CA;PIK3R1;PTPN11	PI-3K cascade:FGFR3
PI-3K cascade:FGFR4	SIVpos vs SIVneg	-0.09	0.75	8	FGF1;FGF2;FRS2;GAB1;GRB2;PIK3CA;PIK3R1;PTPN11	PI-3K cascade:FGFR4
Metabolism of polyamines	SIVpos vs SIVneg	-0.1	0.69	36	AMD1;AZIN1;OAZ1;OAZ2;PAOX;PSMA1;PSMA2;PSMA3;PSMA4;PSMB1;PSMB2;PSMB3;PSMB4;PSMB5;PSMB6;PSMB7;PSMB8;PSMC1;PSMC5;PSMC6;PSMD1;PSMD10;PSMD11;PSMD12;PSMD13;PSMD14;PSMD2;PSMD3;PSMD4;PSMD6;PSMD7;PSMD8;PSME1;PSME2;SAT1;SEM1	Metabolism of polyamines
p38MAPK events	SIVpos vs SIVneg	-0.1	0.69	5	KRAS;MAPK14;MAPKAPK2;RALA;RALGDS	p38MAPK events
Processing of Capped Intron-Containin...	SIVpos vs SIVneg	-0.1	0.72	124	ALYREF;CCAR1;CD2BP2;CDC40;CHTOP;CPSF1;CPSF2;CPSF4;CPSF6;CSTF2;CSTF3;CTNNBL1;CWC15;CWC22;DDX39B;DDX42;DDX46;DDX5;DHX15;DHX9;DNAJC8;EFTUD2;EIF4E;FIP1L1;FUS;FYTTD1;GPKOW;GTF2F1;HNRNPA0;HNRNPA1;HNRNPA2B1;HNRNPA3;HNRNPD;HNRNPH1;HNRNPH2;HNRNPK;HNRNPL;HNRNPM;HNRNPR;HNRNPU;HNRNPUL1;HSPA8;LSM2;LSM4;LSM6;MAGOH;NUDT21;NUP58;NUP85;NUP98;NXF1;PABPN1;PCBP1;PCBP2;PLRG1;POLR2A;POLR2B;POLR2E;POLR2F;POLR2I;POLR2J;…	Processing of Capped Intron-Containing Pre-mRNA
Formation of HIV elongation complex i...	SIVpos vs SIVneg	-0.1	0.74	19	CCNH;CCNK;CDK9;ELOA2;ELOB;ELOC;ERCC2;GTF2F1;MNAT1;POLR2A;POLR2B;POLR2E;POLR2F;POLR2I;POLR2J;SSRP1;SUPT4H1;SUPT5H;TCEA1	Formation of HIV elongation complex in the absence of HIV Tat
Sphingolipid de novo biosynthesis	SIVpos vs SIVneg	-0.1	0.75	16	ACER2;ALDH3A2;CERS2;CERS6;CSNK1G2;DEGS1;FA2H;KDSR;OSBP;PLPP2;PLPP3;PPM1L;SAMD8;SGPP1;SPNS2;VAPA	Sphingolipid de novo biosynthesis
Innate Immune System	SIVpos vs SIVneg	-0.11	0.6	388	AAMP;ABI1;ABI2;ACLY;ACP3;ACTR10;ACTR2;ACTR3;ADAM10;AGA;AHCYL1;ALDOA;ALDOC;ANXA2;AP1M1;AP2A2;APP;ARL8A;ARMC8;ARPC1A;ARPC1B;ARPC2;ARPC3;ARPC4;ARPC5;ART1;ASAH1;ATG12;ATOX1;ATP6AP2;ATP6V0A1;ATP6V0B;ATP6V0C;ATP6V0D1;ATP6V1A;ATP6V1B2;ATP6V1D;ATP6V1E1;ATP6V1G1;ATP6V1H;ATP8A1;B2M;BCL2L1;BRI3;BRK1;BST2;BTRC;C1QB;C1QC;C1S;C3;C3AR1;C4B;C4BPB;C7;CAB39;CALM1;CAND1;CAP1;CAPZA1;CAPZA2;CASP1;CCR2;CCR6;CCT2;CCT8;…	Innate Immune System
UCH proteinases	SIVpos vs SIVneg	-0.11	0.64	49	BAP1;BARD1;H2AC12;H2AC21;HCFC1;NEDD8;OGT;PSMA1;PSMA2;PSMA3;PSMA4;PSMB1;PSMB2;PSMB3;PSMB4;PSMB5;PSMB6;PSMB7;PSMB8;PSMC1;PSMC5;PSMC6;PSMD1;PSMD10;PSMD11;PSMD12;PSMD13;PSMD14;PSMD2;PSMD3;PSMD4;PSMD6;PSMD7;PSMD8;PSME1;PSME2;RPS27A;RUVBL1;SEM1;SMAD7;TGFB1;TGFBR1;TGFBR2;UBA52;UBB;UCHL1;UCHL5;USP15;YY1	UCH proteinases
Axonal growth inhibition (RHOA activa...	SIVpos vs SIVneg	-0.11	0.65	7	ARHGDIA;LINGO1;MAG;MCF2;OMG;RHOA;RTN4	Axonal growth inhibition (RHOA activation)
KSRP (KHSRP) binds and destabilizes mRNA	SIVpos vs SIVneg	-0.11	0.65	7	EXOSC1;EXOSC3;EXOSC4;EXOSC9;KHSRP;MAPK14;YWHAZ	KSRP (KHSRP) binds and destabilizes mRNA
mRNA Splicing - Major Pathway	SIVpos vs SIVneg	-0.11	0.66	109	ALYREF;CCAR1;CD2BP2;CDC40;CPSF1;CPSF2;CPSF4;CPSF6;CSTF2;CSTF3;CTNNBL1;CWC15;CWC22;DDX42;DDX46;DDX5;DHX15;DHX9;DNAJC8;EFTUD2;FIP1L1;FUS;GPKOW;GTF2F1;HNRNPA0;HNRNPA1;HNRNPA2B1;HNRNPA3;HNRNPD;HNRNPH1;HNRNPH2;HNRNPK;HNRNPL;HNRNPM;HNRNPR;HNRNPU;HNRNPUL1;HSPA8;LSM2;LSM4;LSM6;MAGOH;NUDT21;PABPN1;PCBP1;PCBP2;PLRG1;POLR2A;POLR2B;POLR2E;POLR2F;POLR2I;POLR2J;PPIH;PPIL4;PPWD1;PQBP1;PRCC;PRPF19;PTBP1;PUF60;RB…	mRNA Splicing - Major Pathway
Nuclear Receptor transcription pathway	SIVpos vs SIVneg	-0.11	0.67	12	NCOR1;NCOR2;NR1D2;NR2F1;NR3C1;NR4A1;NRBP1;PGR;RARB;RORC;THRA;THRB	Nuclear Receptor transcription pathway
Regulated Necrosis	SIVpos vs SIVneg	-0.11	0.68	26	CASP1;CASP5;CDC37;CHMP3;CHMP4A;CHMP4B;CHMP7;CYCS;FLOT1;FLOT2;GZMB;HMGB1;HSP90AA1;IL18;IL1A;IL1B;IRF1;IRF2;OGT;PDCD6IP;RPS27A;SDCBP;STUB1;UBA52;UBB;XIAP	Regulated Necrosis
Signaling by FGFR3 in disease	SIVpos vs SIVneg	-0.11	0.72	9	FGF1;FGF2;FRS2;GAB1;GRB2;KRAS;PIK3CA;PIK3R1;SOS1	Signaling by FGFR3 in disease
Assembly of the pre-replicative complex	SIVpos vs SIVneg	-0.12	0.59	47	ANAPC11;ANAPC15;ANAPC5;ANAPC7;CDC26;CDC27;H2AJ;H2AZ1;H2BC15;H2BC21;H2BC4;H3-3A;H4C1;KPNB1;PSMA1;PSMA2;PSMA3;PSMA4;PSMB1;PSMB2;PSMB3;PSMB4;PSMB5;PSMB6;PSMB7;PSMB8;PSMC1;PSMC5;PSMC6;PSMD1;PSMD10;PSMD11;PSMD12;PSMD13;PSMD14;PSMD2;PSMD3;PSMD4;PSMD6;PSMD7;PSMD8;PSME1;PSME2;RPS27A;SEM1;UBA52;UBB	Assembly of the pre-replicative complex
HCMV Early Events	SIVpos vs SIVneg	-0.12	0.59	30	CBX1;DBP;DYNC1H1;DYNC1I1;DYNC1I2;DYNC1LI2;DYNLL1;DYNLL2;ELK1;GPS2;H2AC12;H2AC21;H2BC15;H2BC21;H2BC4;H4C1;ITGB1;NCOR1;NCOR2;NUP58;NUP85;NUP98;PML;RANBP2;RBBP4;RBBP7;SEH1L;SUZ12;TBL1XR1;TRIM28	HCMV Early Events
mRNA Splicing	SIVpos vs SIVneg	-0.13	0.61	110	ALYREF;CCAR1;CD2BP2;CDC40;CPSF1;CPSF2;CPSF4;CPSF6;CSTF2;CSTF3;CTNNBL1;CWC15;CWC22;DDX42;DDX46;DDX5;DHX15;DHX9;DNAJC8;EFTUD2;FIP1L1;FUS;GPKOW;GTF2F1;HNRNPA0;HNRNPA1;HNRNPA2B1;HNRNPA3;HNRNPD;HNRNPH1;HNRNPH2;HNRNPK;HNRNPL;HNRNPM;HNRNPR;HNRNPU;HNRNPUL1;HSPA8;LSM2;LSM4;LSM6;MAGOH;NUDT21;PABPN1;PCBP1;PCBP2;PLRG1;POLR2A;POLR2B;POLR2E;POLR2F;POLR2I;POLR2J;PPIH;PPIL4;PPWD1;PQBP1;PRCC;PRPF19;PTBP1;PUF60;RB…	mRNA Splicing
Signaling by PDGFRA extracellular dom...	SIVpos vs SIVneg	-0.13	0.63	9	GRB2;KRAS;PDGFRA;PIK3CA;PIK3CB;PIK3R1;SOS1;STAT1;STAT3	Signaling by PDGFRA extracellular domain mutants
Signaling by PDGFRA transmembrane, ju...	SIVpos vs SIVneg	-0.13	0.63	9	GRB2;KRAS;PDGFRA;PIK3CA;PIK3CB;PIK3R1;SOS1;STAT1;STAT3	Signaling by PDGFRA transmembrane, juxtamembrane and kinase domain mutants
MET receptor recycling	SIVpos vs SIVneg	-0.13	0.64	6	ARF6;CRKL;GAB1;GGA3;GRB2;RAB4A	MET receptor recycling
Early Phase of HIV Life Cycle	SIVpos vs SIVneg	-0.13	0.67	9	BANF1;CCR5;CD4;CXCR4;HMGA1;PPIA;PSIP1;XRCC5;XRCC6	Early Phase of HIV Life Cycle
RUNX2 regulates osteoblast differenti...	SIVpos vs SIVneg	-0.14	0.58	7	HDAC6;HES1;MAF;MAPK1;MAPK3;SATB2;YAP1	RUNX2 regulates osteoblast differentiation
Synthesis, secretion, and inactivatio...	SIVpos vs SIVneg	-0.14	0.58	6	GATA4;PAX6;PCSK1;SPCS1;SPCS2;SPCS3	Synthesis, secretion, and inactivation of Glucose-dependent Insulinotropic Polypeptide (GIP)
Interleukin-1 family signaling	SIVpos vs SIVneg	-0.14	0.59	70	APP;BTRC;CASP1;CUL1;FBXW11;HMGB1;IKBKG;IL13;IL18;IL1A;IL1B;IL33;IL36A;IL36G;IL36RN;IL37;IL4;IRAK1;MAP2K1;MAP2K4;MAPK8;NFKB2;NFKBIA;NKIRAS1;PSMA1;PSMA2;PSMA3;PSMA4;PSMB1;PSMB2;PSMB3;PSMB4;PSMB5;PSMB6;PSMB7;PSMB8;PSMC1;PSMC5;PSMC6;PSMD1;PSMD10;PSMD11;PSMD12;PSMD13;PSMD14;PSMD2;PSMD3;PSMD4;PSMD6;PSMD7;PSMD8;PSME1;PSME2;PTPN11;PTPN12;PTPN2;RBX1;RELA;RPS27A;S100B;SEM1;SIGIRR;SKP1;STAT3;TAB2;TOLLIP;UBA…	Interleukin-1 family signaling
FRS-mediated FGFR1 signaling	SIVpos vs SIVneg	-0.14	0.62	10	FGF1;FGF2;FGFR1;FRS2;FRS3;GRB2;KL;KRAS;PTPN11;SOS1	FRS-mediated FGFR1 signaling
Transcriptional regulation by the AP-...	SIVpos vs SIVneg	-0.14	0.62	12	APOE;CITED2;DEK;EP300;HSPD1;KCTD1;NPM1;SUMO1;UBE2I;VEGFA;WWOX;YY1	Transcriptional regulation by the AP-2 (TFAP2) family of transcription factors
RSK activation	SIVpos vs SIVneg	-0.14	0.63	5	MAPK1;MAPK3;PDPK1;RPS6KA1;RPS6KA3	RSK activation
DNA Replication Pre-Initiation	SIVpos vs SIVneg	-0.15	0.49	48	ANAPC11;ANAPC15;ANAPC5;ANAPC7;CDC26;CDC27;H2AJ;H2AZ1;H2BC15;H2BC21;H2BC4;H3-3A;H4C1;KPNB1;PSMA1;PSMA2;PSMA3;PSMA4;PSMB1;PSMB2;PSMB3;PSMB4;PSMB5;PSMB6;PSMB7;PSMB8;PSMC1;PSMC5;PSMC6;PSMD1;PSMD10;PSMD11;PSMD12;PSMD13;PSMD14;PSMD2;PSMD3;PSMD4;PSMD6;PSMD7;PSMD8;PSME1;PSME2;RPA3;RPS27A;SEM1;UBA52;UBB	DNA Replication Pre-Initiation
Cellular response to starvation	SIVpos vs SIVneg	-0.15	0.55	99	ASNS;ATF4;ATP6V0B;ATP6V0C;ATP6V0D1;ATP6V1A;ATP6V1B2;ATP6V1D;ATP6V1E1;ATP6V1G1;ATP6V1H;DEPDC5;EIF2AK4;EIF2S2;EIF2S3;FAU;FLCN;FNIP2;LAMTOR1;LAMTOR5;MIOS;RHEB;RPL10A;RPL11;RPL12;RPL13;RPL13A;RPL14;RPL15;RPL17;RPL18;RPL18A;RPL19;RPL21;RPL22;RPL22L1;RPL23;RPL24;RPL26;RPL26L1;RPL27;RPL27A;RPL28;RPL30;RPL31;RPL32;RPL34;RPL35;RPL35A;RPL36;RPL36A;RPL37;RPL37A;RPL38;RPL4;RPL41;RPL5;RPL6;RPL7;RPL7A;RPL8;RPL…	Cellular response to starvation
Hedgehog ligand biogenesis	SIVpos vs SIVneg	-0.15	0.56	39	ERLEC1;OS9;P4HB;PSMA1;PSMA2;PSMA3;PSMA4;PSMB1;PSMB2;PSMB3;PSMB4;PSMB5;PSMB6;PSMB7;PSMB8;PSMC1;PSMC5;PSMC6;PSMD1;PSMD10;PSMD11;PSMD12;PSMD13;PSMD14;PSMD2;PSMD3;PSMD4;PSMD6;PSMD7;PSMD8;PSME1;PSME2;RPS27A;SEL1L;SEM1;SYVN1;UBA52;UBB;VCP	Hedgehog ligand biogenesis
Post-translational modification: synt...	SIVpos vs SIVneg	-0.15	0.61	19	ALPG;DPM1;DPM3;GP2;LSAMP;LY6H;LYPD4;LYPD6B;NEGR1;NRN1;NTNG1;OPCML;PIGG;PIGK;PIGN;PIGS;PIGT;PIGY;THY1	Post-translational modification: synthesis of GPI-anchored proteins
Signaling by GPCR	SIVpos vs SIVneg	-0.16	0.46	168	ABR;ADCY1;ADCY2;ADCY5;ADCY6;ADCY8;ADCYAP1;ADCYAP1R1;ADRA1D;AHCYL1;AKT2;AKT3;ANXA1;APLNR;APP;ARHGEF1;ARHGEF10;ARHGEF12;ARHGEF2;ARHGEF25;ARHGEF3;ARHGEF37;ARHGEF40;ARHGEF7;ARHGEF9;ARRB1;C3;C3AR1;CALCRL;CALM1;CAMK2A;CAMK2B;CAMK2D;CAMK2G;CAMK4;CAMKK2;CCK;CCL2;CCL3;CCR2;CCR4;CCR5;CCR6;CCR7;CDC42;CMKLR1;CRH;CRHR1;CX3CR1;CXCL11;CXCL9;CXCR3;CXCR4;DAGLB;DGKB;DGKE;DGKG;DGKZ;EDNRB;FZD4;FZD6;FZD9;GABBR1;GABBR…	Signaling by GPCR
SUMOylation of chromatin organization...	SIVpos vs SIVneg	-0.16	0.51	23	BMI1;CBX4;CBX5;CHD3;H4C1;HDAC2;NUP58;NUP85;NUP98;PHC2;PHC3;PIAS1;PIAS2;RANBP2;RING1;SATB1;SATB2;SEH1L;SUMO1;SUMO2;SUMO3;SUZ12;UBE2I	SUMOylation of chromatin organization proteins
DAP12 interactions	SIVpos vs SIVneg	-0.16	0.52	15	B2M;FYN;GRAP2;GRB2;HLA-B;HLA-C;HLA-E;KRAS;PIK3CA;PIK3CB;PIK3R1;SHC1;SIGLEC16;SOS1;TYROBP	DAP12 interactions
Branched-chain amino acid catabolism	SIVpos vs SIVneg	-0.16	0.54	6	ACADSB;ACAT1;DLD;ECHS1;IVD;PPM1K	Branched-chain amino acid catabolism
TAK1-dependent IKK and NF-kappa-B act...	SIVpos vs SIVneg	-0.16	0.55	15	APP;HMGB1;IKBKG;IRAK1;NFKB2;NFKBIA;NKIRAS1;RELA;RPS27A;S100B;TAB2;UBA52;UBB;UBE2V1;USP14	TAK1-dependent IKK and NF-kappa-B activation
ABC-family proteins mediated transport	SIVpos vs SIVneg	-0.16	0.56	46	ABCA2;ABCB10;ABCB9;ABCC5;ABCD3;DERL1;EIF2S2;EIF2S3;ERLEC1;OS9;PSMA1;PSMA2;PSMA3;PSMA4;PSMB1;PSMB2;PSMB3;PSMB4;PSMB5;PSMB6;PSMB7;PSMB8;PSMC1;PSMC5;PSMC6;PSMD1;PSMD10;PSMD11;PSMD12;PSMD13;PSMD14;PSMD2;PSMD3;PSMD4;PSMD6;PSMD7;PSMD8;PSME1;PSME2;RNF5;RPS27A;SEL1L;SEM1;UBA52;UBB;VCP	ABC-family proteins mediated transport
TP53 regulates transcription of addit...	SIVpos vs SIVneg	-0.16	0.6	11	CNOT1;CNOT10;CNOT11;CNOT2;CNOT3;CNOT7;CNOT8;NPM1;PLK2;RGCC;TNKS1BP1	TP53 regulates transcription of additional cell cycle genes whose exact role in the p53 pathway remain uncertain
Cellular Senescence	SIVpos vs SIVneg	-0.17	0.48	66	AGO1;ANAPC11;ANAPC15;ANAPC5;ANAPC7;BMI1;CABIN1;CBX4;CBX6;CDC26;CDC27;CDKN1B;CDKN2A;E2F1;EHMT2;ERF;FOS;H1-0;H1-2;H1-4;H2AJ;H2AZ1;H2BC15;H2BC21;H2BC4;H3-3A;H4C1;HIRA;HMGA1;IGFBP7;IL1A;IL6;KDM6B;MAP2K4;MAP2K7;MAP3K5;MAP4K4;MAPK1;MAPK10;MAPK14;MAPK3;MAPK8;MAPK9;MAPKAPK2;MDM4;MINK1;PHC2;PHC3;RBBP4;RBBP7;RELA;RING1;RPS27A;RPS6KA1;RPS6KA3;SP1;STAT3;SUZ12;TERF1;TERF2IP;TFDP1;TNIK;TNRC6A;TXN;UBA52;UBB	Cellular Senescence
Hedgehog 'on' state	SIVpos vs SIVneg	-0.17	0.52	46	ARRB1;CDC73;CUL3;EFCAB7;EVC2;GRK2;ITCH;KIF3A;PSMA1;PSMA2;PSMA3;PSMA4;PSMB1;PSMB2;PSMB3;PSMB4;PSMB5;PSMB6;PSMB7;PSMB8;PSMC1;PSMC5;PSMC6;PSMD1;PSMD10;PSMD11;PSMD12;PSMD13;PSMD14;PSMD2;PSMD3;PSMD4;PSMD6;PSMD7;PSMD8;PSME1;PSME2;PTCH1;PTCH2;RBX1;RPS27A;SEM1;SPOP;UBA52;UBB;ULK3	Hedgehog 'on' state
Formation of RNA Pol II elongation co...	SIVpos vs SIVneg	-0.17	0.56	24	CCNH;CCNK;CDC73;CDK9;ELOA2;ELOB;ELOC;ERCC2;GTF2F1;LEO1;MLLT1;MLLT3;MNAT1;PAF1;POLR2A;POLR2B;POLR2E;POLR2F;POLR2I;POLR2J;SSRP1;SUPT4H1;SUPT5H;TCEA1	Formation of RNA Pol II elongation complex
RNA Polymerase II Transcription Elong...	SIVpos vs SIVneg	-0.17	0.56	24	CCNH;CCNK;CDC73;CDK9;ELOA2;ELOB;ELOC;ERCC2;GTF2F1;LEO1;MLLT1;MLLT3;MNAT1;PAF1;POLR2A;POLR2B;POLR2E;POLR2F;POLR2I;POLR2J;SSRP1;SUPT4H1;SUPT5H;TCEA1	RNA Polymerase II Transcription Elongation
p75NTR recruits signalling complexes	SIVpos vs SIVneg	-0.17	0.58	6	IRAK1;NGF;PRKCI;RPS27A;UBA52;UBB	p75NTR recruits signalling complexes
RORA activates gene expression	SIVpos vs SIVneg	-0.18	0.48	6	CARM1;EP300;HELZ2;SMARCD3;SREBF1;TBL1XR1	RORA activates gene expression
Regulation of mRNA stability by prote...	SIVpos vs SIVneg	-0.18	0.49	53	EIF4G1;ENPP2;EXOSC1;EXOSC3;EXOSC4;EXOSC9;HNRNPD;HSPA8;HSPB1;KHSRP;MAPK14;MAPKAPK2;PABPC1;PRKCA;PSMA1;PSMA2;PSMA3;PSMA4;PSMB1;PSMB2;PSMB3;PSMB4;PSMB5;PSMB6;PSMB7;PSMB8;PSMC1;PSMC5;PSMC6;PSMD1;PSMD10;PSMD11;PSMD12;PSMD13;PSMD14;PSMD2;PSMD3;PSMD4;PSMD6;PSMD7;PSMD8;PSME1;PSME2;RPS27A;SEM1;TNPO1;UBA52;UBB;XPO1;YWHAB;YWHAZ;ZFP36;ZFP36L1	Regulation of mRNA stability by proteins that bind AU-rich elements
Maturation of nucleoprotein	SIVpos vs SIVneg	-0.18	0.5	6	GSK3A;GSK3B;PARP14;PARP6;SUMO1;UBE2I	Maturation of nucleoprotein
Signaling by SCF-KIT	SIVpos vs SIVneg	-0.18	0.52	16	CBL;FYN;GAB2;GRAP2;GRB10;GRB2;JAK2;KRAS;PIK3CA;PIK3R1;PRKCA;PTPN11;SOS1;STAT1;STAT3;STAT5A	Signaling by SCF-KIT
RNA Polymerase II Pre-transcription E...	SIVpos vs SIVneg	-0.18	0.52	30	CCNH;CCNK;CDC73;CDK9;ELOA2;ELOB;ELOC;ERCC2;GTF2A2;GTF2F1;LEO1;MLLT1;MLLT3;MNAT1;PAF1;POLR2A;POLR2B;POLR2E;POLR2F;POLR2I;POLR2J;SSRP1;SUPT4H1;SUPT5H;TAF1;TAF10;TAF13;TAF15;TAF9B;TCEA1	RNA Polymerase II Pre-transcription Events
Signaling by FGFR4 in disease	SIVpos vs SIVneg	-0.18	0.57	7	FRS2;GAB1;GRB2;KRAS;PIK3CA;PIK3R1;SOS1	Signaling by FGFR4 in disease
Inactivation, recovery and regulation...	SIVpos vs SIVneg	-0.19	0.4	6	CALM1;CNGA1;FNTA;GNB1;METAP2;PRKCA	Inactivation, recovery and regulation of the phototransduction cascade
The phototransduction cascade	SIVpos vs SIVneg	-0.19	0.4	6	CALM1;CNGA1;FNTA;GNB1;METAP2;PRKCA	The phototransduction cascade
Role of ABL in ROBO-SLIT signaling	SIVpos vs SIVneg	-0.19	0.4	6	CAP1;CAP2;CLASP1;CLASP2;ROBO1;SLIT2	Role of ABL in ROBO-SLIT signaling
DNA Replication	SIVpos vs SIVneg	-0.19	0.42	52	ANAPC11;ANAPC15;ANAPC5;ANAPC7;CDC26;CDC27;CUL1;GINS1;H2AJ;H2AZ1;H2BC15;H2BC21;H2BC4;H3-3A;H4C1;KPNB1;PSMA1;PSMA2;PSMA3;PSMA4;PSMB1;PSMB2;PSMB3;PSMB4;PSMB5;PSMB6;PSMB7;PSMB8;PSMC1;PSMC5;PSMC6;PSMD1;PSMD10;PSMD11;PSMD12;PSMD13;PSMD14;PSMD2;PSMD3;PSMD4;PSMD6;PSMD7;PSMD8;PSME1;PSME2;RBX1;RPA3;RPS27A;SEM1;SKP1;UBA52;UBB	DNA Replication
Nuclear events mediated by NFE2L2	SIVpos vs SIVneg	-0.19	0.46	50	ATF4;BTRC;CDKN2A;CUL1;EP300;G6PD;GCLC;GSK3B;GSTA3;HMOX1;NFE2L2;PGD;PRDX1;PSMA1;PSMA2;PSMA3;PSMA4;PSMB1;PSMB2;PSMB3;PSMB4;PSMB5;PSMB6;PSMB7;PSMB8;PSMC1;PSMC5;PSMC6;PSMD1;PSMD10;PSMD11;PSMD12;PSMD13;PSMD14;PSMD2;PSMD3;PSMD4;PSMD6;PSMD7;PSMD8;PSME1;PSME2;RBX1;RPS27A;SEM1;SKP1;SLC7A11;TKT;UBA52;UBB	Nuclear events mediated by NFE2L2
Downstream signal transduction	SIVpos vs SIVneg	-0.19	0.51	16	CRKL;GRB2;KRAS;NCK1;PDGFRA;PIK3CA;PIK3CB;PIK3R1;PTPN11;RAPGEF1;RASA1;SOS1;STAT1;STAT3;STAT5A;STAT6	Downstream signal transduction
Purine salvage	SIVpos vs SIVneg	-0.19	0.51	6	ADK;AMPD2;DCK;GMPR;GMPR2;HPRT1	Purine salvage
PI-3K cascade:FGFR2	SIVpos vs SIVneg	-0.19	0.53	9	FGF1;FGF2;FGFR2;FRS2;GAB1;GRB2;PIK3CA;PIK3R1;PTPN11	PI-3K cascade:FGFR2
Presynaptic depolarization and calciu...	SIVpos vs SIVneg	-0.19	0.54	7	CACNA1B;CACNA2D1;CACNA2D2;CACNA2D3;CACNB2;CACNB3;CACNB4	Presynaptic depolarization and calcium channel opening
Signaling by ROBO receptors	SIVpos vs SIVneg	-0.2	0.42	148	CAP1;CAP2;CDC42;CLASP1;CLASP2;COL4A5;CUL2;CXCR4;EIF4G1;ELOB;ELOC;ETF1;EVL;FAU;FLRT3;GPC1;GSPT1;LHX2;MAGOH;MYO9B;NCK1;NELL2;PABPC1;PAK1;PAK3;PFN1;PFN2;PPP3CB;PRKACA;PRKACB;PRKCA;PSMA1;PSMA2;PSMA3;PSMA4;PSMB1;PSMB2;PSMB3;PSMB4;PSMB5;PSMB6;PSMB7;PSMB8;PSMC1;PSMC5;PSMC6;PSMD1;PSMD10;PSMD11;PSMD12;PSMD13;PSMD14;PSMD2;PSMD3;PSMD4;PSMD6;PSMD7;PSMD8;PSME1;PSME2;RBM8A;RBX1;RHOA;RNPS1;ROBO1;ROBO2;RPL10A;RP…	Signaling by ROBO receptors
APC/C:Cdc20 mediated degradation of m...	SIVpos vs SIVneg	-0.2	0.42	40	ANAPC11;ANAPC15;ANAPC5;ANAPC7;BUB3;CDC26;CDC27;PSMA1;PSMA2;PSMA3;PSMA4;PSMB1;PSMB2;PSMB3;PSMB4;PSMB5;PSMB6;PSMB7;PSMB8;PSMC1;PSMC5;PSMC6;PSMD1;PSMD10;PSMD11;PSMD12;PSMD13;PSMD14;PSMD2;PSMD3;PSMD4;PSMD6;PSMD7;PSMD8;PSME1;PSME2;RPS27A;SEM1;UBA52;UBB	APC/C:Cdc20 mediated degradation of mitotic proteins
APC:Cdc20 mediated degradation of cel...	SIVpos vs SIVneg	-0.2	0.42	40	ANAPC11;ANAPC15;ANAPC5;ANAPC7;BUB3;CDC26;CDC27;PSMA1;PSMA2;PSMA3;PSMA4;PSMB1;PSMB2;PSMB3;PSMB4;PSMB5;PSMB6;PSMB7;PSMB8;PSMC1;PSMC5;PSMC6;PSMD1;PSMD10;PSMD11;PSMD12;PSMD13;PSMD14;PSMD2;PSMD3;PSMD4;PSMD6;PSMD7;PSMD8;PSME1;PSME2;RPS27A;SEM1;UBA52;UBB	APC:Cdc20 mediated degradation of cell cycle proteins prior to satisfation of the cell cycle checkpoint
Activation of APC/C and APC/C:Cdc20 m...	SIVpos vs SIVneg	-0.2	0.42	40	ANAPC11;ANAPC15;ANAPC5;ANAPC7;BUB3;CDC26;CDC27;PSMA1;PSMA2;PSMA3;PSMA4;PSMB1;PSMB2;PSMB3;PSMB4;PSMB5;PSMB6;PSMB7;PSMB8;PSMC1;PSMC5;PSMC6;PSMD1;PSMD10;PSMD11;PSMD12;PSMD13;PSMD14;PSMD2;PSMD3;PSMD4;PSMD6;PSMD7;PSMD8;PSME1;PSME2;RPS27A;SEM1;UBA52;UBB	Activation of APC/C and APC/C:Cdc20 mediated degradation of mitotic proteins
Cdc20:Phospho-APC/C mediated degradat...	SIVpos vs SIVneg	-0.2	0.42	40	ANAPC11;ANAPC15;ANAPC5;ANAPC7;BUB3;CDC26;CDC27;PSMA1;PSMA2;PSMA3;PSMA4;PSMB1;PSMB2;PSMB3;PSMB4;PSMB5;PSMB6;PSMB7;PSMB8;PSMC1;PSMC5;PSMC6;PSMD1;PSMD10;PSMD11;PSMD12;PSMD13;PSMD14;PSMD2;PSMD3;PSMD4;PSMD6;PSMD7;PSMD8;PSME1;PSME2;RPS27A;SEM1;UBA52;UBB	Cdc20:Phospho-APC/C mediated degradation of Cyclin A
Synthesis of PA	SIVpos vs SIVneg	-0.2	0.43	6	AGPAT1;DDHD1;DDHD2;LPCAT4;MIGA1;PLD2	Synthesis of PA
Extension of Telomeres	SIVpos vs SIVneg	-0.2	0.44	12	ANKRD28;CTC1;GAR1;NHP2;NOP10;PPP6C;PPP6R3;RPA3;RUVBL1;RUVBL2;TERF1;TERF2IP	Extension of Telomeres
Transcription-Coupled Nucleotide Exci...	SIVpos vs SIVneg	-0.2	0.44	29	CCNH;COPS2;COPS3;COPS4;COPS5;COPS6;COPS8;CUL4B;DDB1;EP300;ERCC2;ERCC5;GPS1;HMGN1;MNAT1;POLR2A;POLR2B;POLR2E;POLR2F;POLR2I;POLR2J;PRPF19;RBX1;RPA3;RPS27A;TCEA1;UBA52;UBB;XPA	Transcription-Coupled Nucleotide Excision Repair (TC-NER)
Regulation of ornithine decarboxylase...	SIVpos vs SIVneg	-0.2	0.45	33	AZIN1;OAZ1;OAZ2;PSMA1;PSMA2;PSMA3;PSMA4;PSMB1;PSMB2;PSMB3;PSMB4;PSMB5;PSMB6;PSMB7;PSMB8;PSMC1;PSMC5;PSMC6;PSMD1;PSMD10;PSMD11;PSMD12;PSMD13;PSMD14;PSMD2;PSMD3;PSMD4;PSMD6;PSMD7;PSMD8;PSME1;PSME2;SEM1	Regulation of ornithine decarboxylase (ODC)
Transcription of the HIV genome	SIVpos vs SIVneg	-0.2	0.49	26	CCNH;CCNK;CDK9;ELOA2;ELOB;ELOC;ERCC2;GTF2A2;GTF2F1;MNAT1;POLR2A;POLR2B;POLR2E;POLR2F;POLR2I;POLR2J;RNMT;SSRP1;SUPT4H1;SUPT5H;TAF1;TAF10;TAF13;TAF15;TAF9B;TCEA1	Transcription of the HIV genome
DAP12 signaling	SIVpos vs SIVneg	-0.21	0.38	12	B2M;FYN;GRAP2;GRB2;HLA-E;KRAS;PIK3CA;PIK3CB;PIK3R1;SHC1;SOS1;TYROBP	DAP12 signaling
Formation of TC-NER Pre-Incision Complex	SIVpos vs SIVneg	-0.21	0.41	27	CCNH;COPS2;COPS3;COPS4;COPS5;COPS6;COPS8;CUL4B;DDB1;EP300;ERCC2;GPS1;HMGN1;MNAT1;POLR2A;POLR2B;POLR2E;POLR2F;POLR2I;POLR2J;PRPF19;RBX1;RPS27A;TCEA1;UBA52;UBB;XPA	Formation of TC-NER Pre-Incision Complex
RHOD GTPase cycle	SIVpos vs SIVneg	-0.21	0.41	21	ADD3;AKAP12;ARHGAP1;ARHGAP17;ARHGAP21;ARHGAP26;ARHGAP32;ARHGAP35;ARHGAP5;CAPZB;EFHD2;EMD;HINT2;LEMD3;MCAM;PGRMC2;PIK3R1;PLXNB1;RAB7A;STBD1;VAMP3	RHOD GTPase cycle
Defective CFTR causes cystic fibrosis	SIVpos vs SIVneg	-0.21	0.43	39	DERL1;ERLEC1;OS9;PSMA1;PSMA2;PSMA3;PSMA4;PSMB1;PSMB2;PSMB3;PSMB4;PSMB5;PSMB6;PSMB7;PSMB8;PSMC1;PSMC5;PSMC6;PSMD1;PSMD10;PSMD11;PSMD12;PSMD13;PSMD14;PSMD2;PSMD3;PSMD4;PSMD6;PSMD7;PSMD8;PSME1;PSME2;RNF5;RPS27A;SEL1L;SEM1;UBA52;UBB;VCP	Defective CFTR causes cystic fibrosis
Dual incision in TC-NER	SIVpos vs SIVneg	-0.21	0.46	22	CCNH;CUL4B;DDB1;EP300;ERCC2;ERCC5;HMGN1;MNAT1;POLR2A;POLR2B;POLR2E;POLR2F;POLR2I;POLR2J;PRPF19;RBX1;RPA3;RPS27A;TCEA1;UBA52;UBB;XPA	Dual incision in TC-NER
Cell death signalling via NRAGE, NRIF...	SIVpos vs SIVneg	-0.21	0.48	32	ABR;APH1A;ARHGEF1;ARHGEF10;ARHGEF12;ARHGEF2;ARHGEF3;ARHGEF37;ARHGEF40;ARHGEF7;ARHGEF9;BEX3;ITGB3BP;ITSN1;KALRN;MAGED1;MAPK8;MCF2;MCF2L;NCSTN;NGEF;NGF;PSEN1;PSENEN;RASGRF2;RPS27A;SOS1;TIAM1;TRIO;UBA52;UBB;YWHAE	Cell death signalling via NRAGE, NRIF and NADE
SARS-CoV Infections	SIVpos vs SIVneg	-0.22	0.32	199	AGRN;AKT2;AKT3;AP2A1;AP2A2;AP2B1;AP2M1;AP2S1;ARID4A;ARID4B;ATG14;ATP1A1;ATP1A2;ATP1A3;ATP1B1;ATP1B2;ATP1B3;B2M;BECN1;BRD4;BRMS1;CANX;CHD3;CHD4;CHMP3;CHMP4A;CHMP4B;CHMP7;CNBP;CRBN;CTSL;CUL3;DAD1;DDOST;DDX5;FAU;FKBP1A;FKBP4;FNTA;FURIN;FXYD1;FXYD6;FXYD7;G3BP1;G3BP2;GANAB;GATAD2A;GATAD2B;GEMIN4;GEMIN7;GJA1;GOLGA7;GPC1;GRB2;GSK3A;GSK3B;HDAC2;HLA-A;HLA-B;HLA-C;HLA-E;HLA-F;HLA-G;HSP90AA1;HSP90AB1;HSPG2;…	SARS-CoV Infections
Degradation of DVL	SIVpos vs SIVneg	-0.22	0.42	36	CUL3;KLHL12;PSMA1;PSMA2;PSMA3;PSMA4;PSMB1;PSMB2;PSMB3;PSMB4;PSMB5;PSMB6;PSMB7;PSMB8;PSMC1;PSMC5;PSMC6;PSMD1;PSMD10;PSMD11;PSMD12;PSMD13;PSMD14;PSMD2;PSMD3;PSMD4;PSMD6;PSMD7;PSMD8;PSME1;PSME2;RBX1;RPS27A;SEM1;UBA52;UBB	Degradation of DVL
FRS-mediated FGFR3 signaling	SIVpos vs SIVneg	-0.22	0.43	8	FGF1;FGF2;FRS2;FRS3;GRB2;KRAS;PTPN11;SOS1	FRS-mediated FGFR3 signaling
FRS-mediated FGFR4 signaling	SIVpos vs SIVneg	-0.22	0.43	8	FGF1;FGF2;FRS2;FRS3;GRB2;KRAS;PTPN11;SOS1	FRS-mediated FGFR4 signaling
Blood group systems biosynthesis	SIVpos vs SIVneg	-0.22	0.43	8	B3GALT1;B3GALT2;FUT3;FUT9;ST3GAL3;ST3GAL4;ST3GAL6;ST6GALNAC6	Blood group systems biosynthesis
Lewis blood group biosynthesis	SIVpos vs SIVneg	-0.22	0.43	8	B3GALT1;B3GALT2;FUT3;FUT9;ST3GAL3;ST3GAL4;ST3GAL6;ST6GALNAC6	Lewis blood group biosynthesis
Signaling by ERBB2 KD Mutants	SIVpos vs SIVneg	-0.22	0.48	12	CDC37;ERBB3;GAB1;GRB2;HSP90AA1;KRAS;NRG1;NRG3;PIK3CA;PIK3R1;SHC1;SOS1	Signaling by ERBB2 KD Mutants
Phase II - Conjugation of compounds	SIVpos vs SIVneg	-0.23	0.32	20	ACSM5;AHCY;AKR1A1;GCLC;GGT7;GSTA2;GSTA3;GSTK1;GSTO1;GSTP1;GSTT2;MAT2A;MAT2B;MGST3;PAPSS1;PODXL2;SULT1C4;SULT4A1;TPST1;UGP2	Phase II - Conjugation of compounds
Inflammasomes	SIVpos vs SIVneg	-0.23	0.33	10	APP;BCL2L1;CASP1;HMOX1;HSP90AB1;NFKB2;RELA;SUGT1;TXN;TXNIP	Inflammasomes
N-glycan trimming in the ER and Calne...	SIVpos vs SIVneg	-0.23	0.35	20	AMFR;CALR;CANX;DERL1;EDEM3;GANAB;MARCHF6;MLEC;OS9;PRKCSH;PSMC1;RAD23B;RNF103;RNF5;RPS27A;SEL1L;SYVN1;UBA52;UBB;VCP	N-glycan trimming in the ER and Calnexin/Calreticulin cycle
APC/C:Cdc20 mediated degradation of S...	SIVpos vs SIVneg	-0.23	0.35	39	ANAPC11;ANAPC15;ANAPC5;ANAPC7;CDC26;CDC27;PSMA1;PSMA2;PSMA3;PSMA4;PSMB1;PSMB2;PSMB3;PSMB4;PSMB5;PSMB6;PSMB7;PSMB8;PSMC1;PSMC5;PSMC6;PSMD1;PSMD10;PSMD11;PSMD12;PSMD13;PSMD14;PSMD2;PSMD3;PSMD4;PSMD6;PSMD7;PSMD8;PSME1;PSME2;RPS27A;SEM1;UBA52;UBB	APC/C:Cdc20 mediated degradation of Securin
APC/C:Cdh1 mediated degradation of Cd...	SIVpos vs SIVneg	-0.23	0.35	39	ANAPC11;ANAPC15;ANAPC5;ANAPC7;CDC26;CDC27;PSMA1;PSMA2;PSMA3;PSMA4;PSMB1;PSMB2;PSMB3;PSMB4;PSMB5;PSMB6;PSMB7;PSMB8;PSMC1;PSMC5;PSMC6;PSMD1;PSMD10;PSMD11;PSMD12;PSMD13;PSMD14;PSMD2;PSMD3;PSMD4;PSMD6;PSMD7;PSMD8;PSME1;PSME2;RPS27A;SEM1;UBA52;UBB	APC/C:Cdh1 mediated degradation of Cdc20 and other APC/C:Cdh1 targeted proteins in late mitosis/early G1
Autodegradation of Cdh1 by Cdh1:APC/C	SIVpos vs SIVneg	-0.23	0.35	39	ANAPC11;ANAPC15;ANAPC5;ANAPC7;CDC26;CDC27;PSMA1;PSMA2;PSMA3;PSMA4;PSMB1;PSMB2;PSMB3;PSMB4;PSMB5;PSMB6;PSMB7;PSMB8;PSMC1;PSMC5;PSMC6;PSMD1;PSMD10;PSMD11;PSMD12;PSMD13;PSMD14;PSMD2;PSMD3;PSMD4;PSMD6;PSMD7;PSMD8;PSME1;PSME2;RPS27A;SEM1;UBA52;UBB	Autodegradation of Cdh1 by Cdh1:APC/C
CDK-mediated phosphorylation and remo...	SIVpos vs SIVneg	-0.23	0.35	39	ANAPC11;ANAPC15;ANAPC5;ANAPC7;CDC26;CDC27;PSMA1;PSMA2;PSMA3;PSMA4;PSMB1;PSMB2;PSMB3;PSMB4;PSMB5;PSMB6;PSMB7;PSMB8;PSMC1;PSMC5;PSMC6;PSMD1;PSMD10;PSMD11;PSMD12;PSMD13;PSMD14;PSMD2;PSMD3;PSMD4;PSMD6;PSMD7;PSMD8;PSME1;PSME2;RPS27A;SEM1;UBA52;UBB	CDK-mediated phosphorylation and removal of Cdc6
Uptake and function of anthrax toxins	SIVpos vs SIVneg	-0.23	0.36	8	ANTXR1;CALM1;FURIN;MAP2K1;MAP2K2;MAP2K4;MAP2K7;PDCD6IP	Uptake and function of anthrax toxins
Sensory processing of sound by outer ...	SIVpos vs SIVneg	-0.23	0.36	13	ATP2B2;EPB41L1;EPB41L3;EZR;GSN;KCNMA1;MPP1;MSN;MYH9;MYO7A;RDX;SPTAN1;SPTBN1	Sensory processing of sound by outer hair cells of the cochlea
Signaling by Non-Receptor Tyrosine Ki...	SIVpos vs SIVneg	-0.23	0.37	24	ARHGAP35;CBL;CDKN1B;ELMO1;ELMO2;EPAS1;ERBB3;HIF1A;KHDRBS1;KHDRBS2;KHDRBS3;KRAS;NR3C1;NRG1;NRG3;PELP1;PXN;RASA1;RHOA;RPS27A;SFPQ;STAT3;UBA52;UBB	Signaling by Non-Receptor Tyrosine Kinases
Signaling by PTK6	SIVpos vs SIVneg	-0.23	0.37	24	ARHGAP35;CBL;CDKN1B;ELMO1;ELMO2;EPAS1;ERBB3;HIF1A;KHDRBS1;KHDRBS2;KHDRBS3;KRAS;NR3C1;NRG1;NRG3;PELP1;PXN;RASA1;RHOA;RPS27A;SFPQ;STAT3;UBA52;UBB	Signaling by PTK6
DDX58/IFIH1-mediated induction of int...	SIVpos vs SIVneg	-0.23	0.37	31	APP;ATG12;EP300;HMGB1;HSP90AA1;HSP90AB1;IFIH1;IFNA6;IKBKG;IRF3;IRF7;ISG15;ITCH;MAVS;NFKB2;NFKBIA;NKIRAS1;OTUD5;PCBP2;RELA;RNF216;RPS27A;S100B;TAX1BP1;TOMM70;TRAF3;UBA52;UBB;UBE2D2;UBE2D3;UBE2K	DDX58/IFIH1-mediated induction of interferon-alpha/beta
Cell-cell junction organization	SIVpos vs SIVneg	-0.23	0.37	14	CADM1;CADM2;CADM3;CDH11;CDH13;CDH2;CLDN10;CLDN2;CTNNA1;CTNNB1;CTNND1;NECTIN1;NECTIN3;PRKCI	Cell-cell junction organization
Triglyceride catabolism	SIVpos vs SIVneg	-0.23	0.37	10	FABP3;FABP5;FABP7;LIPE;MGLL;PPP1CA;PPP1CB;PPP1CC;PRKACA;PRKACB	Triglyceride catabolism
Signal amplification	SIVpos vs SIVneg	-0.23	0.41	13	AAMP;GNA11;GNAI1;GNAI2;GNAI3;GNAQ;GNB1;GNB2;GNG2;GNG7;MAPK14;P2RY1;P2RY12	Signal amplification
GRB2 events in ERBB2 signaling	SIVpos vs SIVneg	-0.23	0.41	5	GRB2;KRAS;NRG1;NRG3;SOS1	GRB2 events in ERBB2 signaling
Activation of IRF3/IRF7 mediated by T...	SIVpos vs SIVneg	-0.23	0.41	8	CD14;IRF3;IRF7;PTPN11;RPS27A;TRAF3;UBA52;UBB	Activation of IRF3/IRF7 mediated by TBK1/IKK epsilon
Signaling by ERBB4	SIVpos vs SIVneg	-0.23	0.43	36	ADAP1;APH1A;APOE;DLG4;ERBB3;GABRB1;GABRB2;GABRB3;GABRG2;GFAP;GRB2;ITCH;KRAS;MXD4;NCOR1;NCSTN;NRG1;NRG3;PGR;PIK3CA;PIK3R1;PSEN1;PSENEN;RPS27A;S100B;SHC1;SOS1;SPARC;STAT5A;STMN1;TAB2;UBA52;UBB;WWOX;WWP1;YAP1	Signaling by ERBB4
Free fatty acids regulate insulin sec...	SIVpos vs SIVneg	-0.23	0.44	5	ACSL3;ACSL4;GNA11;GNAQ;PLCB1	Free fatty acids regulate insulin secretion
Constitutive Signaling by EGFRvIII	SIVpos vs SIVneg	-0.23	0.46	10	CBL;CDC37;GAB1;GRB2;HSP90AA1;KRAS;PIK3CA;PIK3R1;SHC1;SOS1	Constitutive Signaling by EGFRvIII
Signaling by EGFRvIII in Cancer	SIVpos vs SIVneg	-0.23	0.46	10	CBL;CDC37;GAB1;GRB2;HSP90AA1;KRAS;PIK3CA;PIK3R1;SHC1;SOS1	Signaling by EGFRvIII in Cancer
S Phase	SIVpos vs SIVneg	-0.24	0.31	62	AKT2;AKT3;ANAPC11;ANAPC15;ANAPC5;ANAPC7;CABLES1;CCNH;CDC26;CDC27;CDKN1B;CUL1;E2F1;E2F4;GINS1;GSK3B;LIN37;MAX;MNAT1;PDS5A;PDS5B;PSMA1;PSMA2;PSMA3;PSMA4;PSMB1;PSMB2;PSMB3;PSMB4;PSMB5;PSMB6;PSMB7;PSMB8;PSMC1;PSMC5;PSMC6;PSMD1;PSMD10;PSMD11;PSMD12;PSMD13;PSMD14;PSMD2;PSMD3;PSMD4;PSMD6;PSMD7;PSMD8;PSME1;PSME2;RAD21;RBBP4;RBX1;RPA3;RPS27A;SEM1;SKP1;SMC1A;STAG2;TFDP1;UBA52;UBB	S Phase
SUMOylation of DNA replication proteins	SIVpos vs SIVneg	-0.24	0.33	12	NUP58;NUP85;NUP98;PIAS4;RANBP2;SEH1L;SUMO1;SUMO2;SUMO3;TOP1;TOP2B;UBE2I	SUMOylation of DNA replication proteins
Pregnenolone biosynthesis	SIVpos vs SIVneg	-0.24	0.36	5	AKR1B1;FDX1;STARD3;STARD3NL;STARD4	Pregnenolone biosynthesis
Stabilization of p53	SIVpos vs SIVneg	-0.24	0.38	35	CDKN2A;MDM4;PSMA1;PSMA2;PSMA3;PSMA4;PSMB1;PSMB2;PSMB3;PSMB4;PSMB5;PSMB6;PSMB7;PSMB8;PSMC1;PSMC5;PSMC6;PSMD1;PSMD10;PSMD11;PSMD12;PSMD13;PSMD14;PSMD2;PSMD3;PSMD4;PSMD6;PSMD7;PSMD8;PSME1;PSME2;RPS27A;SEM1;UBA52;UBB	Stabilization of p53
ABC transporter disorders	SIVpos vs SIVneg	-0.24	0.38	41	ABCC8;DERL1;ERLEC1;LMBRD1;OS9;PSMA1;PSMA2;PSMA3;PSMA4;PSMB1;PSMB2;PSMB3;PSMB4;PSMB5;PSMB6;PSMB7;PSMB8;PSMC1;PSMC5;PSMC6;PSMD1;PSMD10;PSMD11;PSMD12;PSMD13;PSMD14;PSMD2;PSMD3;PSMD4;PSMD6;PSMD7;PSMD8;PSME1;PSME2;RNF5;RPS27A;SEL1L;SEM1;UBA52;UBB;VCP	ABC transporter disorders
Stimuli-sensing channels	SIVpos vs SIVneg	-0.24	0.38	27	ANO10;ANO4;ASPH;CALM1;CLCN2;CLCN3;FKBP1B;NALCN;OSTM1;RAF1;RPS27A;RYR2;SCNN1A;SGK1;SGK3;SRI;TPCN1;TRPM3;TSC22D3;TTYH1;TTYH2;TTYH3;UBA52;UBB;UNC79;UNC80;WWP1	Stimuli-sensing channels
Constitutive Signaling by Overexpress...	SIVpos vs SIVneg	-0.24	0.4	7	CDC37;GRB2;HSP90AA1;KRAS;PTPN12;SHC1;SOS1	Constitutive Signaling by Overexpressed ERBB2
HCMV Infection	SIVpos vs SIVneg	-0.25	0.25	42	CBX1;CHMP3;CHMP4A;CHMP4B;CHMP7;DBP;DYNC1H1;DYNC1I1;DYNC1I2;DYNC1LI2;DYNLL1;DYNLL2;ELK1;GPS2;H2AC12;H2AC21;H2BC15;H2BC21;H2BC4;H4C1;HNRNPK;ITGB1;NCOR1;NCOR2;NUP58;NUP85;NUP98;PML;RANBP2;RBBP4;RBBP7;SEH1L;SNF8;SUZ12;TBL1XR1;TRIM28;TSG101;UBAP1;VPS25;VPS28;VPS37D;VPS4A	HCMV Infection
Loss of MECP2 binding ability to the ...	SIVpos vs SIVneg	-0.25	0.25	5	GPS2;MECP2;NCOR1;NCOR2;TBL1XR1	Loss of MECP2 binding ability to the NCoR/SMRT complex
trans-Golgi Network Vesicle Budding	SIVpos vs SIVneg	-0.25	0.3	44	ACBD3;AP1M1;AP1S1;AP1S2;AP3B1;AP3S1;APP;ARF1;ARRB1;BLOC1S1;BLOC1S3;CLTA;CLTB;CLTC;CTSZ;DNAJC6;DNM2;FTH1;GAK;GNS;HGS;HIP1R;HSPA8;IGF2R;M6PR;NAPA;NECAP1;OCRL;PICALM;PUM1;RAB5C;SH3GL2;SNAP23;SNAPIN;SNX2;SNX5;SORT1;TFRC;TGOLN2;TPD52;TXNDC5;VAMP2;VAMP8;YIPF6	trans-Golgi Network Vesicle Budding
Mitochondrial calcium ion transport	SIVpos vs SIVneg	-0.25	0.33	13	AFG3L2;AKAP1;MICU3;PARL;PHB2;PMPCA;PMPCB;SMDT1;SPG7;STOML2;VDAC1;VDAC2;VDAC3	Mitochondrial calcium ion transport
Postmitotic nuclear pore complex (NPC...	SIVpos vs SIVneg	-0.25	0.33	9	KPNB1;NUP58;NUP85;NUP98;RAN;SEH1L;SUMO1;TNPO1;UBE2I	Postmitotic nuclear pore complex (NPC) reformation
FCERI mediated NF-kB activation	SIVpos vs SIVneg	-0.25	0.34	46	BTRC;CDC34;CUL1;FBXW11;IGKC;IKBKG;NFKBIA;PDPK1;PSMA1;PSMA2;PSMA3;PSMA4;PSMB1;PSMB2;PSMB3;PSMB4;PSMB5;PSMB6;PSMB7;PSMB8;PSMC1;PSMC5;PSMC6;PSMD1;PSMD10;PSMD11;PSMD12;PSMD13;PSMD14;PSMD2;PSMD3;PSMD4;PSMD6;PSMD7;PSMD8;PSME1;PSME2;RELA;RPS27A;SEM1;SKP1;TAB2;UBA52;UBB;UBE2D2;UBE2V1	FCERI mediated NF-kB activation
Degradation of AXIN	SIVpos vs SIVneg	-0.25	0.35	36	PSMA1;PSMA2;PSMA3;PSMA4;PSMB1;PSMB2;PSMB3;PSMB4;PSMB5;PSMB6;PSMB7;PSMB8;PSMC1;PSMC5;PSMC6;PSMD1;PSMD10;PSMD11;PSMD12;PSMD13;PSMD14;PSMD2;PSMD3;PSMD4;PSMD6;PSMD7;PSMD8;PSME1;PSME2;RNF146;RPS27A;SEM1;TNKS;TNKS2;UBA52;UBB	Degradation of AXIN
Acetylcholine regulates insulin secre...	SIVpos vs SIVneg	-0.25	0.38	5	GNA11;GNAQ;MARCKS;PLCB1;PRKCA	Acetylcholine regulates insulin secretion
ESR-mediated signaling	SIVpos vs SIVneg	-0.25	0.38	71	AGO1;AKT2;AKT3;CALM1;CARM1;CAV2;CDK9;CDKN1B;CXXC5;DDX5;ELK1;EP300;FKBP4;FKBP5;FOS;FOXO3;GATA3;GNAI1;GNAI2;GNAI3;GNB1;GNB2;GNG2;GNG7;GTF2A2;GTF2F1;H2AJ;H2AZ1;H2BC15;H2BC21;H2BC4;H3-3A;H4C1;HSP90AA1;HSP90AB1;JUND;KAT2B;KDM1A;KDM4B;KRAS;MAPK1;MAPK3;MMP3;NRIP1;PDPK1;PGR;PIK3CA;PIK3R1;POLR2A;POLR2B;POLR2E;POLR2F;POLR2I;POLR2J;POU2F1;PPID;PRKCZ;PRMT1;PTGES3;PTK2;RAD21;SHC1;SMC1A;SP1;STAG2;TNRC6A;UHMK1;…	ESR-mediated signaling
Synthesis, secretion, and deacylation...	SIVpos vs SIVneg	-0.25	0.39	6	ACHE;INS;PCSK1;SPCS1;SPCS2;SPCS3	Synthesis, secretion, and deacylation of Ghrelin
Signaling by EGFR	SIVpos vs SIVneg	-0.25	0.39	27	AAMP;ADAM10;ARHGEF7;CBL;CDC42;CSK;EPN1;EPS15;EPS15L1;GAB1;GRB2;HGS;KRAS;PIK3CA;PIK3R1;PTPN11;PTPN12;PTPN3;PTPRK;PXN;RPS27A;SH3GL2;SH3GL3;SHC1;SOS1;UBA52;UBB	Signaling by EGFR
Vpr-mediated nuclear import of PICs	SIVpos vs SIVneg	-0.25	0.39	8	BANF1;HMGA1;NUP58;NUP85;NUP98;PSIP1;RANBP2;SEH1L	Vpr-mediated nuclear import of PICs
Nef mediated downregulation of MHC cl...	SIVpos vs SIVneg	-0.25	0.41	6	AP1M1;AP1S1;AP1S2;B2M;HLA-A;PACS1	Nef mediated downregulation of MHC class I complex cell surface expression
Diseases of programmed cell death	SIVpos vs SIVneg	-0.26	0.25	23	APP;C1QBP;CAPN2;CAPNS1;CDK5R1;CDKN2A;DNMT1;FOXO3;GOLGA2;H2AJ;H2AZ1;H2BC15;H2BC21;H2BC4;H3-3A;H4C1;PRDX1;PRDX2;RBBP4;RBBP7;SOD2;SUZ12;YWHAE	Diseases of programmed cell death
ADORA2B mediated anti-inflammatory cy...	SIVpos vs SIVneg	-0.26	0.29	28	ADCY1;ADCY2;ADCY5;ADCY6;ADCY8;ADCYAP1;ADCYAP1R1;CALCRL;CRH;CRHR1;GNAI1;GNAI2;GNAI3;GNAS;GNAZ;GNB1;GNB2;GNG2;GNG7;GPHB5;IL6;PRKACA;PRKACB;PRKAR1A;PRKAR1B;PRKAR2B;PTGER2;PTHLH	ADORA2B mediated anti-inflammatory cytokines production
Acyl chain remodelling of PE	SIVpos vs SIVneg	-0.26	0.3	5	LPCAT4;MBOAT2;PLAAT3;PLBD1;PNPLA8	Acyl chain remodelling of PE
Cyclin A:Cdk2-associated events at S ...	SIVpos vs SIVneg	-0.26	0.3	47	AKT2;AKT3;CABLES1;CCNH;CDKN1B;CUL1;E2F1;E2F4;LIN37;MAX;MNAT1;PSMA1;PSMA2;PSMA3;PSMA4;PSMB1;PSMB2;PSMB3;PSMB4;PSMB5;PSMB6;PSMB7;PSMB8;PSMC1;PSMC5;PSMC6;PSMD1;PSMD10;PSMD11;PSMD12;PSMD13;PSMD14;PSMD2;PSMD3;PSMD4;PSMD6;PSMD7;PSMD8;PSME1;PSME2;RBBP4;RPS27A;SEM1;SKP1;TFDP1;UBA52;UBB	Cyclin A:Cdk2-associated events at S phase entry
Cyclin E associated events during G1/...	SIVpos vs SIVneg	-0.26	0.3	47	AKT2;AKT3;CABLES1;CCNH;CDKN1B;CUL1;E2F1;E2F4;LIN37;MAX;MNAT1;PSMA1;PSMA2;PSMA3;PSMA4;PSMB1;PSMB2;PSMB3;PSMB4;PSMB5;PSMB6;PSMB7;PSMB8;PSMC1;PSMC5;PSMC6;PSMD1;PSMD10;PSMD11;PSMD12;PSMD13;PSMD14;PSMD2;PSMD3;PSMD4;PSMD6;PSMD7;PSMD8;PSME1;PSME2;RBBP4;RPS27A;SEM1;SKP1;TFDP1;UBA52;UBB	Cyclin E associated events during G1/S transition
KEAP1-NFE2L2 pathway	SIVpos vs SIVneg	-0.26	0.3	57	AKT2;AKT3;ATF4;BTRC;CDKN2A;CSNK2B;CUL1;CUL3;EP300;FBXL17;G6PD;GCLC;GSK3B;GSTA3;HMOX1;NFE2L2;PGD;PRDX1;PSMA1;PSMA2;PSMA3;PSMA4;PSMB1;PSMB2;PSMB3;PSMB4;PSMB5;PSMB6;PSMB7;PSMB8;PSMC1;PSMC5;PSMC6;PSMD1;PSMD10;PSMD11;PSMD12;PSMD13;PSMD14;PSMD2;PSMD3;PSMD4;PSMD6;PSMD7;PSMD8;PSME1;PSME2;RBX1;RPS27A;SEM1;SKP1;SLC7A11;TKT;UBA52;UBB;UBXN7;VCP	KEAP1-NFE2L2 pathway
RHOBTB GTPase Cycle	SIVpos vs SIVneg	-0.26	0.31	22	CCT2;CCT6A;CCT7;CDC37;COPS2;COPS4;CUL3;DDX39B;GPS1;HSP90AA1;HSP90AB1;MSI2;MYO6;RBBP6;RBMX;RHOBTB2;ROCK2;SPEN;SRRM1;TRA2B;TXNL1;VIM	RHOBTB GTPase Cycle
Vpu mediated degradation of CD4	SIVpos vs SIVneg	-0.26	0.32	36	BTRC;CD4;PSMA1;PSMA2;PSMA3;PSMA4;PSMB1;PSMB2;PSMB3;PSMB4;PSMB5;PSMB6;PSMB7;PSMB8;PSMC1;PSMC5;PSMC6;PSMD1;PSMD10;PSMD11;PSMD12;PSMD13;PSMD14;PSMD2;PSMD3;PSMD4;PSMD6;PSMD7;PSMD8;PSME1;PSME2;RPS27A;SEM1;SKP1;UBA52;UBB	Vpu mediated degradation of CD4
Hh mutants abrogate ligand secretion	SIVpos vs SIVneg	-0.26	0.33	38	ERLEC1;OS9;PSMA1;PSMA2;PSMA3;PSMA4;PSMB1;PSMB2;PSMB3;PSMB4;PSMB5;PSMB6;PSMB7;PSMB8;PSMC1;PSMC5;PSMC6;PSMD1;PSMD10;PSMD11;PSMD12;PSMD13;PSMD14;PSMD2;PSMD3;PSMD4;PSMD6;PSMD7;PSMD8;PSME1;PSME2;RPS27A;SEL1L;SEM1;SYVN1;UBA52;UBB;VCP	Hh mutants abrogate ligand secretion
Hh mutants are degraded by ERAD	SIVpos vs SIVneg	-0.26	0.33	38	ERLEC1;OS9;PSMA1;PSMA2;PSMA3;PSMA4;PSMB1;PSMB2;PSMB3;PSMB4;PSMB5;PSMB6;PSMB7;PSMB8;PSMC1;PSMC5;PSMC6;PSMD1;PSMD10;PSMD11;PSMD12;PSMD13;PSMD14;PSMD2;PSMD3;PSMD4;PSMD6;PSMD7;PSMD8;PSME1;PSME2;RPS27A;SEL1L;SEM1;SYVN1;UBA52;UBB;VCP	Hh mutants are degraded by ERAD
Retrograde transport at the Trans-Gol...	SIVpos vs SIVneg	-0.26	0.34	24	COG2;COG5;GCC2;IGF2R;M6PR;NAA30;NAA38;NAPA;NAPB;NAPG;NSF;RAB6B;RGP1;RHOBTB3;STX10;STX16;SYS1;TGOLN2;VAMP3;VAMP4;VPS51;VPS53;VPS54;VTI1A	Retrograde transport at the Trans-Golgi-Network
ADP signalling through P2Y purinocept...	SIVpos vs SIVneg	-0.26	0.35	8	GNAI1;GNAI2;GNAI3;GNB1;GNB2;GNG2;GNG7;P2RY12	ADP signalling through P2Y purinoceptor 12
Activated NTRK2 signals through RAS	SIVpos vs SIVneg	-0.26	0.36	5	GRB2;KRAS;NTRK2;SHC1;SOS1	Activated NTRK2 signals through RAS
Signaling by ERBB2 TMD/JMD mutants	SIVpos vs SIVneg	-0.26	0.36	9	CDC37;ERBB3;GRB2;HSP90AA1;KRAS;NRG1;NRG3;SHC1;SOS1	Signaling by ERBB2 TMD/JMD mutants
Translation of Structural Proteins	SIVpos vs SIVneg	-0.26	0.37	15	CANX;GANAB;GSK3A;GSK3B;PARP14;PARP6;PRKCSH;RPS27A;ST3GAL2;ST3GAL3;ST3GAL4;SUMO1;UBA52;UBB;UBE2I	Translation of Structural Proteins
EGFR Transactivation by Gastrin	SIVpos vs SIVneg	-0.26	0.39	5	GRB2;KRAS;MMP3;PRKCA;SOS1	EGFR Transactivation by Gastrin
Aspartate and asparagine metabolism	SIVpos vs SIVneg	-0.27	0.22	7	ASNS;FOLH1;GOT1;GOT2;NAT8L;SLC25A12;SLC25A13	Aspartate and asparagine metabolism
Cell-Cell communication	SIVpos vs SIVneg	-0.27	0.24	43	ACTN2;ACTN4;CADM1;CADM2;CADM3;CD151;CD47;CDH11;CDH13;CDH2;CLDN10;CLDN2;CTNNA1;CTNNB1;CTNND1;DST;FERMT2;FLNA;FYN;GRB2;IQGAP1;ITGB1;ITGB4;NCK1;NECTIN1;NECTIN3;PARVA;PARVB;PIK3CA;PIK3CB;PIK3R1;PLEC;PRKCI;PTK2;PTK2B;PTPN11;PXN;SIRPA;SPTAN1;SPTBN1;TYROBP;VASP;WASL	Cell-Cell communication
RHOF GTPase cycle	SIVpos vs SIVneg	-0.27	0.29	16	ADD3;AKAP12;ARHGAP1;ARHGAP21;ARHGAP32;ARHGAP5;BASP1;CAPZB;FARP1;MCAM;MYO9B;PIK3R1;RAB7A;SENP1;SNAP23;VAMP3	RHOF GTPase cycle
Autodegradation of the E3 ubiquitin l...	SIVpos vs SIVneg	-0.27	0.31	33	PSMA1;PSMA2;PSMA3;PSMA4;PSMB1;PSMB2;PSMB3;PSMB4;PSMB5;PSMB6;PSMB7;PSMB8;PSMC1;PSMC5;PSMC6;PSMD1;PSMD10;PSMD11;PSMD12;PSMD13;PSMD14;PSMD2;PSMD3;PSMD4;PSMD6;PSMD7;PSMD8;PSME1;PSME2;RPS27A;SEM1;UBA52;UBB	Autodegradation of the E3 ubiquitin ligase COP1
Regulation of activated PAK-2p34 by p...	SIVpos vs SIVneg	-0.27	0.31	33	PSMA1;PSMA2;PSMA3;PSMA4;PSMB1;PSMB2;PSMB3;PSMB4;PSMB5;PSMB6;PSMB7;PSMB8;PSMC1;PSMC5;PSMC6;PSMD1;PSMD10;PSMD11;PSMD12;PSMD13;PSMD14;PSMD2;PSMD3;PSMD4;PSMD6;PSMD7;PSMD8;PSME1;PSME2;RPS27A;SEM1;UBA52;UBB	Regulation of activated PAK-2p34 by proteasome mediated degradation
Ubiquitin Mediated Degradation of Pho...	SIVpos vs SIVneg	-0.27	0.31	33	PSMA1;PSMA2;PSMA3;PSMA4;PSMB1;PSMB2;PSMB3;PSMB4;PSMB5;PSMB6;PSMB7;PSMB8;PSMC1;PSMC5;PSMC6;PSMD1;PSMD10;PSMD11;PSMD12;PSMD13;PSMD14;PSMD2;PSMD3;PSMD4;PSMD6;PSMD7;PSMD8;PSME1;PSME2;RPS27A;SEM1;UBA52;UBB	Ubiquitin Mediated Degradation of Phosphorylated Cdc25A
p53-Independent DNA Damage Response	SIVpos vs SIVneg	-0.27	0.31	33	PSMA1;PSMA2;PSMA3;PSMA4;PSMB1;PSMB2;PSMB3;PSMB4;PSMB5;PSMB6;PSMB7;PSMB8;PSMC1;PSMC5;PSMC6;PSMD1;PSMD10;PSMD11;PSMD12;PSMD13;PSMD14;PSMD2;PSMD3;PSMD4;PSMD6;PSMD7;PSMD8;PSME1;PSME2;RPS27A;SEM1;UBA52;UBB	p53-Independent DNA Damage Response
p53-Independent G1/S DNA damage check...	SIVpos vs SIVneg	-0.27	0.31	33	PSMA1;PSMA2;PSMA3;PSMA4;PSMB1;PSMB2;PSMB3;PSMB4;PSMB5;PSMB6;PSMB7;PSMB8;PSMC1;PSMC5;PSMC6;PSMD1;PSMD10;PSMD11;PSMD12;PSMD13;PSMD14;PSMD2;PSMD3;PSMD4;PSMD6;PSMD7;PSMD8;PSME1;PSME2;RPS27A;SEM1;UBA52;UBB	p53-Independent G1/S DNA damage checkpoint
G alpha (12/13) signalling events	SIVpos vs SIVneg	-0.27	0.31	28	ABR;ADRA1D;ARHGEF1;ARHGEF10;ARHGEF12;ARHGEF2;ARHGEF3;ARHGEF37;ARHGEF40;ARHGEF7;ARHGEF9;GNB1;GNB2;GNG2;GNG7;ITSN1;KALRN;MCF2;MCF2L;NGEF;PLXNB1;RASGRF2;RHOA;RHOB;ROCK2;SOS1;TIAM1;TRIO	G alpha (12/13) signalling events
Developmental Biology	SIVpos vs SIVneg	-0.27	0.32	437	ABLIM1;ACTR2;ACTR3;ACVR2A;ADAM10;ADAM11;ADAM22;ADAM23;ADIRF;AGAP2;AGRN;AKT2;AKT3;ALCAM;ANK2;ANK3;AP2A1;AP2A2;AP2B1;AP2M1;AP2S1;APH1A;ARHGAP35;ARHGEF12;ARHGEF7;ARPC1A;ARPC1B;ARPC2;ARPC3;ARPC4;ARPC5;ASH2L;BNIP2;CACNB2;CACNB3;CACNB4;CACNG3;CACNG8;CAP1;CAP2;CAPNS1;CARM1;CCNC;CCND3;CD72;CDC42;CDH2;CDK19;CDK5R1;CDK8;CFL1;CHL1;CLASP1;CLASP2;CLTA;CLTB;CLTC;CLTCL1;CNTN1;CNTN2;CNTNAP1;COL4A5;COL9A1;COL9A2;…	Developmental Biology
TGF-beta receptor signaling in EMT (e...	SIVpos vs SIVneg	-0.27	0.34	9	FKBP1A;PRKCZ;RHOA;RPS27A;TGFB1;TGFBR1;TGFBR2;UBA52;UBB	TGF-beta receptor signaling in EMT (epithelial to mesenchymal transition)
MAPK1 (ERK2) activation	SIVpos vs SIVneg	-0.27	0.34	8	IL6;IL6ST;JAK1;JAK2;MAP2K2;MAPK1;PTPN11;TYK2	MAPK1 (ERK2) activation
APC-Cdc20 mediated degradation of Nek2A	SIVpos vs SIVneg	-0.28	0.24	10	ANAPC11;ANAPC15;ANAPC5;ANAPC7;BUB3;CDC26;CDC27;RPS27A;UBA52;UBB	APC-Cdc20 mediated degradation of Nek2A
Synthesis, secretion, and inactivatio...	SIVpos vs SIVneg	-0.28	0.25	8	CTNNB1;GNB1;PAX6;PCSK1;SPCS1;SPCS2;SPCS3;TCF7L2	Synthesis, secretion, and inactivation of Glucagon-like Peptide-1 (GLP-1)
COPII-mediated vesicle transport	SIVpos vs SIVneg	-0.28	0.25	33	ANKRD28;BET1;CD59;CNIH1;CNIH2;CSNK1D;CTSZ;FOLR1;GOLGA2;GORASP1;GRIA1;NAPA;NAPB;NAPG;NSF;PPP6C;PPP6R1;PPP6R3;RAB1A;RAB1B;SEC23A;SEC31A;SERPINA1;STX17;STX5;TFG;TMED10;TRAPPC1;TRAPPC3;TRAPPC4;TRAPPC5;TRAPPC9;USO1	COPII-mediated vesicle transport
Gap junction trafficking	SIVpos vs SIVneg	-0.28	0.27	13	AP2M1;CLTA;CLTB;CLTC;CLTCL1;DAB2;DNM1;DNM2;GJA1;GJB1;GJB2;GJB6;MYO6	Gap junction trafficking
Gap junction trafficking and regulation	SIVpos vs SIVneg	-0.28	0.27	13	AP2M1;CLTA;CLTB;CLTC;CLTCL1;DAB2;DNM1;DNM2;GJA1;GJB1;GJB2;GJB6;MYO6	Gap junction trafficking and regulation
Calnexin/calreticulin cycle	SIVpos vs SIVneg	-0.28	0.3	15	AMFR;CALR;CANX;EDEM3;GANAB;MARCHF6;OS9;PRKCSH;RNF103;RNF5;RPS27A;SEL1L;SYVN1;UBA52;UBB	Calnexin/calreticulin cycle
Asymmetric localization of PCP proteins	SIVpos vs SIVneg	-0.28	0.31	34	FZD4;PSMA1;PSMA2;PSMA3;PSMA4;PSMB1;PSMB2;PSMB3;PSMB4;PSMB5;PSMB6;PSMB7;PSMB8;PSMC1;PSMC5;PSMC6;PSMD1;PSMD10;PSMD11;PSMD12;PSMD13;PSMD14;PSMD2;PSMD3;PSMD4;PSMD6;PSMD7;PSMD8;PSME1;PSME2;RPS27A;SEM1;UBA52;UBB	Asymmetric localization of PCP proteins
Cytosolic sulfonation of small molecules	SIVpos vs SIVneg	-0.28	0.32	5	PAPSS1;PODXL2;SULT1C4;SULT4A1;TPST1	Cytosolic sulfonation of small molecules
RND2 GTPase cycle	SIVpos vs SIVneg	-0.28	0.33	21	ALDH3A2;ARHGAP1;ARHGAP35;ARHGAP5;DLG5;DST;FNBP1;FRS2;FRS3;KIDINS220;KTN1;LEMD3;NISCH;NUDC;PIK3R1;PKP4;PLXND1;RBMX;TFRC;TNFAIP1;TXNL1	RND2 GTPase cycle
Pexophagy	SIVpos vs SIVneg	-0.28	0.36	5	EPAS1;NBR1;RPS27A;UBA52;UBB	Pexophagy
IRAK2 mediated activation of TAK1 com...	SIVpos vs SIVneg	-0.28	0.39	5	CD14;RPS27A;TAB2;UBA52;UBB	IRAK2 mediated activation of TAK1 complex upon TLR7/8 or 9 stimulation
TRAF6-mediated induction of TAK1 comp...	SIVpos vs SIVneg	-0.28	0.39	5	CD14;RPS27A;TAB2;UBA52;UBB	TRAF6-mediated induction of TAK1 complex within TLR4 complex
EPHA-mediated growth cone collapse	SIVpos vs SIVneg	-0.29	0.22	9	FYN;MYH10;MYH11;MYH9;MYL6;MYL9;NGEF;RHOA;ROCK2	EPHA-mediated growth cone collapse
Acyl chain remodelling of PC	SIVpos vs SIVneg	-0.29	0.23	6	LPCAT4;MBOAT2;PLAAT3;PLBD1;PNPLA8;TMEM86B	Acyl chain remodelling of PC
Activation of NF-kappaB in B cells	SIVpos vs SIVneg	-0.29	0.24	41	BTRC;CUL1;FBXW11;IKBKG;NFKBIA;PRKCB;PSMA1;PSMA2;PSMA3;PSMA4;PSMB1;PSMB2;PSMB3;PSMB4;PSMB5;PSMB6;PSMB7;PSMB8;PSMC1;PSMC5;PSMC6;PSMD1;PSMD10;PSMD11;PSMD12;PSMD13;PSMD14;PSMD2;PSMD3;PSMD4;PSMD6;PSMD7;PSMD8;PSME1;PSME2;RELA;RPS27A;SEM1;SKP1;UBA52;UBB	Activation of NF-kappaB in B cells
Synthesis of DNA	SIVpos vs SIVneg	-0.29	0.25	44	ANAPC11;ANAPC15;ANAPC5;ANAPC7;CDC26;CDC27;CUL1;GINS1;PSMA1;PSMA2;PSMA3;PSMA4;PSMB1;PSMB2;PSMB3;PSMB4;PSMB5;PSMB6;PSMB7;PSMB8;PSMC1;PSMC5;PSMC6;PSMD1;PSMD10;PSMD11;PSMD12;PSMD13;PSMD14;PSMD2;PSMD3;PSMD4;PSMD6;PSMD7;PSMD8;PSME1;PSME2;RBX1;RPA3;RPS27A;SEM1;SKP1;UBA52;UBB	Synthesis of DNA
Association of TriC/CCT with target p...	SIVpos vs SIVneg	-0.29	0.26	18	CCT2;CCT3;CCT4;CCT5;CCT6A;CCT7;CCT8;FBXL3;FBXL5;FBXW2;FBXW4;FBXW7;LONP2;NOP56;STAT3;TCP1;USP11;XRN2	Association of TriC/CCT with target proteins during biosynthesis
Synthesis of PIPs at the plasma membrane	SIVpos vs SIVneg	-0.29	0.29	24	ARF1;BMX;INPP4A;INPP5J;INPPL1;MTMR2;MTMR3;OCRL;PIK3CA;PIK3CB;PIK3R1;PIP4K2A;PIP4K2B;PIP4K2C;PLEKHA1;PLEKHA2;PLEKHA3;PLEKHA8;PTEN;RAB14;RAB4A;RAB5A;RUFY1;SYNJ1	Synthesis of PIPs at the plasma membrane
JNK (c-Jun kinases) phosphorylation a...	SIVpos vs SIVneg	-0.29	0.31	9	IKBKG;IRAK1;MAP2K4;MAP2K7;MAPK10;MAPK8;MAPK9;TAB2;UBE2V1	JNK (c-Jun kinases) phosphorylation and activation mediated by activated human TAK1
Gastrin-CREB signalling pathway via P...	SIVpos vs SIVneg	-0.29	0.34	10	GAST;GRB2;KRAS;MAPK1;MAPK3;MMP3;PRKCA;RPS6KA1;RPS6KA3;SOS1	Gastrin-CREB signalling pathway via PKC and MAPK
Glycogen storage diseases	SIVpos vs SIVneg	-0.29	0.41	5	EPM2A;PPP1R3C;RPS27A;UBA52;UBB	Glycogen storage diseases
Myoclonic epilepsy of Lafora	SIVpos vs SIVneg	-0.29	0.41	5	EPM2A;PPP1R3C;RPS27A;UBA52;UBB	Myoclonic epilepsy of Lafora
SUMO is proteolytically processed	SIVpos vs SIVneg	-0.3	0.2	5	SENP1;SENP2;SUMO1;SUMO2;SUMO3	SUMO is proteolytically processed
GPCR downstream signalling	SIVpos vs SIVneg	-0.3	0.21	155	ABR;ADCY1;ADCY2;ADCY5;ADCY6;ADCY8;ADCYAP1;ADCYAP1R1;ADRA1D;AHCYL1;AKT2;AKT3;ANXA1;APLNR;APP;ARHGEF1;ARHGEF10;ARHGEF12;ARHGEF2;ARHGEF25;ARHGEF3;ARHGEF37;ARHGEF40;ARHGEF7;ARHGEF9;ARRB1;C3;C3AR1;CALCRL;CALM1;CAMK2A;CAMK2B;CAMK2D;CAMK2G;CAMK4;CAMKK2;CCK;CCR2;CCR4;CCR5;CCR6;CCR7;CDC42;CRH;CRHR1;CX3CR1;CXCL11;CXCL9;CXCR3;CXCR4;DAGLB;DGKB;DGKE;DGKG;DGKZ;EDNRB;GABBR1;GABBR2;GALR3;GAST;GNA11;GNAI1;GNAI2;G…	GPCR downstream signalling
APC/C-mediated degradation of cell cy...	SIVpos vs SIVneg	-0.3	0.22	43	ANAPC11;ANAPC15;ANAPC5;ANAPC7;BTRC;BUB3;CDC26;CDC27;CUL1;PSMA1;PSMA2;PSMA3;PSMA4;PSMB1;PSMB2;PSMB3;PSMB4;PSMB5;PSMB6;PSMB7;PSMB8;PSMC1;PSMC5;PSMC6;PSMD1;PSMD10;PSMD11;PSMD12;PSMD13;PSMD14;PSMD2;PSMD3;PSMD4;PSMD6;PSMD7;PSMD8;PSME1;PSME2;RPS27A;SEM1;SKP1;UBA52;UBB	APC/C-mediated degradation of cell cycle proteins
Regulation of APC/C activators betwee...	SIVpos vs SIVneg	-0.3	0.22	43	ANAPC11;ANAPC15;ANAPC5;ANAPC7;BTRC;BUB3;CDC26;CDC27;CUL1;PSMA1;PSMA2;PSMA3;PSMA4;PSMB1;PSMB2;PSMB3;PSMB4;PSMB5;PSMB6;PSMB7;PSMB8;PSMC1;PSMC5;PSMC6;PSMD1;PSMD10;PSMD11;PSMD12;PSMD13;PSMD14;PSMD2;PSMD3;PSMD4;PSMD6;PSMD7;PSMD8;PSME1;PSME2;RPS27A;SEM1;SKP1;UBA52;UBB	Regulation of APC/C activators between G1/S and early anaphase
Regulation of mitotic cell cycle	SIVpos vs SIVneg	-0.3	0.22	43	ANAPC11;ANAPC15;ANAPC5;ANAPC7;BTRC;BUB3;CDC26;CDC27;CUL1;PSMA1;PSMA2;PSMA3;PSMA4;PSMB1;PSMB2;PSMB3;PSMB4;PSMB5;PSMB6;PSMB7;PSMB8;PSMC1;PSMC5;PSMC6;PSMD1;PSMD10;PSMD11;PSMD12;PSMD13;PSMD14;PSMD2;PSMD3;PSMD4;PSMD6;PSMD7;PSMD8;PSME1;PSME2;RPS27A;SEM1;SKP1;UBA52;UBB	Regulation of mitotic cell cycle
Mitophagy	SIVpos vs SIVneg	-0.3	0.23	17	ATG12;CSNK2B;FUNDC1;MAP1LC3A;MFN1;PINK1;RPS27A;TOMM20;TOMM22;TOMM40;TOMM5;TOMM6;TOMM7;TOMM70;UBA52;UBB;VDAC1	Mitophagy
E3 ubiquitin ligases ubiquitinate tar...	SIVpos vs SIVneg	-0.3	0.24	21	CDC73;DERL1;H2BC15;H2BC4;HLA-A;HLA-B;LEO1;PAF1;RNF181;RNF40;RPS27A;RRAGA;UBA52;UBB;UBE2B;UBE2D2;UBE2D3;UBE2L3;UBE2V2;VCP;WAC	E3 ubiquitin ligases ubiquitinate target proteins
Drug ADME	SIVpos vs SIVneg	-0.3	0.24	14	ABCC5;ACSM5;BSG;CES1;GGT7;GMPS;GSTA2;GSTP1;GUK1;HPRT1;NME1;PON3;SLCO2B1;SULT1C4	Drug ADME
GPVI-mediated activation cascade	SIVpos vs SIVneg	-0.3	0.25	11	CDC42;FCER1G;FYN;PDPK1;PIK3CA;PIK3CB;PIK3R1;PRKCZ;PTPN11;RHOA;RHOB	GPVI-mediated activation cascade
Phospholipid metabolism	SIVpos vs SIVneg	-0.3	0.25	71	ACHE;AGK;AGPAT1;ARF1;ARF3;BMX;CDIPT;CEPT1;CHKB;CHPT1;CPNE1;CPNE6;CSNK2B;DDHD1;DDHD2;ETNPPL;GDE1;GDPD3;INPP4A;INPP5F;INPP5J;INPPL1;LPCAT4;LPGAT1;LPIN1;LPIN2;MBOAT2;MGLL;MIGA1;MTMR10;MTMR12;MTMR2;MTMR3;MTMR4;OCRL;PCYT1A;PI4KA;PI4KB;PIK3C3;PIK3CA;PIK3CB;PIK3R1;PIK3R4;PIKFYVE;PIP4K2A;PIP4K2B;PIP4K2C;PISD;PLA2G15;PLAAT3;PLBD1;PLD2;PLD3;PLEKHA1;PLEKHA2;PLEKHA3;PLEKHA8;PNPLA8;PTDSS1;PTEN;RAB14;RAB4A;RAB…	Phospholipid metabolism
Ubiquitin-dependent degradation of Cy...	SIVpos vs SIVneg	-0.3	0.26	34	GSK3B;PSMA1;PSMA2;PSMA3;PSMA4;PSMB1;PSMB2;PSMB3;PSMB4;PSMB5;PSMB6;PSMB7;PSMB8;PSMC1;PSMC5;PSMC6;PSMD1;PSMD10;PSMD11;PSMD12;PSMD13;PSMD14;PSMD2;PSMD3;PSMD4;PSMD6;PSMD7;PSMD8;PSME1;PSME2;RPS27A;SEM1;UBA52;UBB	Ubiquitin-dependent degradation of Cyclin D
Nucleotide Excision Repair	SIVpos vs SIVneg	-0.3	0.27	42	CCNH;CETN2;COPS2;COPS3;COPS4;COPS5;COPS6;COPS8;CUL4B;DDB1;EP300;ERCC2;ERCC5;GPS1;HMGN1;MNAT1;PARP1;PIAS1;POLR2A;POLR2B;POLR2E;POLR2F;POLR2I;POLR2J;PRPF19;RAD23A;RAD23B;RBX1;RNF111;RPA3;RPS27A;RUVBL1;SUMO1;SUMO2;SUMO3;TCEA1;UBA52;UBB;UBE2I;UBE2V2;XPA;YY1	Nucleotide Excision Repair
CD28 dependent PI3K/Akt signaling	SIVpos vs SIVneg	-0.3	0.27	10	AKT2;AKT3;CD28;CD80;CD86;FYN;PDPK1;PIK3CA;PIK3R1;RICTOR	CD28 dependent PI3K/Akt signaling
Sensory perception of taste	SIVpos vs SIVneg	-0.3	0.27	8	GNB1;KCNJ2;OTOP1;SCN1B;SCN2A;SCN4B;SCNN1A;TAS1R3	Sensory perception of taste
Activated NTRK2 signals through PI3K	SIVpos vs SIVneg	-0.3	0.29	5	GAB1;GRB2;NTRK2;PIK3CA;PIK3R1	Activated NTRK2 signals through PI3K
Antiviral mechanism by IFN-stimulated...	SIVpos vs SIVneg	-0.3	0.29	33	ARIH1;EIF2AK2;EIF4A1;EIF4A2;EIF4E;EIF4E2;EIF4G1;EIF4G2;EIF4G3;FLNA;IFIT1;IRF3;ISG15;JAK1;KPNA3;KPNB1;MAPK3;MX1;MX2;NUP58;NUP85;NUP98;OAS1;OAS2;OASL;PPM1B;RANBP2;RNASEL;RPS27A;SEH1L;STAT1;UBA52;UBB	Antiviral mechanism by IFN-stimulated genes
IKK complex recruitment mediated by RIP1	SIVpos vs SIVneg	-0.3	0.3	8	CD14;IKBKG;RPS27A;UBA52;UBB;UBE2D2;UBE2D3;UBE2V1	IKK complex recruitment mediated by RIP1
CLEC7A (Dectin-1) signaling	SIVpos vs SIVneg	-0.31	0.2	55	AHCYL1;BTRC;CALM1;CDC34;CUL1;FBXW11;IKBKG;IL1B;ITPR2;NFATC2;NFKB2;NFKBIA;PDPK1;PPP3CB;PPP3R1;PSMA1;PSMA2;PSMA3;PSMA4;PSMB1;PSMB2;PSMB3;PSMB4;PSMB5;PSMB6;PSMB7;PSMB8;PSMC1;PSMC5;PSMC6;PSMD1;PSMD10;PSMD11;PSMD12;PSMD13;PSMD14;PSMD2;PSMD3;PSMD4;PSMD6;PSMD7;PSMD8;PSME1;PSME2;RELA;RPS27A;SEM1;SKP1;TAB2;UBA3;UBA52;UBB;UBE2D2;UBE2M;UBE2V1	CLEC7A (Dectin-1) signaling
Regulation of pyruvate dehydrogenase ...	SIVpos vs SIVneg	-0.31	0.24	8	DLAT;DLD;PDHA1;PDHB;PDHX;PDK1;PDK2;PDP1	Regulation of pyruvate dehydrogenase (PDH) complex
Regulation of Apoptosis	SIVpos vs SIVneg	-0.31	0.24	34	OPA1;PSMA1;PSMA2;PSMA3;PSMA4;PSMB1;PSMB2;PSMB3;PSMB4;PSMB5;PSMB6;PSMB7;PSMB8;PSMC1;PSMC5;PSMC6;PSMD1;PSMD10;PSMD11;PSMD12;PSMD13;PSMD14;PSMD2;PSMD3;PSMD4;PSMD6;PSMD7;PSMD8;PSME1;PSME2;RPS27A;SEM1;UBA52;UBB	Regulation of Apoptosis
Cellular response to hypoxia	SIVpos vs SIVneg	-0.31	0.25	48	CITED2;CUL2;ELOB;ELOC;EP300;EPAS1;EPO;HIF1A;HIF1AN;HIGD1A;PSMA1;PSMA2;PSMA3;PSMA4;PSMB1;PSMB2;PSMB3;PSMB4;PSMB5;PSMB6;PSMB7;PSMB8;PSMC1;PSMC5;PSMC6;PSMD1;PSMD10;PSMD11;PSMD12;PSMD13;PSMD14;PSMD2;PSMD3;PSMD4;PSMD6;PSMD7;PSMD8;PSME1;PSME2;RBX1;RPS27A;SEM1;UBA52;UBB;UBE2D2;UBE2D3;VEGFA;VHL	Cellular response to hypoxia
ER Quality Control Compartment (ERQC)	SIVpos vs SIVneg	-0.31	0.26	11	AMFR;EDEM3;MARCHF6;OS9;RNF103;RNF5;RPS27A;SEL1L;SYVN1;UBA52;UBB	ER Quality Control Compartment (ERQC)
Signaling by ERBB2 ECD mutants	SIVpos vs SIVneg	-0.31	0.32	9	CDC37;GAB1;GRB2;HSP90AA1;KRAS;PIK3CA;PIK3R1;SHC1;SOS1	Signaling by ERBB2 ECD mutants
Regulation of innate immune responses...	SIVpos vs SIVneg	-0.31	0.33	5	IRF3;RPS27A;TRIM56;UBA52;UBB	Regulation of innate immune responses to cytosolic DNA
Activation of SMO	SIVpos vs SIVneg	-0.32	0.15	6	ARRB1;EFCAB7;EVC2;GRK2;KIF3A;PTCH1	Activation of SMO
Processing and activation of SUMO	SIVpos vs SIVneg	-0.32	0.17	6	SENP1;SENP2;SUMO1;SUMO2;SUMO3;UBE2I	Processing and activation of SUMO
Signaling by BMP	SIVpos vs SIVneg	-0.32	0.17	7	ACVR2A;BMPR2;SKI;SMAD4;SMAD5;SMAD7;UBE2D3	Signaling by BMP
RHOB GTPase cycle	SIVpos vs SIVneg	-0.32	0.19	32	ABR;ANLN;ARHGAP1;ARHGAP21;ARHGAP26;ARHGAP32;ARHGAP35;ARHGAP5;ARHGDIG;ARHGEF1;ARHGEF10;ARHGEF12;ARHGEF2;ARHGEF25;ARHGEF3;FLOT1;FLOT2;MCAM;MCF2;MCF2L;MYO9B;PCDH7;PIK3R1;RHOB;RHPN2;ROCK2;RTKN;SLK;SNAP23;STARD13;TFRC;VAMP3	RHOB GTPase cycle
Switching of origins to a post-replic...	SIVpos vs SIVneg	-0.32	0.21	42	ANAPC11;ANAPC15;ANAPC5;ANAPC7;CDC26;CDC27;CUL1;PSMA1;PSMA2;PSMA3;PSMA4;PSMB1;PSMB2;PSMB3;PSMB4;PSMB5;PSMB6;PSMB7;PSMB8;PSMC1;PSMC5;PSMC6;PSMD1;PSMD10;PSMD11;PSMD12;PSMD13;PSMD14;PSMD2;PSMD3;PSMD4;PSMD6;PSMD7;PSMD8;PSME1;PSME2;RBX1;RPS27A;SEM1;SKP1;UBA52;UBB	Switching of origins to a post-replicative state
Formation of Senescence-Associated He...	SIVpos vs SIVneg	-0.32	0.21	6	CABIN1;H1-0;H1-2;H1-4;HIRA;HMGA1	Formation of Senescence-Associated Heterochromatin Foci (SAHF)
Regulation of TP53 Activity through A...	SIVpos vs SIVneg	-0.32	0.23	17	AKT2;AKT3;CHD3;CHD4;EP300;GATAD2A;GATAD2B;HDAC2;ING5;KAT6A;MEAF6;PIP4K2A;PIP4K2B;PIP4K2C;PML;RBBP4;RBBP7	Regulation of TP53 Activity through Acetylation
G2/M DNA damage checkpoint	SIVpos vs SIVneg	-0.32	0.23	18	BARD1;H2BC15;H2BC21;H2BC4;H4C1;MDC1;NSD2;PIAS4;RAD9A;RPA3;TP53BP1;UBE2V2;YWHAB;YWHAE;YWHAG;YWHAH;YWHAQ;YWHAZ	G2/M DNA damage checkpoint
FRS-mediated FGFR2 signaling	SIVpos vs SIVneg	-0.32	0.25	9	FGF1;FGF2;FGFR2;FRS2;FRS3;GRB2;KRAS;PTPN11;SOS1	FRS-mediated FGFR2 signaling
Effects of PIP2 hydrolysis	SIVpos vs SIVneg	-0.32	0.25	8	DAGLB;DGKB;DGKE;DGKG;DGKZ;ITPR2;MGLL;PRKCE	Effects of PIP2 hydrolysis
Regulation of signaling by CBL	SIVpos vs SIVneg	-0.33	0.16	8	CBL;CRKL;FYN;GRB2;PIK3CA;PIK3CB;PIK3R1;RAPGEF1	Regulation of signaling by CBL
Selective autophagy	SIVpos vs SIVneg	-0.33	0.19	33	ATG12;CSNK2B;DYNC1H1;DYNC1I1;DYNC1I2;DYNC1LI2;DYNLL1;DYNLL2;EPAS1;FUNDC1;HDAC6;HSP90AA1;HSPA8;MAP1LC3A;MFN1;NBR1;PARK7;PINK1;PRKAB2;PRKAG2;RPS27A;TOMM20;TOMM22;TOMM40;TOMM5;TOMM6;TOMM7;TOMM70;UBA52;UBB;UBE2V1;VCP;VDAC1	Selective autophagy
Dectin-1 mediated noncanonical NF-kB ...	SIVpos vs SIVneg	-0.33	0.19	41	BTRC;CUL1;FBXW11;NFKB2;PSMA1;PSMA2;PSMA3;PSMA4;PSMB1;PSMB2;PSMB3;PSMB4;PSMB5;PSMB6;PSMB7;PSMB8;PSMC1;PSMC5;PSMC6;PSMD1;PSMD10;PSMD11;PSMD12;PSMD13;PSMD14;PSMD2;PSMD3;PSMD4;PSMD6;PSMD7;PSMD8;PSME1;PSME2;RELA;RPS27A;SEM1;SKP1;UBA3;UBA52;UBB;UBE2M	Dectin-1 mediated noncanonical NF-kB signaling
AUF1 (hnRNP D0) binds and destabilize...	SIVpos vs SIVneg	-0.33	0.2	38	EIF4G1;HNRNPD;HSPA8;HSPB1;PABPC1;PSMA1;PSMA2;PSMA3;PSMA4;PSMB1;PSMB2;PSMB3;PSMB4;PSMB5;PSMB6;PSMB7;PSMB8;PSMC1;PSMC5;PSMC6;PSMD1;PSMD10;PSMD11;PSMD12;PSMD13;PSMD14;PSMD2;PSMD3;PSMD4;PSMD6;PSMD7;PSMD8;PSME1;PSME2;RPS27A;SEM1;UBA52;UBB	AUF1 (hnRNP D0) binds and destabilizes mRNA
NGF-stimulated transcription	SIVpos vs SIVneg	-0.33	0.22	17	CDK5R1;CHD4;DNM2;EGR1;EGR3;ELK1;EP300;FOS;ID2;JUNB;JUND;MEF2D;NAB1;SGK1;SH3GL3;TF;VGF	NGF-stimulated transcription
AKT phosphorylates targets in the nuc...	SIVpos vs SIVneg	-0.33	0.23	5	AKT2;AKT3;FOXO3;FOXO4;NR4A1	AKT phosphorylates targets in the nucleus
Adrenaline,noradrenaline inhibits ins...	SIVpos vs SIVneg	-0.33	0.25	11	ADCY5;ADCY6;CACNA2D2;CACNB2;CACNB3;GNAI1;GNAI2;GNB1;GNB2;GNG2;GNG7	Adrenaline,noradrenaline inhibits insulin secretion
Cellular response to chemical stress	SIVpos vs SIVneg	-0.34	0.11	102	AKT2;AKT3;ATF4;ATOX1;BLVRA;BTRC;CARM1;CCS;CDKN2A;COX14;COX16;COX18;COX20;COX4I1;COX5A;COX5B;COX6A1;COX6B1;COX6C;COX7A2L;COX7B;COX7C;COX8A;CSNK2B;CUL1;CUL3;CYBA;CYCS;EP300;ERO1A;FBXL17;G6PD;GCLC;GPX3;GSK3B;GSTA3;GSTP1;HBA1;HELZ2;HM13;HMOX1;HMOX2;NCOR1;NCOR2;NFE2L2;P4HB;PGD;PRDX1;PRDX2;PRDX3;PRDX5;PRDX6;PSMA1;PSMA2;PSMA3;PSMA4;PSMB1;PSMB2;PSMB3;PSMB4;PSMB5;PSMB6;PSMB7;PSMB8;PSMC1;PSMC5;PSMC6;PSMD1;…	Cellular response to chemical stress
Class I MHC mediated antigen processi...	SIVpos vs SIVneg	-0.34	0.14	159	ANAPC11;ANAPC13;ANAPC5;ANAPC7;AREL1;ARIH2;ASB1;ASB6;ASB8;ATG14;B2M;BECN1;BLMH;BTBD1;BTBD6;BTRC;CALR;CANX;CD14;CDC26;CDC27;CDC34;CTSL;CUL1;CUL2;CUL3;CYBA;DTX3L;ELOB;ELOC;FBXL16;FBXL19;FBXL3;FBXL5;FBXO11;FBXO2;FBXO21;FBXO22;FBXO32;FBXW11;FBXW2;FBXW4;FBXW7;HECTD1;HECTD2;HERC4;HERC6;HLA-A;HLA-B;HLA-C;HLA-E;HLA-F;HLA-G;HMGB1;HSPA5;HUWE1;IKBKG;ITCH;KLHL2;LNX1;LTN1;MEX3C;MKRN1;MRC1;NPEPPS;PIK3C3;PIK3R4;…	Class I MHC mediated antigen processing & presentation
RHO GTPases activate PKNs	SIVpos vs SIVneg	-0.34	0.14	26	H2AJ;H2AZ1;H2BC15;H2BC21;H2BC4;H3-3A;H4C1;KDM1A;KDM4C;MYH10;MYH11;MYH9;MYL6;MYL9;PAK1;PDPK1;PPP1CB;PPP1R14A;RHOA;RHOB;YWHAB;YWHAE;YWHAG;YWHAH;YWHAQ;YWHAZ	RHO GTPases activate PKNs
Late endosomal microautophagy	SIVpos vs SIVneg	-0.34	0.15	15	CHMP3;CHMP4A;CHMP4B;CHMP7;HDAC6;HSPA8;PARK7;RNASE1;RPS27A;TSG101;UBA52;UBAP1;UBB;VPS28;VPS37D	Late endosomal microautophagy
E2F mediated regulation of DNA replic...	SIVpos vs SIVneg	-0.34	0.16	5	E2F1;PPP2CA;PPP2CB;PPP2R1A;TFDP1	E2F mediated regulation of DNA replication
Inhibition of replication initiation ...	SIVpos vs SIVneg	-0.34	0.16	5	E2F1;PPP2CA;PPP2CB;PPP2R1A;TFDP1	Inhibition of replication initiation of damaged DNA by RB1/E2F1
Signaling by Activin	SIVpos vs SIVneg	-0.34	0.21	6	ACVR2A;DRAP1;MAPK1;MAPK3;SMAD2;SMAD4	Signaling by Activin
Intraflagellar transport	SIVpos vs SIVneg	-0.34	0.21	16	CLUAP1;DYNLL1;DYNLL2;DYNLRB1;DYNLRB2;DYNLT2B;IFT22;IFT27;IFT57;IFT80;KIF3A;KIF3B;KIF3C;KIFAP3;TNPO1;TRIP11	Intraflagellar transport
PTK6 Regulates RHO GTPases, RAS GTPas...	SIVpos vs SIVneg	-0.34	0.23	7	ARHGAP35;ELMO1;ELMO2;KRAS;PXN;RASA1;RHOA	PTK6 Regulates RHO GTPases, RAS GTPase and MAP kinases
Modulation by Mtb of host immune system	SIVpos vs SIVneg	-0.34	0.28	5	B2M;MRC1;RPS27A;UBA52;UBB	Modulation by Mtb of host immune system
HDR through Homologous Recombination ...	SIVpos vs SIVneg	-0.34	0.3	7	BARD1;RAD9A;RPA3;RPS27A;SEM1;UBA52;UBB	HDR through Homologous Recombination (HRR)
Cellular responses to stress	SIVpos vs SIVneg	-0.35	0.1	378	ACADVL;ACTR10;ACTR1A;ADD1;AGO1;AKT2;AKT3;ANAPC11;ANAPC15;ANAPC5;ANAPC7;ASNS;ATF4;ATOX1;ATP6V0B;ATP6V0C;ATP6V0D1;ATP6V1A;ATP6V1B2;ATP6V1D;ATP6V1E1;ATP6V1G1;ATP6V1H;BAG5;BLVRA;BMI1;BTRC;CABIN1;CALR;CAMK2A;CAMK2B;CAMK2D;CAMK2G;CAPZA1;CAPZA2;CAPZA3;CAPZB;CARM1;CBX4;CBX6;CCAR2;CCL2;CCS;CDC26;CDC27;CDKN1B;CDKN2A;CITED2;COX14;COX16;COX18;COX20;COX4I1;COX5A;COX5B;COX6A1;COX6B1;COX6C;COX7A2L;COX7B;COX7C;C…	Cellular responses to stress
HIV Life Cycle	SIVpos vs SIVneg	-0.35	0.14	58	BANF1;CCNH;CCNK;CCR5;CD4;CDK9;CHMP3;CHMP4A;CHMP4B;CHMP5;CHMP7;CXCR4;ELOA2;ELOB;ELOC;ERCC2;FURIN;GTF2A2;GTF2F1;HMGA1;MNAT1;NUP58;NUP85;NUP98;PDCD6IP;POLR2A;POLR2B;POLR2E;POLR2F;POLR2I;POLR2J;PPIA;PSIP1;RAN;RANBP1;RANBP2;RNMT;RPS27A;SEH1L;SSRP1;SUPT4H1;SUPT5H;TAF1;TAF10;TAF13;TAF15;TAF9B;TCEA1;TSG101;UBA52;UBAP1;UBB;VPS28;VPS37D;VPS4A;XPO1;XRCC5;XRCC6	HIV Life Cycle
G1/S DNA Damage Checkpoints	SIVpos vs SIVneg	-0.35	0.18	38	CDKN1B;CDKN2A;MDM4;PCBP4;PSMA1;PSMA2;PSMA3;PSMA4;PSMB1;PSMB2;PSMB3;PSMB4;PSMB5;PSMB6;PSMB7;PSMB8;PSMC1;PSMC5;PSMC6;PSMD1;PSMD10;PSMD11;PSMD12;PSMD13;PSMD14;PSMD2;PSMD3;PSMD4;PSMD6;PSMD7;PSMD8;PSME1;PSME2;RPS27A;SEM1;UBA52;UBB;ZNF385A	G1/S DNA Damage Checkpoints
p53-Dependent G1 DNA Damage Response	SIVpos vs SIVneg	-0.35	0.18	38	CDKN1B;CDKN2A;MDM4;PCBP4;PSMA1;PSMA2;PSMA3;PSMA4;PSMB1;PSMB2;PSMB3;PSMB4;PSMB5;PSMB6;PSMB7;PSMB8;PSMC1;PSMC5;PSMC6;PSMD1;PSMD10;PSMD11;PSMD12;PSMD13;PSMD14;PSMD2;PSMD3;PSMD4;PSMD6;PSMD7;PSMD8;PSME1;PSME2;RPS27A;SEM1;UBA52;UBB;ZNF385A	p53-Dependent G1 DNA Damage Response
p53-Dependent G1/S DNA damage checkpoint	SIVpos vs SIVneg	-0.35	0.18	38	CDKN1B;CDKN2A;MDM4;PCBP4;PSMA1;PSMA2;PSMA3;PSMA4;PSMB1;PSMB2;PSMB3;PSMB4;PSMB5;PSMB6;PSMB7;PSMB8;PSMC1;PSMC5;PSMC6;PSMD1;PSMD10;PSMD11;PSMD12;PSMD13;PSMD14;PSMD2;PSMD3;PSMD4;PSMD6;PSMD7;PSMD8;PSME1;PSME2;RPS27A;SEM1;UBA52;UBB;ZNF385A	p53-Dependent G1/S DNA damage checkpoint
FBXL7 down-regulates AURKA during mit...	SIVpos vs SIVneg	-0.35	0.18	36	CUL1;PSMA1;PSMA2;PSMA3;PSMA4;PSMB1;PSMB2;PSMB3;PSMB4;PSMB5;PSMB6;PSMB7;PSMB8;PSMC1;PSMC5;PSMC6;PSMD1;PSMD10;PSMD11;PSMD12;PSMD13;PSMD14;PSMD2;PSMD3;PSMD4;PSMD6;PSMD7;PSMD8;PSME1;PSME2;RBX1;RPS27A;SEM1;SKP1;UBA52;UBB	FBXL7 down-regulates AURKA during mitotic entry and in early mitosis
Orc1 removal from chromatin	SIVpos vs SIVneg	-0.35	0.18	36	CUL1;PSMA1;PSMA2;PSMA3;PSMA4;PSMB1;PSMB2;PSMB3;PSMB4;PSMB5;PSMB6;PSMB7;PSMB8;PSMC1;PSMC5;PSMC6;PSMD1;PSMD10;PSMD11;PSMD12;PSMD13;PSMD14;PSMD2;PSMD3;PSMD4;PSMD6;PSMD7;PSMD8;PSME1;PSME2;RBX1;RPS27A;SEM1;SKP1;UBA52;UBB	Orc1 removal from chromatin
Signaling by Hedgehog	SIVpos vs SIVneg	-0.35	0.19	69	ADCY1;ADCY2;ADCY5;ADCY6;ADCY8;ARRB1;BTRC;CDC73;CUL1;CUL3;EFCAB7;ERLEC1;EVC2;GNAS;GRK2;GSK3B;IFT57;ITCH;KIF3A;OFD1;OS9;P4HB;PRKACA;PRKACB;PRKAR1A;PRKAR1B;PRKAR2B;PSMA1;PSMA2;PSMA3;PSMA4;PSMB1;PSMB2;PSMB3;PSMB4;PSMB5;PSMB6;PSMB7;PSMB8;PSMC1;PSMC5;PSMC6;PSMD1;PSMD10;PSMD11;PSMD12;PSMD13;PSMD14;PSMD2;PSMD3;PSMD4;PSMD6;PSMD7;PSMD8;PSME1;PSME2;PTCH1;PTCH2;RBX1;RPS27A;SEL1L;SEM1;SKP1;SPOP;SYVN1;UBA52;UB…	Signaling by Hedgehog
Oxygen-dependent proline hydroxylatio...	SIVpos vs SIVneg	-0.35	0.19	42	CUL2;ELOB;ELOC;EPAS1;HIF1A;PSMA1;PSMA2;PSMA3;PSMA4;PSMB1;PSMB2;PSMB3;PSMB4;PSMB5;PSMB6;PSMB7;PSMB8;PSMC1;PSMC5;PSMC6;PSMD1;PSMD10;PSMD11;PSMD12;PSMD13;PSMD14;PSMD2;PSMD3;PSMD4;PSMD6;PSMD7;PSMD8;PSME1;PSME2;RBX1;RPS27A;SEM1;UBA52;UBB;UBE2D2;UBE2D3;VHL	Oxygen-dependent proline hydroxylation of Hypoxia-inducible Factor Alpha
Regulation of TP53 Activity through P...	SIVpos vs SIVneg	-0.35	0.21	22	BARD1;CDK5R1;CSNK2B;HIPK1;HIPK2;MAPK14;MDM4;NUAK1;PRKAB2;PRKAG2;RAD9A;RPA3;RPS27A;SSRP1;TAF1;TAF10;TAF13;TAF15;TAF9B;TP53RK;UBA52;UBB	Regulation of TP53 Activity through Phosphorylation
MAPK6/MAPK4 signaling	SIVpos vs SIVneg	-0.35	0.21	49	AGO1;CCND3;CDC42;DNAJB1;FOXO3;HSPB1;KALRN;MAPK4;MAPK6;PAK1;PAK3;PRKACA;PRKACB;PSMA1;PSMA2;PSMA3;PSMA4;PSMB1;PSMB2;PSMB3;PSMB4;PSMB5;PSMB6;PSMB7;PSMB8;PSMC1;PSMC5;PSMC6;PSMD1;PSMD10;PSMD11;PSMD12;PSMD13;PSMD14;PSMD2;PSMD3;PSMD4;PSMD6;PSMD7;PSMD8;PSME1;PSME2;RPS27A;SEM1;SEPTIN7;TNRC6A;UBA52;UBB;XPO1	MAPK6/MAPK4 signaling
Asparagine N-linked glycosylation	SIVpos vs SIVneg	-0.36	0.085	128	ACTR10;ACTR1A;ALG12;AMFR;ANK2;ANK3;ANKRD28;ARF1;ARF3;ARF4;ARF5;ARFGAP3;B4GALT2;B4GALT5;B4GALT6;BET1;CALR;CANX;CAPZA1;CAPZA2;CAPZA3;CAPZB;CD59;CMAS;CNIH1;CNIH2;COG2;COG5;COPA;COPB1;COPB2;COPE;COPG1;CSNK1D;CTSA;CTSZ;DAD1;DCTN1;DCTN2;DCTN3;DCTN5;DCTN6;DDOST;DERL1;DPM1;DPM3;DYNC1H1;DYNC1I1;DYNC1I2;DYNC1LI2;DYNLL1;DYNLL2;EDEM3;FOLR1;FUT3;GANAB;GFPT1;GFUS;GMPPA;GOLGA2;GORASP1;GOSR1;GRIA1;INS;MAGT1;MAN1…	Asparagine N-linked glycosylation
Disorders of Developmental Biology	SIVpos vs SIVneg	-0.36	0.14	9	CALM1;CAMK4;GPS2;MECP2;NCOR1;NCOR2;PRKACA;SIN3A;TBL1XR1	Disorders of Developmental Biology
Disorders of Nervous System Development	SIVpos vs SIVneg	-0.36	0.14	9	CALM1;CAMK4;GPS2;MECP2;NCOR1;NCOR2;PRKACA;SIN3A;TBL1XR1	Disorders of Nervous System Development
Loss of function of MECP2 in Rett syn...	SIVpos vs SIVneg	-0.36	0.14	9	CALM1;CAMK4;GPS2;MECP2;NCOR1;NCOR2;PRKACA;SIN3A;TBL1XR1	Loss of function of MECP2 in Rett syndrome
Pervasive developmental disorders	SIVpos vs SIVneg	-0.36	0.14	9	CALM1;CAMK4;GPS2;MECP2;NCOR1;NCOR2;PRKACA;SIN3A;TBL1XR1	Pervasive developmental disorders
ROBO receptors bind AKAP5	SIVpos vs SIVneg	-0.36	0.17	5	PPP3CB;PRKACA;PRKACB;PRKCA;ROBO2	ROBO receptors bind AKAP5
TNFR2 non-canonical NF-kB pathway	SIVpos vs SIVneg	-0.36	0.17	45	BTRC;CD40;CUL1;FBXW11;LTB;NFKB2;PSMA1;PSMA2;PSMA3;PSMA4;PSMB1;PSMB2;PSMB3;PSMB4;PSMB5;PSMB6;PSMB7;PSMB8;PSMC1;PSMC5;PSMC6;PSMD1;PSMD10;PSMD11;PSMD12;PSMD13;PSMD14;PSMD2;PSMD3;PSMD4;PSMD6;PSMD7;PSMD8;PSME1;PSME2;RPS27A;SEM1;SKP1;TNF;TNFRSF18;TRAF3;UBA3;UBA52;UBB;UBE2M	TNFR2 non-canonical NF-kB pathway
Vif-mediated degradation of APOBEC3G	SIVpos vs SIVneg	-0.36	0.19	36	ELOB;ELOC;PSMA1;PSMA2;PSMA3;PSMA4;PSMB1;PSMB2;PSMB3;PSMB4;PSMB5;PSMB6;PSMB7;PSMB8;PSMC1;PSMC5;PSMC6;PSMD1;PSMD10;PSMD11;PSMD12;PSMD13;PSMD14;PSMD2;PSMD3;PSMD4;PSMD6;PSMD7;PSMD8;PSME1;PSME2;RBX1;RPS27A;SEM1;UBA52;UBB	Vif-mediated degradation of APOBEC3G
PI Metabolism	SIVpos vs SIVneg	-0.36	0.19	37	ARF1;ARF3;BMX;GDE1;GDPD3;INPP4A;INPP5F;INPP5J;INPPL1;MTMR10;MTMR12;MTMR2;MTMR3;MTMR4;OCRL;PI4KA;PI4KB;PIK3C3;PIK3CA;PIK3CB;PIK3R1;PIK3R4;PIKFYVE;PIP4K2A;PIP4K2B;PIP4K2C;PLEKHA1;PLEKHA2;PLEKHA3;PLEKHA8;PTEN;RAB14;RAB4A;RAB5A;RUFY1;SACM1L;SYNJ1	PI Metabolism
TICAM1-dependent activation of IRF3/IRF7	SIVpos vs SIVneg	-0.36	0.2	7	IRF3;IRF7;RPS27A;TLR3;TRAF3;UBA52;UBB	TICAM1-dependent activation of IRF3/IRF7
Sialic acid metabolism	SIVpos vs SIVneg	-0.36	0.2	11	CMAS;CTSA;SLC17A5;ST3GAL2;ST3GAL3;ST3GAL4;ST3GAL5;ST3GAL6;ST6GALNAC6;ST8SIA3;ST8SIA5	Sialic acid metabolism
Signaling by ERBB2	SIVpos vs SIVneg	-0.36	0.21	25	AKT2;AKT3;CDC37;ERBB3;FYN;GAB1;GRB2;HSP90AA1;KRAS;MATK;NRG1;NRG3;PIK3CA;PIK3R1;PRKCA;PRKCE;PTPN12;RHOA;RNF41;RPS27A;SHC1;SOS1;STUB1;UBA52;UBB	Signaling by ERBB2
Downregulation of ERBB4 signaling	SIVpos vs SIVneg	-0.36	0.25	5	ITCH;RPS27A;UBA52;UBB;WWP1	Downregulation of ERBB4 signaling
FLT3 signaling in disease	SIVpos vs SIVneg	-0.36	0.26	17	BCL2L1;CBL;GAB2;GRB2;KRAS;MYO18A;PIK3CA;PIK3R1;PTPN11;RPS27A;SOS1;SPTBN1;STAT5A;TRIP11;UBA52;UBB;ZMYM2	FLT3 signaling in disease
FOXO-mediated transcription of cell d...	SIVpos vs SIVneg	-0.37	0.13	6	CITED2;EP300;FOXO3;FOXO4;NFYB;PINK1	FOXO-mediated transcription of cell death genes
PINK1-PRKN Mediated Mitophagy	SIVpos vs SIVneg	-0.37	0.14	15	ATG12;MAP1LC3A;MFN1;PINK1;RPS27A;TOMM20;TOMM22;TOMM40;TOMM5;TOMM6;TOMM7;TOMM70;UBA52;UBB;VDAC1	PINK1-PRKN Mediated Mitophagy
G2/M Checkpoints	SIVpos vs SIVneg	-0.37	0.14	51	BARD1;H2BC15;H2BC21;H2BC4;H4C1;MDC1;NSD2;PIAS4;PSMA1;PSMA2;PSMA3;PSMA4;PSMB1;PSMB2;PSMB3;PSMB4;PSMB5;PSMB6;PSMB7;PSMB8;PSMC1;PSMC5;PSMC6;PSMD1;PSMD10;PSMD11;PSMD12;PSMD13;PSMD14;PSMD2;PSMD3;PSMD4;PSMD6;PSMD7;PSMD8;PSME1;PSME2;RAD9A;RPA3;RPS27A;SEM1;TP53BP1;UBA52;UBB;UBE2V2;YWHAB;YWHAE;YWHAG;YWHAH;YWHAQ;YWHAZ	G2/M Checkpoints
NIK-->noncanonical NF-kB signaling	SIVpos vs SIVneg	-0.37	0.14	40	BTRC;CUL1;FBXW11;NFKB2;PSMA1;PSMA2;PSMA3;PSMA4;PSMB1;PSMB2;PSMB3;PSMB4;PSMB5;PSMB6;PSMB7;PSMB8;PSMC1;PSMC5;PSMC6;PSMD1;PSMD10;PSMD11;PSMD12;PSMD13;PSMD14;PSMD2;PSMD3;PSMD4;PSMD6;PSMD7;PSMD8;PSME1;PSME2;RPS27A;SEM1;SKP1;UBA3;UBA52;UBB;UBE2M	NIK-->noncanonical NF-kB signaling
SCF-beta-TrCP mediated degradation of...	SIVpos vs SIVneg	-0.37	0.15	36	BTRC;CUL1;PSMA1;PSMA2;PSMA3;PSMA4;PSMB1;PSMB2;PSMB3;PSMB4;PSMB5;PSMB6;PSMB7;PSMB8;PSMC1;PSMC5;PSMC6;PSMD1;PSMD10;PSMD11;PSMD12;PSMD13;PSMD14;PSMD2;PSMD3;PSMD4;PSMD6;PSMD7;PSMD8;PSME1;PSME2;RPS27A;SEM1;SKP1;UBA52;UBB	SCF-beta-TrCP mediated degradation of Emi1
Mitotic G1 phase and G1/S transition	SIVpos vs SIVneg	-0.37	0.15	58	AKT2;AKT3;CABLES1;CCND2;CCND3;CCNH;CDKN1B;CDKN1C;CDKN2A;CUL1;DYRK1A;E2F1;E2F4;JAK2;LIN37;MAX;MNAT1;PPP2CA;PPP2CB;PPP2R1A;PPP2R2A;PSMA1;PSMA2;PSMA3;PSMA4;PSMB1;PSMB2;PSMB3;PSMB4;PSMB5;PSMB6;PSMB7;PSMB8;PSMC1;PSMC5;PSMC6;PSMD1;PSMD10;PSMD11;PSMD12;PSMD13;PSMD14;PSMD2;PSMD3;PSMD4;PSMD6;PSMD7;PSMD8;PSME1;PSME2;RBBP4;RPA3;RPS27A;SEM1;SKP1;TFDP1;UBA52;UBB	Mitotic G1 phase and G1/S transition
Regulation of PTEN stability and acti...	SIVpos vs SIVneg	-0.37	0.17	43	AKT2;AKT3;CSNK2B;MKRN1;PSMA1;PSMA2;PSMA3;PSMA4;PSMB1;PSMB2;PSMB3;PSMB4;PSMB5;PSMB6;PSMB7;PSMB8;PSMC1;PSMC5;PSMC6;PSMD1;PSMD10;PSMD11;PSMD12;PSMD13;PSMD14;PSMD2;PSMD3;PSMD4;PSMD6;PSMD7;PSMD8;PSME1;PSME2;PTEN;RNF146;RPS27A;SEM1;STUB1;TNKS;TNKS2;UBA52;UBB;XIAP	Regulation of PTEN stability and activity
Telomere Extension By Telomerase	SIVpos vs SIVneg	-0.37	0.18	10	ANKRD28;GAR1;NHP2;NOP10;PPP6C;PPP6R3;RUVBL1;RUVBL2;TERF1;TERF2IP	Telomere Extension By Telomerase
Gap-filling DNA repair synthesis and ...	SIVpos vs SIVneg	-0.37	0.19	20	CCNH;CUL4B;DDB1;EP300;ERCC2;HMGN1;MNAT1;POLR2A;POLR2B;POLR2E;POLR2F;POLR2I;POLR2J;PRPF19;RBX1;RPA3;RPS27A;TCEA1;UBA52;UBB	Gap-filling DNA repair synthesis and ligation in TC-NER
Regulation of NF-kappa B signaling	SIVpos vs SIVneg	-0.37	0.23	5	IKBKG;RPS27A;UBA52;UBB;USP14	Regulation of NF-kappa B signaling
Citric acid cycle (TCA cycle)	SIVpos vs SIVneg	-0.38	0.094	16	ACO2;DLD;DLST;FH;IDH2;IDH3A;IDH3B;IDH3G;MDH2;NNT;OGDH;SDHA;SDHB;SDHC;SUCLA2;SUCLG1	Citric acid cycle (TCA cycle)
SUMOylation of intracellular receptors	SIVpos vs SIVneg	-0.38	0.1	11	NR3C1;PGR;PIAS1;PIAS2;PIAS4;SUMO1;SUMO2;SUMO3;THRA;THRB;UBE2I	SUMOylation of intracellular receptors
Folding of actin by CCT/TriC	SIVpos vs SIVneg	-0.38	0.11	8	CCT2;CCT3;CCT4;CCT5;CCT6A;CCT7;CCT8;TCP1	Folding of actin by CCT/TriC
Golgi Associated Vesicle Biogenesis	SIVpos vs SIVneg	-0.38	0.13	37	ACBD3;AP1M1;AP1S1;AP1S2;AP3B1;AP3S1;ARF1;ARRB1;BLOC1S1;BLOC1S3;CLTA;CLTC;DNAJC6;DNM2;FTH1;GAK;HIP1R;HSPA8;IGF2R;NAPA;NECAP1;OCRL;PICALM;PUM1;RAB5C;SH3GL2;SNAPIN;SNX2;SNX5;SORT1;TFRC;TGOLN2;TPD52;TXNDC5;VAMP2;VAMP8;YIPF6	Golgi Associated Vesicle Biogenesis
Glucagon-type ligand receptors	SIVpos vs SIVneg	-0.38	0.13	7	ADCYAP1;ADCYAP1R1;GNAS;GNB1;GNB2;GNG2;GNG7	Glucagon-type ligand receptors
Signaling by NTRK2 (TRKB)	SIVpos vs SIVneg	-0.38	0.13	17	CDK5R1;DOCK3;FRS2;FRS3;FYN;GAB1;GRB2;GRIN2B;KRAS;NTF3;NTRK2;PIK3CA;PIK3R1;PTPN11;SHC1;SOS1;TIAM1	Signaling by NTRK2 (TRKB)
GPER1 signaling	SIVpos vs SIVneg	-0.38	0.14	21	ADCY1;ADCY2;ADCY5;ADCY6;ADCY8;GNAI1;GNAI2;GNAI3;GNAS;GNAZ;GNB1;GNB2;GNG2;GNG7;ITGB1;PRKACA;PRKACB;PRKAR1A;PRKAR1B;PRKAR2B;SHC1	GPER1 signaling
Metabolism of nucleotides	SIVpos vs SIVneg	-0.38	0.18	22	ADK;AK1;AK2;AK4;AK5;AMPD2;DCK;ENTPD4;ENTPD6;GART;GMPR;GMPR2;GMPS;GUK1;HPRT1;NME1;NUDT9;PUDP;SAMHD1;TXN;UCKL1;UPP1	Metabolism of nucleotides
Regulation of TP53 Activity	SIVpos vs SIVneg	-0.38	0.18	54	AKT2;AKT3;BARD1;CCNG1;CDK5R1;CDKN2A;CHD3;CHD4;CSNK2B;EHMT2;EP300;GATAD2A;GATAD2B;HDAC2;HIPK1;HIPK2;ING5;KAT6A;MAPK14;MDM4;MEAF6;NUAK1;PDPK1;PIP4K2A;PIP4K2B;PIP4K2C;PML;PPP2CA;PPP2CB;PPP2R1A;PPP2R5C;PRKAB2;PRKAG2;PRMT5;RAD9A;RBBP4;RBBP7;RFFL;RICTOR;RPA3;RPS27A;SGK1;SSRP1;TAF1;TAF10;TAF13;TAF15;TAF9B;TP53BP2;TP53RK;UBA52;UBB;USP2;ZNF385A	Regulation of TP53 Activity
Regulation of TP53 Degradation	SIVpos vs SIVneg	-0.38	0.2	17	AKT2;AKT3;CCNG1;CDKN2A;MDM4;PDPK1;PPP2CA;PPP2CB;PPP2R1A;PPP2R5C;RFFL;RICTOR;RPS27A;SGK1;UBA52;UBB;USP2	Regulation of TP53 Degradation
Regulation of TP53 Expression and Deg...	SIVpos vs SIVneg	-0.38	0.2	17	AKT2;AKT3;CCNG1;CDKN2A;MDM4;PDPK1;PPP2CA;PPP2CB;PPP2R1A;PPP2R5C;RFFL;RICTOR;RPS27A;SGK1;UBA52;UBB;USP2	Regulation of TP53 Expression and Degradation
RHO GTPases activate KTN1	SIVpos vs SIVneg	-0.39	0.066	7	CDC42;KIF5A;KIF5B;KLC1;KLC2;KTN1;RHOA	RHO GTPases activate KTN1
Nephrin family interactions	SIVpos vs SIVneg	-0.39	0.088	11	ACTN2;ACTN4;FYN;IQGAP1;NCK1;PIK3CA;PIK3CB;PIK3R1;SPTAN1;SPTBN1;WASL	Nephrin family interactions
Activation of AMPK downstream of NMDARs	SIVpos vs SIVneg	-0.39	0.11	5	CALM1;CAMKK2;MAPT;PRKAB2;PRKAG2	Activation of AMPK downstream of NMDARs
APC/C:Cdc20 mediated degradation of C...	SIVpos vs SIVneg	-0.39	0.11	9	ANAPC11;ANAPC15;ANAPC5;ANAPC7;CDC26;CDC27;RPS27A;UBA52;UBB	APC/C:Cdc20 mediated degradation of Cyclin B
Macroautophagy	SIVpos vs SIVneg	-0.39	0.11	58	ATG12;ATG14;ATG3;ATG4C;ATG4D;ATG9A;BECN1;CHMP3;CHMP4A;CHMP4B;CHMP7;CSNK2B;DYNC1H1;DYNC1I1;DYNC1I2;DYNC1LI2;DYNLL1;DYNLL2;EPAS1;FUNDC1;GABARAP;GABARAPL1;GABARAPL2;HDAC6;HSP90AA1;HSPA8;LAMTOR1;LAMTOR5;MAP1LC3A;MFN1;MTMR3;NBR1;PARK7;PIK3C3;PIK3R4;PINK1;PRKAB2;PRKAG2;RB1CC1;RHEB;RPS27A;RRAGA;TOMM20;TOMM22;TOMM40;TOMM5;TOMM6;TOMM7;TOMM70;TSC1;UBA52;UBB;UBE2V1;UVRAG;VCP;VDAC1;WDR45B;WIPI1	Macroautophagy
Termination of translesion DNA synthesis	SIVpos vs SIVneg	-0.39	0.15	7	ISG15;POLI;RPA3;RPS27A;UBA52;UBB;USP10	Termination of translesion DNA synthesis
Membrane binding and targetting of GA...	SIVpos vs SIVneg	-0.39	0.17	7	RPS27A;TSG101;UBA52;UBAP1;UBB;VPS28;VPS37D	Membrane binding and targetting of GAG proteins
Synthesis And Processing Of GAG, GAGP...	SIVpos vs SIVneg	-0.39	0.17	7	RPS27A;TSG101;UBA52;UBAP1;UBB;VPS28;VPS37D	Synthesis And Processing Of GAG, GAGPOL Polyproteins
Downregulation of ERBB2:ERBB3 signaling	SIVpos vs SIVneg	-0.39	0.22	8	AKT2;AKT3;ERBB3;NRG1;RNF41;RPS27A;UBA52;UBB	Downregulation of ERBB2:ERBB3 signaling
Fanconi Anemia Pathway	SIVpos vs SIVneg	-0.39	0.22	5	FANCE;RPA3;RPS27A;UBA52;UBB	Fanconi Anemia Pathway
NOTCH2 Activation and Transmission of...	SIVpos vs SIVneg	-0.39	0.24	12	ADAM10;APH1A;CNTN1;JAG2;MIB1;NCSTN;NEURL1B;PSEN1;PSENEN;RPS27A;UBA52;UBB	NOTCH2 Activation and Transmission of Signal to the Nucleus
Protein methylation	SIVpos vs SIVneg	-0.4	0.055	5	CALM1;HSPA8;METTL21A;RPS2;VCP	Protein methylation
Interleukin-1 signaling	SIVpos vs SIVneg	-0.4	0.095	55	APP;BTRC;CUL1;FBXW11;HMGB1;IKBKG;IL1A;IL1B;IRAK1;MAP2K1;MAP2K4;NFKB2;NFKBIA;NKIRAS1;PSMA1;PSMA2;PSMA3;PSMA4;PSMB1;PSMB2;PSMB3;PSMB4;PSMB5;PSMB6;PSMB7;PSMB8;PSMC1;PSMC5;PSMC6;PSMD1;PSMD10;PSMD11;PSMD12;PSMD13;PSMD14;PSMD2;PSMD3;PSMD4;PSMD6;PSMD7;PSMD8;PSME1;PSME2;RBX1;RELA;RPS27A;S100B;SEM1;SKP1;TAB2;TOLLIP;UBA52;UBB;UBE2V1;USP14	Interleukin-1 signaling
Translesion synthesis by Y family DNA...	SIVpos vs SIVneg	-0.4	0.098	9	ISG15;POLI;RCHY1;RPA3;RPS27A;UBA52;UBB;USP10;VCP	Translesion synthesis by Y family DNA polymerases bypasses lesions on DNA template
Mitotic Prophase	SIVpos vs SIVneg	-0.4	0.11	36	BANF1;CTDNEP1;EMD;ENSA;GOLGA2;GORASP1;H2AJ;H2AZ1;H2BC15;H2BC21;H2BC4;H3-3A;H4C1;LEMD3;LPIN1;LPIN2;MAPK1;MAPK3;NEK7;NUMA1;NUP58;NUP85;NUP98;PPP2CA;PPP2CB;PPP2R1A;PPP2R2D;PRKCA;PRKCB;RAB1A;RAB1B;RAB2A;RANBP2;SEH1L;USO1;VRK1	Mitotic Prophase
Synthesis of IP3 and IP4 in the cytosol	SIVpos vs SIVneg	-0.4	0.12	12	CALM1;INPP5B;INPP5J;INPPL1;ITPK1;ITPKB;OCRL;PLCB1;PLCB4;PLCH1;PTEN;SYNJ1	Synthesis of IP3 and IP4 in the cytosol
GSK3B and BTRC:CUL1-mediated-degradat...	SIVpos vs SIVneg	-0.4	0.12	39	BTRC;CUL1;GSK3B;NFE2L2;PSMA1;PSMA2;PSMA3;PSMA4;PSMB1;PSMB2;PSMB3;PSMB4;PSMB5;PSMB6;PSMB7;PSMB8;PSMC1;PSMC5;PSMC6;PSMD1;PSMD10;PSMD11;PSMD12;PSMD13;PSMD14;PSMD2;PSMD3;PSMD4;PSMD6;PSMD7;PSMD8;PSME1;PSME2;RBX1;RPS27A;SEM1;SKP1;UBA52;UBB	GSK3B and BTRC:CUL1-mediated-degradation of NFE2L2
RHOA GTPase cycle	SIVpos vs SIVneg	-0.4	0.14	63	ABCD3;ABR;ACBD5;ANLN;ARAP2;ARHGAP1;ARHGAP21;ARHGAP22;ARHGAP23;ARHGAP26;ARHGAP29;ARHGAP32;ARHGAP35;ARHGAP44;ARHGAP5;ARHGDIA;ARHGEF1;ARHGEF10;ARHGEF12;ARHGEF2;ARHGEF25;ARHGEF3;ARHGEF40;ARHGEF7;ATP6AP1;BCAP31;C1QBP;CCDC115;DDRGK1;EMC3;FARP1;FLOT1;FLOT2;FMNL3;HMOX2;IQGAP1;KALRN;KTN1;MACO1;MCAM;MCF2;MCF2L;MYO9B;NGEF;PCDH7;PGRMC2;PIK3R1;PLEKHG3;RASGRF2;RHOA;RHPN2;ROCK2;RTKN;SLK;SNAP23;STARD13;STBD1;STX…	RHOA GTPase cycle
CLEC7A (Dectin-1) induces NFAT activa...	SIVpos vs SIVneg	-0.4	0.15	6	AHCYL1;CALM1;ITPR2;NFATC2;PPP3CB;PPP3R1	CLEC7A (Dectin-1) induces NFAT activation
Negative regulation of NOTCH4 signaling	SIVpos vs SIVneg	-0.41	0.12	38	CUL1;FBXW7;PSMA1;PSMA2;PSMA3;PSMA4;PSMB1;PSMB2;PSMB3;PSMB4;PSMB5;PSMB6;PSMB7;PSMB8;PSMC1;PSMC5;PSMC6;PSMD1;PSMD10;PSMD11;PSMD12;PSMD13;PSMD14;PSMD2;PSMD3;PSMD4;PSMD6;PSMD7;PSMD8;PSME1;PSME2;RBX1;RPS27A;SEM1;SKP1;UBA52;UBB;YWHAZ	Negative regulation of NOTCH4 signaling
The role of GTSE1 in G2/M progression...	SIVpos vs SIVneg	-0.41	0.12	36	HSP90AA1;HSP90AB1;MAPRE1;PSMA1;PSMA2;PSMA3;PSMA4;PSMB1;PSMB2;PSMB3;PSMB4;PSMB5;PSMB6;PSMB7;PSMB8;PSMC1;PSMC5;PSMC6;PSMD1;PSMD10;PSMD11;PSMD12;PSMD13;PSMD14;PSMD2;PSMD3;PSMD4;PSMD6;PSMD7;PSMD8;PSME1;PSME2;RPS27A;SEM1;UBA52;UBB	The role of GTSE1 in G2/M progression after G2 checkpoint
SCF(Skp2)-mediated degradation of p27...	SIVpos vs SIVneg	-0.41	0.12	36	CDKN1B;CUL1;PSMA1;PSMA2;PSMA3;PSMA4;PSMB1;PSMB2;PSMB3;PSMB4;PSMB5;PSMB6;PSMB7;PSMB8;PSMC1;PSMC5;PSMC6;PSMD1;PSMD10;PSMD11;PSMD12;PSMD13;PSMD14;PSMD2;PSMD3;PSMD4;PSMD6;PSMD7;PSMD8;PSME1;PSME2;RPS27A;SEM1;SKP1;UBA52;UBB	SCF(Skp2)-mediated degradation of p27/p21
Assembly Of The HIV Virion	SIVpos vs SIVneg	-0.41	0.14	9	FURIN;PPIA;RPS27A;TSG101;UBA52;UBAP1;UBB;VPS28;VPS37D	Assembly Of The HIV Virion
Oxidative Stress Induced Senescence	SIVpos vs SIVneg	-0.41	0.14	41	AGO1;BMI1;CBX4;CBX6;CDKN2A;E2F1;FOS;H2AJ;H2AZ1;H2BC15;H2BC21;H2BC4;H3-3A;H4C1;KDM6B;MAP2K4;MAP2K7;MAP3K5;MAP4K4;MAPK1;MAPK10;MAPK14;MAPK3;MAPK8;MAPK9;MAPKAPK2;MDM4;MINK1;PHC2;PHC3;RBBP4;RBBP7;RING1;RPS27A;SUZ12;TFDP1;TNIK;TNRC6A;TXN;UBA52;UBB	Oxidative Stress Induced Senescence
Antigen activates B Cell Receptor (BC...	SIVpos vs SIVneg	-0.41	0.14	9	AHCYL1;CALM1;FYN;GRB2;IGKC;ITPR2;NCK1;PIK3R1;SOS1	Antigen activates B Cell Receptor (BCR) leading to generation of second messengers
FLT3 Signaling	SIVpos vs SIVneg	-0.41	0.18	21	AKT2;AKT3;CBL;CDKN1B;CSK;FOXO3;FYN;GAB2;GRAP2;GRB10;GRB2;KRAS;PIK3CA;PIK3R1;PTPN11;PTPRJ;RPS27A;SOS1;STAT5A;UBA52;UBB	FLT3 Signaling
Oncogene Induced Senescence	SIVpos vs SIVneg	-0.41	0.23	13	AGO1;CDKN2A;E2F1;ERF;MAPK1;MAPK3;MDM4;RPS27A;SP1;TFDP1;TNRC6A;UBA52;UBB	Oncogene Induced Senescence
Apoptotic execution phase	SIVpos vs SIVneg	-0.42	0.079	22	ACIN1;ADD1;APC;BCAP31;BMX;CTNNB1;DNM1L;DSP;FNTA;GSN;H1-0;H1-2;H1-4;HMGB1;KPNB1;MAPT;PLEC;PTK2;SATB1;SPTAN1;STK24;VIM	Apoptotic execution phase
G1/S Transition	SIVpos vs SIVneg	-0.42	0.096	51	AKT2;AKT3;CABLES1;CCNH;CDKN1B;CUL1;E2F1;E2F4;LIN37;MAX;MNAT1;PPP2CA;PPP2CB;PPP2R1A;PSMA1;PSMA2;PSMA3;PSMA4;PSMB1;PSMB2;PSMB3;PSMB4;PSMB5;PSMB6;PSMB7;PSMB8;PSMC1;PSMC5;PSMC6;PSMD1;PSMD10;PSMD11;PSMD12;PSMD13;PSMD14;PSMD2;PSMD3;PSMD4;PSMD6;PSMD7;PSMD8;PSME1;PSME2;RBBP4;RPA3;RPS27A;SEM1;SKP1;TFDP1;UBA52;UBB	G1/S Transition
Late Phase of HIV Life Cycle	SIVpos vs SIVneg	-0.42	0.097	50	CCNH;CCNK;CDK9;CHMP3;CHMP4A;CHMP4B;CHMP5;CHMP7;ELOA2;ELOB;ELOC;ERCC2;FURIN;GTF2A2;GTF2F1;MNAT1;NUP58;NUP85;NUP98;PDCD6IP;POLR2A;POLR2B;POLR2E;POLR2F;POLR2I;POLR2J;PPIA;RAN;RANBP1;RANBP2;RNMT;RPS27A;SEH1L;SSRP1;SUPT4H1;SUPT5H;TAF1;TAF10;TAF13;TAF15;TAF9B;TCEA1;TSG101;UBA52;UBAP1;UBB;VPS28;VPS37D;VPS4A;XPO1	Late Phase of HIV Life Cycle
Degradation of GLI1 by the proteasome	SIVpos vs SIVneg	-0.42	0.099	40	BTRC;CUL1;ITCH;PRKACA;PRKACB;PSMA1;PSMA2;PSMA3;PSMA4;PSMB1;PSMB2;PSMB3;PSMB4;PSMB5;PSMB6;PSMB7;PSMB8;PSMC1;PSMC5;PSMC6;PSMD1;PSMD10;PSMD11;PSMD12;PSMD13;PSMD14;PSMD2;PSMD3;PSMD4;PSMD6;PSMD7;PSMD8;PSME1;PSME2;RBX1;RPS27A;SEM1;SKP1;UBA52;UBB	Degradation of GLI1 by the proteasome
Insertion of tail-anchored proteins i...	SIVpos vs SIVneg	-0.42	0.12	16	ALDH3A2;APP;CYB5A;EMD;GET1;GET3;GET4;HMOX1;SEC61B;SEC61G;SERP1;SGTA;STX1A;STX5;VAMP2;VAPA	Insertion of tail-anchored proteins into the endoplasmic reticulum membrane
G alpha (z) signalling events	SIVpos vs SIVneg	-0.42	0.13	18	ADCY1;ADCY2;ADCY5;ADCY6;ADCY8;GNAI1;GNAI2;GNAI3;GNAS;GNAZ;GNB1;GNB2;GNG2;GNG7;PRKCA;PRKCB;PRKCE;RGS4	G alpha (z) signalling events
Signaling by CSF3 (G-CSF)	SIVpos vs SIVneg	-0.42	0.16	18	ELOB;ELOC;GAB2;GRB2;JAK1;JAK2;KRAS;PTPN11;RPS27A;SHC1;STAT1;STAT3;STAT5A;TYK2;UBA52;UBB;UBE2D2;UBE2D3	Signaling by CSF3 (G-CSF)
Cellular responses to stimuli	SIVpos vs SIVneg	-0.43	0.052	385	ACADVL;ACTR10;ACTR1A;ADD1;AGO1;AKT2;AKT3;ANAPC11;ANAPC15;ANAPC5;ANAPC7;ASNS;ATF4;ATOX1;ATP6V0B;ATP6V0C;ATP6V0D1;ATP6V1A;ATP6V1B2;ATP6V1D;ATP6V1E1;ATP6V1G1;ATP6V1H;BAG5;BLVRA;BMI1;BTRC;CABIN1;CALR;CAMK2A;CAMK2B;CAMK2D;CAMK2G;CAPZA1;CAPZA2;CAPZA3;CAPZB;CARM1;CBX4;CBX6;CCAR2;CCL2;CCS;CDC26;CDC27;CDKN1B;CDKN2A;CITED2;COX14;COX16;COX18;COX20;COX4I1;COX5A;COX5B;COX6A1;COX6B1;COX6C;COX7A2L;COX7B;COX7C;C…	Cellular responses to stimuli
RHO GTPases activate CIT	SIVpos vs SIVneg	-0.43	0.068	10	CDKN1B;DLG4;MYH10;MYH11;MYH9;MYL6;MYL9;PPP1CB;RHOA;RHOB	RHO GTPases activate CIT
Global Genome Nucleotide Excision Rep...	SIVpos vs SIVneg	-0.43	0.069	32	CCNH;CETN2;COPS2;COPS3;COPS4;COPS5;COPS6;COPS8;CUL4B;DDB1;ERCC2;ERCC5;GPS1;MNAT1;PARP1;PIAS1;RAD23A;RAD23B;RBX1;RNF111;RPA3;RPS27A;RUVBL1;SUMO1;SUMO2;SUMO3;UBA52;UBB;UBE2I;UBE2V2;XPA;YY1	Global Genome Nucleotide Excision Repair (GG-NER)
PCP/CE pathway	SIVpos vs SIVneg	-0.43	0.099	48	AP2A1;AP2A2;AP2B1;AP2M1;AP2S1;CLTA;CLTB;CLTC;FZD4;FZD6;PFN1;PRKCA;PRKCB;PSMA1;PSMA2;PSMA3;PSMA4;PSMB1;PSMB2;PSMB3;PSMB4;PSMB5;PSMB6;PSMB7;PSMB8;PSMC1;PSMC5;PSMC6;PSMD1;PSMD10;PSMD11;PSMD12;PSMD13;PSMD14;PSMD2;PSMD3;PSMD4;PSMD6;PSMD7;PSMD8;PSME1;PSME2;RAC3;RHOA;RPS27A;SEM1;UBA52;UBB	PCP/CE pathway
Signaling by KIT in disease	SIVpos vs SIVneg	-0.43	0.11	10	FYN;GRB2;JAK2;KRAS;PIK3CA;PIK3R1;SOS1;STAT1;STAT3;STAT5A	Signaling by KIT in disease
Signaling by phosphorylated juxtamemb...	SIVpos vs SIVneg	-0.43	0.11	10	FYN;GRB2;JAK2;KRAS;PIK3CA;PIK3R1;SOS1;STAT1;STAT3;STAT5A	Signaling by phosphorylated juxtamembrane, extracellular and kinase domain KIT mutants
Activated NTRK2 signals through FRS2 ...	SIVpos vs SIVneg	-0.43	0.13	7	FRS2;FRS3;GRB2;KRAS;NTRK2;PTPN11;SOS1	Activated NTRK2 signals through FRS2 and FRS3
PI3K/AKT Signaling in Cancer	SIVpos vs SIVneg	-0.43	0.14	32	AKT2;AKT3;CD28;CD80;CD86;CDKN1B;ERBB3;FGF1;FGF2;FGFR1;FGFR2;FOXO3;FOXO4;FRS2;FYN;GAB1;GAB2;GRB2;GSK3A;GSK3B;KL;NR4A1;NRG1;NRG3;PDGFRA;PDPK1;PIK3CA;PIK3CB;PIK3R1;PTEN;PTPN11;RICTOR	PI3K/AKT Signaling in Cancer
Voltage gated Potassium channels	SIVpos vs SIVneg	-0.43	0.14	14	KCNA2;KCNAB1;KCNAB2;KCNAB3;KCNB1;KCNC1;KCNC2;KCND2;KCNF1;KCNH3;KCNH5;KCNQ2;KCNQ3;KCNQ5	Voltage gated Potassium channels
Infectious disease	SIVpos vs SIVneg	-0.44	0.051	475	ABI1;ABI2;ACTR2;ACTR3;ADCY1;ADCY2;ADCY5;ADCY6;ADCY8;ADCYAP1;ADCYAP1R1;AGRN;AHCYL1;AKT2;AKT3;ANTXR1;AP1M1;AP1S1;AP1S2;AP2A1;AP2A2;AP2B1;AP2M1;AP2S1;ARF1;ARID4A;ARID4B;ARPC1A;ARPC1B;ARPC2;ARPC3;ARPC4;ARPC5;ATG14;ATP1A1;ATP1A2;ATP1A3;ATP1B1;ATP1B2;ATP1B3;ATP6V1H;B2M;BANF1;BECN1;BRD4;BRK1;BRMS1;BTRC;C3;C3AR1;CALCRL;CALM1;CALR;CANX;CASP1;CBL;CBX1;CCNH;CCNK;CCR5;CD163;CD28;CD4;CD8B;CD9;CDC42;CDK9;CHD3;…	Infectious disease
DNA Damage Recognition in GG-NER	SIVpos vs SIVneg	-0.44	0.054	19	CETN2;COPS2;COPS3;COPS4;COPS5;COPS6;COPS8;CUL4B;DDB1;GPS1;PARP1;RAD23A;RAD23B;RBX1;RPS27A;RUVBL1;UBA52;UBB;YY1	DNA Damage Recognition in GG-NER
MHC class II antigen presentation	SIVpos vs SIVneg	-0.44	0.065	66	ACTR10;ACTR1A;AP1M1;AP1S1;AP1S2;AP2A1;AP2A2;AP2B1;AP2M1;AP2S1;ARF1;CANX;CAPZA1;CAPZA2;CAPZA3;CAPZB;CD74;CLTA;CLTC;CTSA;CTSB;CTSF;CTSH;CTSL;DCTN1;DCTN2;DCTN3;DCTN5;DCTN6;DNM1;DNM2;DNM3;DYNC1H1;DYNC1I1;DYNC1I2;DYNC1LI2;DYNLL1;DYNLL2;HLA-DMA;HLA-DMB;HLA-DOA;HLA-DOB;HLA-DPA1;HLA-DPB1;HLA-DQA1;HLA-DQA2;HLA-DQB1;HLA-DQB2;HLA-DRA;HLA-DRB1;IFI30;KIF3A;KIF3B;KIF3C;KIF5A;KIF5B;KIF5C;KIFAP3;KLC1;KLC2;OSBPL1…	MHC class II antigen presentation
Autophagy	SIVpos vs SIVneg	-0.44	0.07	66	ATG12;ATG14;ATG3;ATG4C;ATG4D;ATG9A;BECN1;CHMP3;CHMP4A;CHMP4B;CHMP7;CSNK2B;DYNC1H1;DYNC1I1;DYNC1I2;DYNC1LI2;DYNLL1;DYNLL2;EPAS1;FUNDC1;GABARAP;GABARAPL1;GABARAPL2;GFAP;HDAC6;HSP90AA1;HSP90AB1;HSPA8;LAMP2;LAMTOR1;LAMTOR5;MAP1LC3A;MFN1;MTMR3;NBR1;PARK7;PIK3C3;PIK3R4;PINK1;PRKAB2;PRKAG2;RB1CC1;RHEB;RNASE1;RPS27A;RRAGA;TOMM20;TOMM22;TOMM40;TOMM5;TOMM6;TOMM7;TOMM70;TSC1;TSG101;UBA52;UBAP1;UBB;UBE2V1;UV…	Autophagy
G alpha (q) signalling events	SIVpos vs SIVneg	-0.44	0.12	47	ADRA1D;ANXA1;APP;ARHGEF25;CCK;DAGLB;DGKB;DGKE;DGKG;DGKZ;EDNRB;GAST;GNA11;GNAQ;GNB1;GNB2;GNG2;GNG7;GRB2;GRK2;GRM5;HTR2C;ITPR2;KALRN;KRAS;LPAR2;MAPK1;MAPK3;MGLL;MMP3;NTSR2;P2RY1;PIK3CA;PIK3R1;PLCB1;PLCB4;PRKCA;PRKCE;PROKR2;RGS2;RGS4;RGS5;RPS6KA1;RPS6KA3;SOS1;TAC1;TRIO	G alpha (q) signalling events
Regulation of RAS by GAPs	SIVpos vs SIVneg	-0.44	0.12	41	CUL3;KRAS;NF1;PSMA1;PSMA2;PSMA3;PSMA4;PSMB1;PSMB2;PSMB3;PSMB4;PSMB5;PSMB6;PSMB7;PSMB8;PSMC1;PSMC5;PSMC6;PSMD1;PSMD10;PSMD11;PSMD12;PSMD13;PSMD14;PSMD2;PSMD3;PSMD4;PSMD6;PSMD7;PSMD8;PSME1;PSME2;RASA1;RASAL2;RBX1;RPS27A;SEM1;SPRED1;SYNGAP1;UBA52;UBB	Regulation of RAS by GAPs
TICAM1, RIP1-mediated IKK complex rec...	SIVpos vs SIVneg	-0.44	0.13	8	IKBKG;RPS27A;TLR3;UBA52;UBB;UBE2D2;UBE2D3;UBE2V1	TICAM1, RIP1-mediated IKK complex recruitment
Constitutive Signaling by Ligand-Resp...	SIVpos vs SIVneg	-0.44	0.16	13	CBL;CDC37;GAB1;GRB2;HSP90AA1;KRAS;PIK3CA;PIK3R1;RPS27A;SHC1;SOS1;UBA52;UBB	Constitutive Signaling by Ligand-Responsive EGFR Cancer Variants
Signaling by EGFR in Cancer	SIVpos vs SIVneg	-0.44	0.16	13	CBL;CDC37;GAB1;GRB2;HSP90AA1;KRAS;PIK3CA;PIK3R1;RPS27A;SHC1;SOS1;UBA52;UBB	Signaling by EGFR in Cancer
Signaling by Ligand-Responsive EGFR V...	SIVpos vs SIVneg	-0.44	0.16	13	CBL;CDC37;GAB1;GRB2;HSP90AA1;KRAS;PIK3CA;PIK3R1;RPS27A;SHC1;SOS1;UBA52;UBB	Signaling by Ligand-Responsive EGFR Variants in Cancer
Other interleukin signaling	SIVpos vs SIVneg	-0.45	0.055	8	CD4;CSF1R;JAK1;PTPRZ1;SNAP25;STX1A;TYK2;VAMP2	Other interleukin signaling
Constitutive Signaling by NOTCH1 HD D...	SIVpos vs SIVneg	-0.45	0.18	7	ADAM10;JAG2;MIB1;NEURL1B;RPS27A;UBA52;UBB	Constitutive Signaling by NOTCH1 HD Domain Mutants
Signaling by NOTCH1 HD Domain Mutants...	SIVpos vs SIVneg	-0.45	0.18	7	ADAM10;JAG2;MIB1;NEURL1B;RPS27A;UBA52;UBB	Signaling by NOTCH1 HD Domain Mutants in Cancer
Cytoprotection by HMOX1	SIVpos vs SIVneg	-0.46	0.031	32	BLVRA;CARM1;COX14;COX16;COX18;COX20;COX4I1;COX5A;COX5B;COX6A1;COX6B1;COX6C;COX7A2L;COX7B;COX7C;COX8A;CYCS;HBA1;HELZ2;HM13;HMOX1;HMOX2;NCOR1;NCOR2;NFE2L2;SIN3A;SIN3B;SMARCD3;STAT3;TACO1;TBL1XR1;TXNIP	Cytoprotection by HMOX1
Creatine metabolism	SIVpos vs SIVneg	-0.46	0.042	5	CKB;CKMT1A;GATM;SLC6A11;SLC6A8	Creatine metabolism
LDL clearance	SIVpos vs SIVneg	-0.46	0.048	9	AP2A1;AP2A2;AP2B1;AP2M1;AP2S1;CLTA;CLTC;LIPA;NPC2	LDL clearance
Protein localization	SIVpos vs SIVneg	-0.46	0.05	69	ABCD3;ACBD5;ACO2;AGPS;ALDH3A2;APP;ATAD1;ATP5F1A;ATP5F1B;ATP5MC1;CHCHD10;CHCHD2;CHCHD3;CHCHD5;CYB5A;CYC1;DHRS4;EMD;EPHX2;FIS1;GET1;GET3;GET4;GSTK1;HMOX1;HSD17B4;HSPA9;HSPD1;IDH3G;LONP2;MTX2;NDUFB8;NOS2;PAOX;PEX16;PMPCA;PMPCB;RPS27A;SCP2;SEC61B;SEC61G;SERP1;SGTA;SLC25A12;SLC25A13;SLC25A17;SLC25A4;STX1A;STX5;TIMM10B;TIMM13;TIMM23;TIMM8B;TIMM9;TOMM20;TOMM22;TOMM40;TOMM5;TOMM6;TOMM7;TOMM70;UBA52;UBB;U…	Protein localization
Transport to the Golgi and subsequent...	SIVpos vs SIVneg	-0.46	0.058	84	ACTR10;ACTR1A;ANK2;ANK3;ANKRD28;ARF1;ARF3;ARF4;ARF5;ARFGAP3;B4GALT2;B4GALT5;B4GALT6;BET1;CAPZA1;CAPZA2;CAPZA3;CAPZB;CD59;CNIH1;CNIH2;COG2;COG5;COPA;COPB1;COPB2;COPE;COPG1;CSNK1D;CTSZ;DCTN1;DCTN2;DCTN3;DCTN5;DCTN6;DYNC1H1;DYNC1I1;DYNC1I2;DYNC1LI2;DYNLL1;DYNLL2;FOLR1;FUT3;GOLGA2;GORASP1;GOSR1;GRIA1;INS;MAN1C1;MAN2A1;MGAT4A;MGAT4B;MGAT5;MIA3;NAPA;NAPB;NAPG;NSF;PPP6C;PPP6R1;PPP6R3;RAB1A;RAB1B;SEC23A;…	Transport to the Golgi and subsequent modification
Signaling by WNT in cancer	SIVpos vs SIVneg	-0.46	0.061	17	APC;CTBP1;CTBP2;CTNNB1;DKK1;FZD4;FZD6;GSK3B;LRP6;PPP2CA;PPP2CB;PPP2R1A;PPP2R5B;PPP2R5C;TCF7L2;TNKS;TNKS2	Signaling by WNT in cancer
Cyclin A/B1/B2 associated events duri...	SIVpos vs SIVneg	-0.46	0.075	9	CCNH;LCMT1;MNAT1;PPME1;PPP2CA;PPP2CB;PPP2R1A;PPP2R2A;XPO1	Cyclin A/B1/B2 associated events during G2/M transition
MAP2K and MAPK activation	SIVpos vs SIVneg	-0.46	0.085	20	APBB1IP;ARRB1;BRAF;CNKSR2;CSK;FN1;IQGAP1;KRAS;KSR2;MAP2K1;MAP2K2;MAPK1;MAPK3;PEBP1;RAF1;RAP1A;RAP1B;TLN1;VWF;YWHAB	MAP2K and MAPK activation
Signaling by high-kinase activity BRA...	SIVpos vs SIVneg	-0.46	0.085	20	APBB1IP;ARRB1;BRAF;CNKSR2;CSK;FN1;IQGAP1;KRAS;KSR2;MAP2K1;MAP2K2;MAPK1;MAPK3;PEBP1;RAF1;RAP1A;RAP1B;TLN1;VWF;YWHAB	Signaling by high-kinase activity BRAF mutants
FCGR3A-mediated IL10 synthesis	SIVpos vs SIVneg	-0.46	0.09	19	ADCY1;ADCY2;ADCY5;ADCY6;ADCY8;AHCYL1;CALM1;FYN;IGHG2;IGHG3;IGHG4;IGKC;IL10;ITPR2;PRKACA;PRKACB;PRKAR1A;PRKAR1B;PRKAR2B	FCGR3A-mediated IL10 synthesis
G beta:gamma signalling through PI3Kg...	SIVpos vs SIVneg	-0.46	0.091	8	AKT2;AKT3;GNB1;GNB2;GNG2;GNG7;PDPK1;RHOA	G beta:gamma signalling through PI3Kgamma
Inactivation of CSF3 (G-CSF) signaling	SIVpos vs SIVneg	-0.46	0.11	13	ELOB;ELOC;JAK1;JAK2;RPS27A;STAT1;STAT3;STAT5A;TYK2;UBA52;UBB;UBE2D2;UBE2D3	Inactivation of CSF3 (G-CSF) signaling
Cyclin D associated events in G1	SIVpos vs SIVneg	-0.46	0.14	20	CCND2;CCND3;CCNH;CDKN1B;CDKN1C;CDKN2A;CUL1;E2F1;E2F4;JAK2;MNAT1;PPP2CA;PPP2CB;PPP2R1A;PPP2R2A;RPS27A;SKP1;TFDP1;UBA52;UBB	Cyclin D associated events in G1
G1 Phase	SIVpos vs SIVneg	-0.46	0.14	20	CCND2;CCND3;CCNH;CDKN1B;CDKN1C;CDKN2A;CUL1;E2F1;E2F4;JAK2;MNAT1;PPP2CA;PPP2CB;PPP2R1A;PPP2R2A;RPS27A;SKP1;TFDP1;UBA52;UBB	G1 Phase
Dual Incision in GG-NER	SIVpos vs SIVneg	-0.46	0.15	11	CUL4B;DDB1;ERCC2;ERCC5;PARP1;RBX1;RPA3;RPS27A;UBA52;UBB;XPA	Dual Incision in GG-NER
Signaling by FLT3 ITD and TKD mutants	SIVpos vs SIVneg	-0.46	0.15	9	BCL2L1;GAB2;GRB2;KRAS;PIK3CA;PIK3R1;PTPN11;SOS1;STAT5A	Signaling by FLT3 ITD and TKD mutants
Signaling by FGFR2	SIVpos vs SIVneg	-0.46	0.15	36	BRAF;CBL;FGF1;FGF2;FGFR2;FRS2;FRS3;GAB1;GRB2;GTF2F1;HNRNPA1;HNRNPH1;HNRNPM;KRAS;MAPK1;MAPK3;PIK3CA;PIK3R1;POLR2A;POLR2B;POLR2E;POLR2F;POLR2I;POLR2J;PPP2CA;PPP2CB;PPP2R1A;PTBP1;PTPN11;RPS27A;SHC1;SOS1;TIA1;TIAL1;UBA52;UBB	Signaling by FGFR2
Netrin-1 signaling	SIVpos vs SIVneg	-0.47	0.048	19	ABLIM1;AGAP2;CDC42;EZR;FYN;MAPK14;MAPK8;NCK1;NTN4;PAK1;PITPNA;PTK2;PTPN11;ROBO1;SLIT2;TRIO;UNC5A;UNC5B;WASL	Netrin-1 signaling
Negative regulators of DDX58/IFIH1 si...	SIVpos vs SIVneg	-0.47	0.064	17	ATG12;IFIH1;IRF3;ISG15;ITCH;MAVS;OTUD5;PCBP2;RNF216;RPS27A;TAX1BP1;TRAF3;UBA52;UBB;UBE2D2;UBE2D3;UBE2K	Negative regulators of DDX58/IFIH1 signaling
Degradation of GLI2 by the proteasome	SIVpos vs SIVneg	-0.47	0.066	40	BTRC;CUL1;GSK3B;PRKACA;PRKACB;PSMA1;PSMA2;PSMA3;PSMA4;PSMB1;PSMB2;PSMB3;PSMB4;PSMB5;PSMB6;PSMB7;PSMB8;PSMC1;PSMC5;PSMC6;PSMD1;PSMD10;PSMD11;PSMD12;PSMD13;PSMD14;PSMD2;PSMD3;PSMD4;PSMD6;PSMD7;PSMD8;PSME1;PSME2;RBX1;RPS27A;SEM1;SKP1;UBA52;UBB	Degradation of GLI2 by the proteasome
GLI3 is processed to GLI3R by the pro...	SIVpos vs SIVneg	-0.47	0.066	40	BTRC;CUL1;GSK3B;PRKACA;PRKACB;PSMA1;PSMA2;PSMA3;PSMA4;PSMB1;PSMB2;PSMB3;PSMB4;PSMB5;PSMB6;PSMB7;PSMB8;PSMC1;PSMC5;PSMC6;PSMD1;PSMD10;PSMD11;PSMD12;PSMD13;PSMD14;PSMD2;PSMD3;PSMD4;PSMD6;PSMD7;PSMD8;PSME1;PSME2;RBX1;RPS27A;SEM1;SKP1;UBA52;UBB	GLI3 is processed to GLI3R by the proteasome
G alpha (i) signalling events	SIVpos vs SIVneg	-0.47	0.076	84	ADCY1;ADCY2;ADCY5;ADCY6;ADCY8;AHCYL1;ANXA1;APLNR;APP;C3;C3AR1;CALM1;CAMK2A;CAMK2B;CAMK2D;CAMK2G;CAMK4;CAMKK2;CCR2;CCR4;CCR5;CCR6;CCR7;CX3CR1;CXCL11;CXCL9;CXCR3;CXCR4;GABBR1;GABBR2;GALR3;GNA11;GNAI1;GNAI2;GNAI3;GNAL;GNAQ;GNAS;GNAZ;GNB1;GNB2;GNG2;GNG7;GPR37;GPR37L1;GRK2;GRM8;HCAR1;HEBP1;HTR1E;ITPR2;LPAR2;MAPK1;MTNR1A;NPB;NPY;OPRL1;P2RY12;PDE1B;PDE4A;PDE4D;PLCB1;PLCB4;PPP1CA;PPP1R1B;PPP2CA;PPP2CB;PP…	G alpha (i) signalling events
PKA activation in glucagon signalling	SIVpos vs SIVneg	-0.47	0.08	11	ADCY1;ADCY2;ADCY5;ADCY6;ADCY8;GNAS;PRKACA;PRKACB;PRKAR1A;PRKAR1B;PRKAR2B	PKA activation in glucagon signalling
RHO GTPases Activate ROCKs	SIVpos vs SIVneg	-0.48	0.034	12	CFL1;LIMK1;MYH10;MYH11;MYH9;MYL6;MYL9;PAK1;PPP1CB;RHOA;RHOB;ROCK2	RHO GTPases Activate ROCKs
Adaptive Immune System	SIVpos vs SIVneg	-0.48	0.036	305	ACTR10;ACTR1A;AHCYL1;AKT2;AKT3;ANAPC11;ANAPC13;ANAPC5;ANAPC7;AP1M1;AP1S1;AP1S2;AP2A1;AP2A2;AP2B1;AP2M1;AP2S1;AREL1;ARF1;ARIH2;ASB1;ASB6;ASB8;ATG14;B2M;BECN1;BLMH;BTBD1;BTBD6;BTN3A1;BTRC;C3;CALM1;CALR;CANX;CAPZA1;CAPZA2;CAPZA3;CAPZB;CD14;CD200;CD28;CD3D;CD3E;CD4;CD40;CD74;CD80;CD81;CD86;CD8A;CD8B;CD99;CDC26;CDC27;CDC34;CDC42;CLTA;CLTC;COLEC12;CSK;CTSA;CTSB;CTSF;CTSH;CTSL;CUL1;CUL2;CUL3;CYBA;DCTN1;…	Adaptive Immune System
Adherens junctions interactions	SIVpos vs SIVneg	-0.48	0.05	11	CADM1;CADM2;CADM3;CDH11;CDH13;CDH2;CTNNA1;CTNNB1;CTNND1;NECTIN1;NECTIN3	Adherens junctions interactions
Myogenesis	SIVpos vs SIVneg	-0.48	0.052	12	BNIP2;CDC42;CDH2;CTNNA1;CTNNA2;CTNNB1;MAPK14;MEF2A;MEF2C;MEF2D;SPAG9;TCF4	Myogenesis
Energy dependent regulation of mTOR b...	SIVpos vs SIVneg	-0.48	0.061	10	CAB39;LAMTOR1;LAMTOR5;PPM1A;PRKAB2;PRKAG2;RHEB;RRAGA;STRADA;TSC1	Energy dependent regulation of mTOR by LKB1-AMPK
Regulation of RUNX2 expression and ac...	SIVpos vs SIVneg	-0.48	0.078	44	CUL1;FBXW7;GSK3B;NR3C1;PPARGC1A;PSMA1;PSMA2;PSMA3;PSMA4;PSMB1;PSMB2;PSMB3;PSMB4;PSMB5;PSMB6;PSMB7;PSMB8;PSMC1;PSMC5;PSMC6;PSMD1;PSMD10;PSMD11;PSMD12;PSMD13;PSMD14;PSMD2;PSMD3;PSMD4;PSMD6;PSMD7;PSMD8;PSME1;PSME2;RBX1;RPS27A;SEM1;SKP1;STAT1;STUB1;TWIST1;UBA52;UBB;WWP1	Regulation of RUNX2 expression and activity
RAC2 GTPase cycle	SIVpos vs SIVneg	-0.48	0.084	39	ABI1;ABI2;ABR;ARHGAP1;ARHGAP17;ARHGAP21;ARHGAP26;ARHGAP32;ARHGAP35;ARHGDIA;ARMCX3;BRK1;CDC42;CDC42EP1;CYBA;DOCK10;DOCK3;DOCK4;EMD;GIT1;IQGAP1;ITGB1;LAMTOR1;LEMD3;MCAM;MCF2;NCKAP1;PAK1;PGRMC2;PIK3CA;PIK3R1;PLD2;RAB7A;STBD1;TAOK3;TFRC;TIAM1;TRIO;VAMP3	RAC2 GTPase cycle
Sensory Perception	SIVpos vs SIVneg	-0.48	0.09	63	AGRN;APOE;ATP2B1;ATP2B2;BSN;CABP1;CACNA2D2;CACNB2;CALM1;CAPZA1;CAPZA2;CAPZB;CNGA1;CTBP2;DHRS3;DNAJC5;EPB41L1;EPB41L3;EZR;FNTA;GNAL;GNB1;GPC1;GSN;HSPG2;KCNJ2;KCNMA1;LHX2;LRP1;METAP2;MPP1;MSN;MYH9;MYO7A;NAPEPLD;OR10AC1;OR14A2;OR4F6;OR51B6;OR56A5;OR8U9;OTOP1;PCLO;PRKCA;RAB3A;RBP1;RDH10;RDX;RETSAT;SCN1B;SCN2A;SCN4B;SCNN1A;SDC3;SNAP25;SPTAN1;SPTBN1;STX1A;SYN1;SYP;TAS1R3;TTR;VAMP2	Sensory Perception
Prevention of phagosomal-lysosomal fu...	SIVpos vs SIVneg	-0.48	0.12	7	CORO1A;HGS;RAB5A;RAB7A;RPS27A;UBA52;UBB	Prevention of phagosomal-lysosomal fusion
Leishmania infection	SIVpos vs SIVneg	-0.49	0.031	85	ABI1;ABI2;ACTR2;ACTR3;ADCY1;ADCY2;ADCY5;ADCY6;ADCY8;ADCYAP1;ADCYAP1R1;AHCYL1;ARPC1A;ARPC1B;ARPC2;ARPC3;ARPC4;ARPC5;BRK1;C3;C3AR1;CALCRL;CALM1;CASP1;CD163;CDC42;CRH;CRHR1;CYBA;ELMO1;ELMO2;FURIN;FYN;GNAI1;GNAI2;GNAI3;GNAS;GNAZ;GNB1;GNB2;GNG2;GNG7;GPHB5;GRB2;HMOX1;HSP90AB1;IGHG2;IGHG3;IGHG4;IGKC;IL10;IL18;IL1A;IL1B;IL6;ITPR2;MAPK1;MAPK14;MAPK3;MAPK8;MYH9;MYO5A;MYO9B;NCK1;NCKAP1;NCKIPSD;NFKB2;PLK2;PR…	Leishmania infection
BBSome-mediated cargo-targeting to ci...	SIVpos vs SIVneg	-0.49	0.049	7	CCT2;CCT3;CCT4;CCT5;CCT8;MKKS;TCP1	BBSome-mediated cargo-targeting to cilium
Hedgehog 'off' state	SIVpos vs SIVneg	-0.49	0.054	54	ADCY1;ADCY2;ADCY5;ADCY6;ADCY8;BTRC;CUL1;GNAS;GSK3B;IFT57;ITCH;KIF3A;OFD1;PRKACA;PRKACB;PRKAR1A;PRKAR1B;PRKAR2B;PSMA1;PSMA2;PSMA3;PSMA4;PSMB1;PSMB2;PSMB3;PSMB4;PSMB5;PSMB6;PSMB7;PSMB8;PSMC1;PSMC5;PSMC6;PSMD1;PSMD10;PSMD11;PSMD12;PSMD13;PSMD14;PSMD2;PSMD3;PSMD4;PSMD6;PSMD7;PSMD8;PSME1;PSME2;PTCH1;RBX1;RPS27A;SEM1;SKP1;UBA52;UBB	Hedgehog 'off' state
Regulation of RUNX1 Expression and Ac...	SIVpos vs SIVneg	-0.49	0.065	6	AGO1;CCND2;CCND3;PML;PTPN11;TNRC6A	Regulation of RUNX1 Expression and Activity
Ovarian tumor domain proteases	SIVpos vs SIVneg	-0.49	0.088	13	APC;IFIH1;IKBKG;MAVS;OTUB1;OTUD5;PTEN;RHOA;RPS27A;TRAF3;UBA52;UBB;VCP	Ovarian tumor domain proteases
RAS processing	SIVpos vs SIVneg	-0.49	0.092	8	ABHD17A;ABHD17B;BCL2L1;CALM1;FNTA;GOLGA7;ICMT;KRAS	RAS processing
Thromboxane signalling through TP rec...	SIVpos vs SIVneg	-0.49	0.093	7	AAMP;GNA11;GNAQ;GNB1;GNB2;GNG2;GNG7	Thromboxane signalling through TP receptor
TICAM1,TRAF6-dependent induction of T...	SIVpos vs SIVneg	-0.49	0.14	5	RPS27A;TAB2;TLR3;UBA52;UBB	TICAM1,TRAF6-dependent induction of TAK1 complex
Post-translational protein modification	SIVpos vs SIVneg	-0.5	0.03	495	ACTR10;ACTR1A;ADAM10;ADAMTS4;AGBL5;AGTPBP1;ALG12;ALPG;AMFR;ANK2;ANK3;ANKRD28;APC;APLP2;APOE;APP;ARF1;ARF3;ARF4;ARF5;ARFGAP3;ARRB1;ASB1;ASB6;ASB8;ATXN3;ATXN7;B3GLCT;B3GNTL1;B4GALT2;B4GALT5;B4GALT6;B4GAT1;BAP1;BARD1;BECN1;BET1;BMI1;BTBD1;BTBD6;BTRC;C3;CALM1;CALR;CAND1;CANX;CAPZA1;CAPZA2;CAPZA3;CAPZB;CBX4;CBX5;CCP110;CD59;CDC34;CDC73;CDH2;CDKN2A;CETN2;CHD3;CHGB;CHML;CMAS;CNIH1;CNIH2;COG2;COG5;COMMD2…	Post-translational protein modification
Signaling by the B Cell Receptor (BCR)	SIVpos vs SIVneg	-0.5	0.037	57	AHCYL1;BTRC;CALM1;CUL1;FBXW11;FKBP1A;FYN;GRB2;IGKC;IKBKG;ITPR2;KRAS;NCK1;NFATC2;NFKBIA;PIK3R1;PPIA;PPP3CB;PPP3R1;PRKCB;PSMA1;PSMA2;PSMA3;PSMA4;PSMB1;PSMB2;PSMB3;PSMB4;PSMB5;PSMB6;PSMB7;PSMB8;PSMC1;PSMC5;PSMC6;PSMD1;PSMD10;PSMD11;PSMD12;PSMD13;PSMD14;PSMD2;PSMD3;PSMD4;PSMD6;PSMD7;PSMD8;PSME1;PSME2;RASGRP3;RELA;RPS27A;SEM1;SKP1;SOS1;UBA52;UBB	Signaling by the B Cell Receptor (BCR)
Complex I biogenesis	SIVpos vs SIVneg	-0.5	0.038	31	ACAD9;COA1;NDUFA1;NDUFA10;NDUFA11;NDUFA13;NDUFA3;NDUFA5;NDUFAB1;NDUFAF3;NDUFAF5;NDUFAF7;NDUFB10;NDUFB11;NDUFB2;NDUFB3;NDUFB4;NDUFB6;NDUFB7;NDUFB8;NDUFB9;NDUFS2;NDUFS3;NDUFS4;NDUFS5;NDUFS6;NDUFV1;NDUFV2;NDUFV3;NUBPL;TMEM126B	Complex I biogenesis
Semaphorin interactions	SIVpos vs SIVneg	-0.5	0.056	34	ARHGAP35;ARHGEF12;CD72;CDK5R1;CFL1;CRMP1;DPYSL2;DPYSL3;FYN;GSK3B;HSP90AA1;HSP90AB1;ITGB1;LIMK1;MYH10;MYH11;MYH9;MYL6;MYL9;PAK1;PAK3;PLXNA3;PLXNB1;PLXNB3;PLXNC1;PLXND1;RHOA;RHOB;ROCK2;SEMA4D;SEMA6A;SEMA6D;TLN1;TYROBP	Semaphorin interactions
Programmed Cell Death	SIVpos vs SIVneg	-0.5	0.057	105	ACIN1;ADD1;AKT2;AKT3;APC;APPL1;BCAP31;BCL2L1;BMX;C1QBP;CASP1;CASP5;CD14;CDC37;CDKN2A;CHMP3;CHMP4A;CHMP4B;CHMP7;CTNNB1;CYCS;DNM1L;DSP;DYNLL1;DYNLL2;E2F1;FLOT1;FLOT2;FNTA;GSN;GZMB;H1-0;H1-2;H1-4;HMGB1;HSP90AA1;IL18;IL1A;IL1B;IRF1;IRF2;KPNB1;MAGED1;MAPK1;MAPK3;MAPK8;MAPT;OGT;OPA1;PDCD6IP;PLEC;PPP3R1;PSMA1;PSMA2;PSMA3;PSMA4;PSMB1;PSMB2;PSMB3;PSMB4;PSMB5;PSMB6;PSMB7;PSMB8;PSMC1;PSMC5;PSMC6;PSMD1;PSMD1…	Programmed Cell Death
Class C/3 (Metabotropic glutamate/phe...	SIVpos vs SIVneg	-0.5	0.062	5	GABBR1;GABBR2;GRM5;GRM8;TAS1R3	Class C/3 (Metabotropic glutamate/pheromone receptors)
Interactions of Vpr with host cellula...	SIVpos vs SIVneg	-0.5	0.069	10	BANF1;HMGA1;NUP58;NUP85;NUP98;PSIP1;RANBP2;SEH1L;SLC25A4;SLC25A5	Interactions of Vpr with host cellular proteins
2-LTR circle formation	SIVpos vs SIVneg	-0.5	0.071	5	BANF1;HMGA1;PSIP1;XRCC5;XRCC6	2-LTR circle formation
Activation of GABAB receptors	SIVpos vs SIVneg	-0.5	0.098	17	ADCY1;ADCY2;ADCY5;ADCY6;ADCY8;GABBR1;GABBR2;GNAI1;GNAI2;GNAI3;GNAL;GNB1;GNB2;GNG2;GNG7;KCNJ2;KCNJ9	Activation of GABAB receptors
GABA B receptor activation	SIVpos vs SIVneg	-0.5	0.098	17	ADCY1;ADCY2;ADCY5;ADCY6;ADCY8;GABBR1;GABBR2;GNAI1;GNAI2;GNAI3;GNAL;GNB1;GNB2;GNG2;GNG7;KCNJ2;KCNJ9	GABA B receptor activation
Signalling to ERKs	SIVpos vs SIVneg	-0.5	0.11	21	BRAF;CRKL;FRS2;GRB2;KIDINS220;KRAS;MAP2K1;MAP2K2;MAPK1;MAPK14;MAPK3;MAPKAPK2;NGF;RALA;RALGDS;RAP1A;RAPGEF1;RIT1;SHC1;SOS1;YWHAB	Signalling to ERKs
Glycogen synthesis	SIVpos vs SIVneg	-0.5	0.12	6	EPM2A;PPP1R3C;RPS27A;UBA52;UBB;UGP2	Glycogen synthesis
DNA Damage Bypass	SIVpos vs SIVneg	-0.51	0.022	13	CUL4B;DDB1;ISG15;POLI;RBX1;RCHY1;RPA3;RPS27A;UBA52;UBB;UBE2B;USP10;VCP	DNA Damage Bypass
Mitochondrial protein import	SIVpos vs SIVneg	-0.51	0.023	32	ACO2;ATP5F1A;ATP5F1B;ATP5MC1;CHCHD10;CHCHD2;CHCHD3;CHCHD5;CYC1;HSPA9;HSPD1;IDH3G;MTX2;NDUFB8;PMPCA;PMPCB;SLC25A12;SLC25A13;SLC25A4;TIMM10B;TIMM13;TIMM23;TIMM8B;TIMM9;TOMM20;TOMM22;TOMM40;TOMM5;TOMM6;TOMM7;TOMM70;VDAC1	Mitochondrial protein import
Downstream signaling events of B Cell...	SIVpos vs SIVneg	-0.51	0.039	49	BTRC;CALM1;CUL1;FBXW11;FKBP1A;IKBKG;KRAS;NFATC2;NFKBIA;PPIA;PPP3CB;PPP3R1;PRKCB;PSMA1;PSMA2;PSMA3;PSMA4;PSMB1;PSMB2;PSMB3;PSMB4;PSMB5;PSMB6;PSMB7;PSMB8;PSMC1;PSMC5;PSMC6;PSMD1;PSMD10;PSMD11;PSMD12;PSMD13;PSMD14;PSMD2;PSMD3;PSMD4;PSMD6;PSMD7;PSMD8;PSME1;PSME2;RASGRP3;RELA;RPS27A;SEM1;SKP1;UBA52;UBB	Downstream signaling events of B Cell Receptor (BCR)
Translocation of SLC2A4 (GLUT4) to th...	SIVpos vs SIVneg	-0.51	0.042	29	AKT2;C2CD5;CALM1;EXOC1;EXOC2;EXOC4;EXOC7;EXOC8;KIF3A;KIF3B;KIFAP3;MYH9;MYO5A;PRKAB2;PRKAG2;RAB11A;RAB14;RAB4A;RALA;RHOQ;SNAP23;TBC1D1;VAMP2;YWHAB;YWHAE;YWHAG;YWHAH;YWHAQ;YWHAZ	Translocation of SLC2A4 (GLUT4) to the plasma membrane
Peptide hormone metabolism	SIVpos vs SIVneg	-0.51	0.044	27	ACHE;ATP6AP2;CES1;CPE;CTNNB1;CTSZ;ERO1A;EXOC1;EXOC2;EXOC4;EXOC7;EXOC8;GATA4;GNB1;INS;KIF5A;KIF5B;KIF5C;MYO5A;PAX6;PCSK1;SPCS1;SPCS2;SPCS3;STX1A;TCF7L2;VAMP2	Peptide hormone metabolism
C-type lectin receptors (CLRs)	SIVpos vs SIVneg	-0.51	0.045	66	AHCYL1;BTRC;CALM1;CDC34;CUL1;EP300;FBXW11;FCER1G;FYN;IKBKG;IL1B;ITPR2;KRAS;MUC16;MUC5B;NFATC2;NFKB2;NFKBIA;PAK1;PAK3;PDPK1;PPP3CB;PPP3R1;PRKACA;PRKACB;PSMA1;PSMA2;PSMA3;PSMA4;PSMB1;PSMB2;PSMB3;PSMB4;PSMB5;PSMB6;PSMB7;PSMB8;PSMC1;PSMC5;PSMC6;PSMD1;PSMD10;PSMD11;PSMD12;PSMD13;PSMD14;PSMD2;PSMD3;PSMD4;PSMD6;PSMD7;PSMD8;PSME1;PSME2;RAF1;RELA;RPS27A;SEM1;SKP1;TAB2;UBA3;UBA52;UBB;UBE2D2;UBE2M;UBE2V1	C-type lectin receptors (CLRs)
Activated NOTCH1 Transmits Signal to ...	SIVpos vs SIVneg	-0.51	0.099	15	ADAM10;APH1A;ARRB1;CNTN1;DNER;ITCH;JAG2;MIB1;NCSTN;NEURL1B;PSEN1;PSENEN;RPS27A;UBA52;UBB	Activated NOTCH1 Transmits Signal to the Nucleus
Interactions of Rev with host cellula...	SIVpos vs SIVneg	-0.52	0.033	10	KPNB1;NPM1;NUP58;NUP85;NUP98;RAN;RANBP1;RANBP2;SEH1L;XPO1	Interactions of Rev with host cellular proteins
Protein ubiquitination	SIVpos vs SIVneg	-0.52	0.034	31	CDC34;CDC73;DERL1;H2BC15;H2BC4;HLA-A;HLA-B;LEO1;PAF1;RNF181;RNF40;RPS27A;RRAGA;UBA1;UBA52;UBB;UBE2B;UBE2D2;UBE2D3;UBE2E3;UBE2G1;UBE2H;UBE2K;UBE2L3;UBE2V2;UBE2W;UBE2Z;USP5;USP9X;VCP;WAC	Protein ubiquitination
Metabolism of carbohydrates	SIVpos vs SIVneg	-0.52	0.036	97	ABCC5;AGRN;AKR1A1;AKR1B1;ALDH1A1;ALDOA;ALDOC;B3GALT1;B3GALT2;B3GAT3;B4GALT2;B4GALT5;B4GALT6;B4GAT1;BCAN;BPGM;CALM1;CD44;CEMIP;CHP1;CHST1;CSPG5;DCN;DCXR;ENO1;ENO2;EPM2A;FMOD;FUT3;FUT9;G6PD;GALT;GNS;GOT1;GOT2;GPC1;GPI;HEXB;HK1;HS3ST1;HS3ST4;HS6ST2;HS6ST3;HSPG2;IDS;MAN2B1;MDH1;MDH2;NCAN;NDST1;NDST3;NUP58;NUP85;NUP98;OGN;PAPSS1;PC;PFKFB3;PFKL;PFKM;PFKP;PGD;PGK1;PGM2;PGM2L1;PGP;PHKB;PHKG2;PKM;PPP1R3C;…	Metabolism of carbohydrates
ADP signalling through P2Y purinocept...	SIVpos vs SIVneg	-0.52	0.049	8	GNA11;GNAQ;GNB1;GNB2;GNG2;GNG7;MAPK14;P2RY1	ADP signalling through P2Y purinoceptor 1
Translesion Synthesis by POLH	SIVpos vs SIVneg	-0.52	0.056	6	RCHY1;RPA3;RPS27A;UBA52;UBB;VCP	Translesion Synthesis by POLH
G-protein activation	SIVpos vs SIVneg	-0.52	0.056	6	GNA11;GNAQ;GNB1;GNB2;GNG2;GNG7	G-protein activation
Transcriptional regulation by RUNX2	SIVpos vs SIVneg	-0.52	0.063	55	AKT2;AKT3;CUL1;FBXW7;GSK3B;HDAC6;HES1;MAF;MAPK1;MAPK3;NR3C1;PPARGC1A;PSMA1;PSMA2;PSMA3;PSMA4;PSMB1;PSMB2;PSMB3;PSMB4;PSMB5;PSMB6;PSMB7;PSMB8;PSMC1;PSMC5;PSMC6;PSMD1;PSMD10;PSMD11;PSMD12;PSMD13;PSMD14;PSMD2;PSMD3;PSMD4;PSMD6;PSMD7;PSMD8;PSME1;PSME2;RBX1;RPS27A;SATB2;SEM1;SKP1;SMAD4;SOX9;STAT1;STUB1;TWIST1;UBA52;UBB;WWP1;YAP1	Transcriptional regulation by RUNX2
STAT5 activation downstream of FLT3 I...	SIVpos vs SIVneg	-0.52	0.071	5	BCL2L1;GAB2;GRB2;PTPN11;STAT5A	STAT5 activation downstream of FLT3 ITD mutants
Nef-mediates down modulation of cell ...	SIVpos vs SIVneg	-0.52	0.087	16	AP1M1;AP1S1;AP1S2;AP2A1;AP2A2;AP2B1;AP2M1;AP2S1;ARF1;ATP6V1H;B2M;CD28;CD4;CD8B;HLA-A;PACS1	Nef-mediates down modulation of cell surface receptors by recruiting them to clathrin adapters
Signaling by FGFR	SIVpos vs SIVneg	-0.52	0.11	42	BRAF;CBL;FGF1;FGF2;FGFR1;FGFR2;FGFRL1;FLRT2;FLRT3;FRS2;FRS3;GAB1;GRB2;GTF2F1;HNRNPA1;HNRNPH1;HNRNPM;KL;KRAS;MAPK1;MAPK3;PIK3CA;PIK3R1;POLR2A;POLR2B;POLR2E;POLR2F;POLR2I;POLR2J;PPP2CA;PPP2CB;PPP2R1A;PTBP1;PTPN11;RPS27A;SHC1;SOS1;SPRED1;TIA1;TIAL1;UBA52;UBB	Signaling by FGFR
Factors involved in megakaryocyte dev...	SIVpos vs SIVneg	-0.53	0.024	49	AK3;AKAP1;CABLES1;CABLES2;CAPZA1;CAPZA2;CAPZB;CBX5;CDC42;DOCK10;DOCK3;DOCK4;DOCK9;EHD1;EHD3;GATA2;GATA3;GATA4;H3-3A;HDAC2;IFNA6;IRF1;IRF2;ITPK1;JAK2;KDM1A;KIF16B;KIF1A;KIF1B;KIF21A;KIF3A;KIF3B;KIF3C;KIF5A;KIF5B;KIF5C;KIFAP3;KIFC2;KLC1;KLC2;MFN1;PRKACA;PRKACB;PRKAR1A;PRKAR1B;PRKAR2B;RAB5A;RBSN;SIN3A	Factors involved in megakaryocyte development and platelet production
Glutamate and glutamine metabolism	SIVpos vs SIVneg	-0.53	0.026	8	GLS;GLUD1;GLUL;GOT2;OAT;PYCR2;RIMKLA;RIMKLB	Glutamate and glutamine metabolism
Estrogen-dependent nuclear events dow...	SIVpos vs SIVneg	-0.53	0.029	11	AKT2;AKT3;CDKN1B;ELK1;FOS;FOXO3;MAPK1;MAPK3;PTK2;UHMK1;XPO1	Estrogen-dependent nuclear events downstream of ESR-membrane signaling
Fc epsilon receptor (FCERI) signaling	SIVpos vs SIVneg	-0.53	0.037	72	AHCYL1;BTRC;CALM1;CDC34;CUL1;FBXW11;FCER1G;FOS;FYN;GAB2;GRAP2;GRB2;IGKC;IKBKG;ITPR2;KRAS;MAP2K4;MAP2K7;MAPK1;MAPK10;MAPK3;MAPK8;MAPK9;NFATC2;NFKBIA;PAK1;PDPK1;PIK3CA;PIK3CB;PIK3R1;PPP3CB;PPP3R1;PSMA1;PSMA2;PSMA3;PSMA4;PSMB1;PSMB2;PSMB3;PSMB4;PSMB5;PSMB6;PSMB7;PSMB8;PSMC1;PSMC5;PSMC6;PSMD1;PSMD10;PSMD11;PSMD12;PSMD13;PSMD14;PSMD2;PSMD3;PSMD4;PSMD6;PSMD7;PSMD8;PSME1;PSME2;RELA;RPS27A;SEM1;SHC1;SKP1…	Fc epsilon receptor (FCERI) signaling
Downregulation of ERBB2 signaling	SIVpos vs SIVneg	-0.53	0.073	14	AKT2;AKT3;CDC37;ERBB3;HSP90AA1;MATK;NRG1;NRG3;PTPN12;RNF41;RPS27A;STUB1;UBA52;UBB	Downregulation of ERBB2 signaling
RAF-independent MAPK1/3 activation	SIVpos vs SIVneg	-0.53	0.082	12	DUSP7;DUSP8;IL6;IL6ST;JAK1;JAK2;MAP2K1;MAP2K2;MAPK1;MAPK3;PTPN11;TYK2	RAF-independent MAPK1/3 activation
Transport of inorganic cations/anions...	SIVpos vs SIVneg	-0.54	0.026	34	CALM1;SLC12A2;SLC12A5;SLC15A3;SLC17A5;SLC17A6;SLC17A7;SLC1A1;SLC1A2;SLC1A3;SLC20A1;SLC20A2;SLC24A2;SLC24A3;SLC24A4;SLC25A18;SLC25A22;SLC25A26;SLC36A4;SLC38A1;SLC38A2;SLC38A5;SLC3A2;SLC4A10;SLC4A2;SLC4A4;SLC6A18;SLC6A20;SLC7A11;SLC7A2;SLC8A1;SLC8A2;SLC9A6;SRI	Transport of inorganic cations/anions and amino acids/oligopeptides
Advanced glycosylation endproduct rec...	SIVpos vs SIVneg	-0.54	0.032	9	APP;CAPZA1;CAPZA2;DDOST;HMGB1;MAPK1;MAPK3;PRKCSH;S100B	Advanced glycosylation endproduct receptor signaling
LGI-ADAM interactions	SIVpos vs SIVneg	-0.54	0.053	11	ADAM11;ADAM22;ADAM23;CACNG3;CACNG8;DLG4;LGI1;LGI2;LGI3;STX1A;STX1B	LGI-ADAM interactions
RND3 GTPase cycle	SIVpos vs SIVneg	-0.54	0.054	20	ARHGAP21;ARHGAP35;ARHGAP5;CCDC88A;CKB;DDX4;DLG5;DSP;DST;FLOT2;KTN1;LEMD3;NISCH;PICALM;PIK3R1;PKP4;RASAL2;RBMX;TNFAIP1;TXNL1	RND3 GTPase cycle
Translesion synthesis by POLI	SIVpos vs SIVneg	-0.54	0.06	5	POLI;RPA3;RPS27A;UBA52;UBB	Translesion synthesis by POLI
Signaling by WNT	SIVpos vs SIVneg	-0.55	0.02	126	AGO1;AKT2;AP2A1;AP2A2;AP2B1;AP2M1;AP2S1;APC;ASH2L;BCL9;BTRC;CALM1;CAMK2A;CBY1;CDC73;CHD8;CLTA;CLTB;CLTC;CSNK1E;CSNK1G2;CSNK2B;CTBP1;CTBP2;CTNNB1;CTNNBIP1;CUL1;CUL3;DKK1;EP300;FZD4;FZD6;GNAO1;GNB1;GNB2;GNG2;GNG7;GSK3B;H2AJ;H2AZ1;H2BC15;H2BC21;H2BC4;H3-3A;H4C1;ITPR2;KLHL12;KRAS;LEO1;LGR5;LGR6;LRP6;NLK;PFN1;PLCB1;PPP2CA;PPP2CB;PPP2R1A;PPP2R5B;PPP2R5C;PPP3CB;PPP3R1;PRKCA;PRKCB;PSMA1;PSMA2;PSMA3;PSMA4…	Signaling by WNT
Formation of Incision Complex in GG-NER	SIVpos vs SIVneg	-0.55	0.044	23	CCNH;CETN2;CUL4B;DDB1;ERCC2;ERCC5;MNAT1;PARP1;PIAS1;RAD23A;RAD23B;RBX1;RNF111;RPA3;RPS27A;SUMO1;SUMO2;SUMO3;UBA52;UBB;UBE2I;UBE2V2;XPA	Formation of Incision Complex in GG-NER
PKA activation	SIVpos vs SIVneg	-0.55	0.045	11	ADCY1;ADCY2;ADCY5;ADCY6;ADCY8;CALM1;PRKACA;PRKACB;PRKAR1A;PRKAR1B;PRKAR2B	PKA activation
PKA-mediated phosphorylation of CREB	SIVpos vs SIVneg	-0.55	0.045	11	ADCY1;ADCY2;ADCY5;ADCY6;ADCY8;CALM1;PRKACA;PRKACB;PRKAR1A;PRKAR1B;PRKAR2B	PKA-mediated phosphorylation of CREB
WNT5A-dependent internalization of FZD4	SIVpos vs SIVneg	-0.55	0.048	11	AP2A1;AP2A2;AP2B1;AP2M1;AP2S1;CLTA;CLTB;CLTC;FZD4;PRKCA;PRKCB	WNT5A-dependent internalization of FZD4
Transcriptional Regulation by MECP2	SIVpos vs SIVneg	-0.55	0.058	33	AGO1;CALM1;CAMK2A;CAMK2B;CAMK2D;CAMK2G;CAMK4;CRH;FKBP5;FOXG1;GAD1;GPS2;GRIA2;GRIN2A;GRIN2B;HDAC2;HIPK2;IRAK1;MECP2;MEF2C;MOBP;NCOR1;NCOR2;PRKACA;PTEN;PVALB;RBFOX1;SGK1;SIN3A;SOX2;SST;TBL1XR1;TNRC6A	Transcriptional Regulation by MECP2
DAG and IP3 signaling	SIVpos vs SIVneg	-0.55	0.066	23	ADCY1;ADCY2;ADCY5;ADCY6;ADCY8;AHCYL1;CALM1;CAMK2A;CAMK2B;CAMK2D;CAMK2G;CAMK4;CAMKK2;GRK2;ITPR2;PDE1B;PRKACA;PRKACB;PRKAR1A;PRKAR1B;PRKAR2B;PRKCA;PRKCE	DAG and IP3 signaling
Negative regulation of MET activity	SIVpos vs SIVneg	-0.56	0.057	11	CBL;EPS15;GRB2;HGS;PTPN2;PTPRJ;RPS27A;SH3GL2;SH3GL3;UBA52;UBB	Negative regulation of MET activity
EPHB-mediated forward signaling	SIVpos vs SIVneg	-0.57	0.017	23	ACTR2;ACTR3;ARPC1A;ARPC1B;ARPC2;ARPC3;ARPC4;ARPC5;CDC42;CFL1;FYN;GRIN1;GRIN2B;ITSN1;KALRN;LIMK1;PAK1;PTK2;RASA1;RHOA;ROCK2;TIAM1;WASL	EPHB-mediated forward signaling
Separation of Sister Chromatids	SIVpos vs SIVneg	-0.57	0.017	75	ANAPC11;ANAPC15;ANAPC5;ANAPC7;BUB3;CDC26;CDC27;CKAP5;CLASP1;CLASP2;CLIP1;DYNC1H1;DYNC1I1;DYNC1I2;DYNC1LI2;DYNLL1;DYNLL2;ITGB3BP;MAPRE1;NDE1;NDEL1;NUDC;NUP85;NUP98;PAFAH1B1;PDS5A;PDS5B;PPP1CC;PPP2CA;PPP2CB;PPP2R1A;PPP2R5B;PPP2R5C;PSMA1;PSMA2;PSMA3;PSMA4;PSMB1;PSMB2;PSMB3;PSMB4;PSMB5;PSMB6;PSMB7;PSMB8;PSMC1;PSMC5;PSMC6;PSMD1;PSMD10;PSMD11;PSMD12;PSMD13;PSMD14;PSMD2;PSMD3;PSMD4;PSMD6;PSMD7;PSMD8;PSM…	Separation of Sister Chromatids
Degradation of beta-catenin by the de...	SIVpos vs SIVneg	-0.57	0.032	51	APC;BTRC;CTBP1;CTBP2;CTNNB1;CUL1;GSK3B;PPP2CA;PPP2CB;PPP2R1A;PPP2R5B;PPP2R5C;PSMA1;PSMA2;PSMA3;PSMA4;PSMB1;PSMB2;PSMB3;PSMB4;PSMB5;PSMB6;PSMB7;PSMB8;PSMC1;PSMC5;PSMC6;PSMD1;PSMD10;PSMD11;PSMD12;PSMD13;PSMD14;PSMD2;PSMD3;PSMD4;PSMD6;PSMD7;PSMD8;PSME1;PSME2;RBX1;RPS27A;SEM1;SKP1;TCF7L2;TLE2;TLE4;TLE5;UBA52;UBB	Degradation of beta-catenin by the destruction complex
Chaperone Mediated Autophagy	SIVpos vs SIVneg	-0.57	0.037	11	GFAP;HDAC6;HSP90AA1;HSP90AB1;HSPA8;LAMP2;PARK7;RNASE1;RPS27A;UBA52;UBB	Chaperone Mediated Autophagy
RIPK1-mediated regulated necrosis	SIVpos vs SIVneg	-0.57	0.057	12	CDC37;FLOT1;FLOT2;HSP90AA1;OGT;PDCD6IP;RPS27A;SDCBP;STUB1;UBA52;UBB;XIAP	RIPK1-mediated regulated necrosis
Regulation of necroptotic cell death	SIVpos vs SIVneg	-0.57	0.057	12	CDC37;FLOT1;FLOT2;HSP90AA1;OGT;PDCD6IP;RPS27A;SDCBP;STUB1;UBA52;UBB;XIAP	Regulation of necroptotic cell death
RHO GTPases Activate NADPH Oxidases	SIVpos vs SIVneg	-0.58	0.024	9	CYBA;MAPK1;MAPK14;MAPK3;PIK3C3;PIK3R4;PRKCA;PRKCB;PRKCZ	RHO GTPases Activate NADPH Oxidases
Budding and maturation of HIV virion	SIVpos vs SIVneg	-0.58	0.027	15	CHMP3;CHMP4A;CHMP4B;CHMP5;CHMP7;PDCD6IP;PPIA;RPS27A;TSG101;UBA52;UBAP1;UBB;VPS28;VPS37D;VPS4A	Budding and maturation of HIV virion
EGFR downregulation	SIVpos vs SIVneg	-0.58	0.032	16	ARHGEF7;CBL;CDC42;EPN1;EPS15;EPS15L1;GRB2;HGS;PTPN12;PTPN3;PTPRK;RPS27A;SH3GL2;SH3GL3;UBA52;UBB	EGFR downregulation
Defective Intrinsic Pathway for Apopt...	SIVpos vs SIVneg	-0.58	0.034	12	APP;C1QBP;CAPN2;CAPNS1;CDK5R1;CDKN2A;FOXO3;GOLGA2;PRDX1;PRDX2;SOD2;YWHAE	Defective Intrinsic Pathway for Apoptosis
CaM pathway	SIVpos vs SIVneg	-0.58	0.048	20	ADCY1;ADCY2;ADCY5;ADCY6;ADCY8;CALM1;CAMK2A;CAMK2B;CAMK2D;CAMK2G;CAMK4;CAMKK2;GRK2;PDE1B;PRKACA;PRKACB;PRKAR1A;PRKAR1B;PRKAR2B;PRKCA	CaM pathway
Calmodulin induced events	SIVpos vs SIVneg	-0.58	0.048	20	ADCY1;ADCY2;ADCY5;ADCY6;ADCY8;CALM1;CAMK2A;CAMK2B;CAMK2D;CAMK2G;CAMK4;CAMKK2;GRK2;PDE1B;PRKACA;PRKACB;PRKAR1A;PRKAR1B;PRKAR2B;PRKCA	Calmodulin induced events
Glycogen metabolism	SIVpos vs SIVneg	-0.58	0.058	9	CALM1;EPM2A;PHKB;PHKG2;PPP1R3C;RPS27A;UBA52;UBB;UGP2	Glycogen metabolism
Cell Cycle Checkpoints	SIVpos vs SIVneg	-0.59	0.012	93	ANAPC11;ANAPC15;ANAPC5;ANAPC7;BARD1;BUB3;CDC26;CDC27;CDKN1B;CDKN2A;CKAP5;CLASP1;CLASP2;CLIP1;DYNC1H1;DYNC1I1;DYNC1I2;DYNC1LI2;DYNLL1;DYNLL2;H2BC15;H2BC21;H2BC4;H4C1;ITGB3BP;MAPRE1;MDC1;MDM4;NDE1;NDEL1;NSD2;NUDC;NUP85;NUP98;PAFAH1B1;PCBP4;PIAS4;PPP1CC;PPP2CA;PPP2CB;PPP2R1A;PPP2R5B;PPP2R5C;PSMA1;PSMA2;PSMA3;PSMA4;PSMB1;PSMB2;PSMB3;PSMB4;PSMB5;PSMB6;PSMB7;PSMB8;PSMC1;PSMC5;PSMC6;PSMD1;PSMD10;PSMD11;…	Cell Cycle Checkpoints
EPH-ephrin mediated repulsion of cells	SIVpos vs SIVneg	-0.59	0.014	20	ADAM10;AP2A1;AP2A2;AP2B1;AP2M1;AP2S1;APH1A;CLTA;CLTB;CLTC;CLTCL1;DNM1;EPHA4;EPHA6;EPHA7;FYN;NCSTN;PSEN1;PSENEN;TIAM1	EPH-ephrin mediated repulsion of cells
Lysosome Vesicle Biogenesis	SIVpos vs SIVneg	-0.59	0.015	21	AP1M1;AP1S1;AP1S2;APP;ARF1;ARRB1;BLOC1S1;CLTA;CLTB;CLTC;CTSZ;DNAJC6;DNM2;GNS;HGS;HSPA8;M6PR;SH3GL2;TXNDC5;VAMP2;VAMP8	Lysosome Vesicle Biogenesis
Deregulated CDK5 triggers multiple ne...	SIVpos vs SIVneg	-0.59	0.016	10	APP;CAPN2;CAPNS1;CDK5R1;FOXO3;GOLGA2;PRDX1;PRDX2;SOD2;YWHAE	Deregulated CDK5 triggers multiple neurodegenerative pathways in Alzheimer's disease models
Neurodegenerative Diseases	SIVpos vs SIVneg	-0.59	0.016	10	APP;CAPN2;CAPNS1;CDK5R1;FOXO3;GOLGA2;PRDX1;PRDX2;SOD2;YWHAE	Neurodegenerative Diseases
Azathioprine ADME	SIVpos vs SIVneg	-0.59	0.016	6	ABCC5;GMPS;GSTA2;GUK1;HPRT1;NME1	Azathioprine ADME
Apoptosis	SIVpos vs SIVneg	-0.59	0.02	86	ACIN1;ADD1;AKT2;AKT3;APC;APPL1;BCAP31;BCL2L1;BMX;C1QBP;CD14;CDKN2A;CTNNB1;CYCS;DNM1L;DSP;DYNLL1;DYNLL2;E2F1;FNTA;GSN;GZMB;H1-0;H1-2;H1-4;HMGB1;KPNB1;MAGED1;MAPK1;MAPK3;MAPK8;MAPT;OPA1;PLEC;PPP3R1;PSMA1;PSMA2;PSMA3;PSMA4;PSMB1;PSMB2;PSMB3;PSMB4;PSMB5;PSMB6;PSMB7;PSMB8;PSMC1;PSMC5;PSMC6;PSMD1;PSMD10;PSMD11;PSMD12;PSMD13;PSMD14;PSMD2;PSMD3;PSMD4;PSMD6;PSMD7;PSMD8;PSME1;PSME2;PTK2;RPS27A;SATB1;SEM1;S…	Apoptosis
RHOBTB2 GTPase cycle	SIVpos vs SIVneg	-0.59	0.037	15	CCT2;CCT6A;CCT7;CDC37;CUL3;DDX39B;HSP90AA1;HSP90AB1;MSI2;MYO6;RBMX;RHOBTB2;SRRM1;TRA2B;TXNL1	RHOBTB2 GTPase cycle
Suppression of phagosomal maturation	SIVpos vs SIVneg	-0.59	0.047	10	ATP6V1H;CORO1A;HGS;KPNB1;NOS2;RAB5A;RAB7A;RPS27A;UBA52;UBB	Suppression of phagosomal maturation
Downregulation of SMAD2/3:SMAD4 trans...	SIVpos vs SIVneg	-0.59	0.053	20	MAPK1;MAPK3;NCOR1;NCOR2;PARP1;PPM1A;RNF111;RPS27A;SKI;SKIL;SMAD2;SMAD4;SMAD7;SNW1;STAT1;TRIM33;UBA52;UBB;UBE2D3;USP9X	Downregulation of SMAD2/3:SMAD4 transcriptional activity
ISG15 antiviral mechanism	SIVpos vs SIVneg	-0.59	0.054	28	ARIH1;EIF2AK2;EIF4A1;EIF4A2;EIF4E;EIF4E2;EIF4G1;EIF4G2;EIF4G3;IFIT1;IRF3;ISG15;JAK1;KPNA3;KPNB1;MAPK3;MX1;MX2;NUP58;NUP85;NUP98;PPM1B;RANBP2;RPS27A;SEH1L;STAT1;UBA52;UBB	ISG15 antiviral mechanism
Transport of small molecules	SIVpos vs SIVneg	-0.6	0.013	247	A2M;ABCA2;ABCB10;ABCB9;ABCC5;ABCD3;ADCY1;ADCY2;ADCY5;ADCY6;ADCY8;ADD1;ADD3;AFG3L2;AKAP1;AMN;ANKH;ANO10;ANO4;AP2A1;AP2A2;AP2B1;AP2M1;AP2S1;APOD;APOE;AQP4;ASPH;ATP13A1;ATP13A2;ATP1A1;ATP1A2;ATP1A3;ATP1B1;ATP1B2;ATP1B3;ATP2A2;ATP2B1;ATP2B2;ATP2B3;ATP2B4;ATP2C1;ATP6AP1;ATP6V0A1;ATP6V0B;ATP6V0C;ATP6V0D1;ATP6V1A;ATP6V1B2;ATP6V1D;ATP6V1E1;ATP6V1G1;ATP6V1H;ATP8A1;ATP8A2;ATP9A;BSG;CA2;CALM1;CAMK2A;CAMK2B;…	Transport of small molecules
G-protein mediated events	SIVpos vs SIVneg	-0.6	0.043	31	ADCY1;ADCY2;ADCY5;ADCY6;ADCY8;AHCYL1;CALM1;CAMK2A;CAMK2B;CAMK2D;CAMK2G;CAMK4;CAMKK2;GNA11;GNAI1;GNAI2;GNAI3;GNAL;GNAQ;GRK2;ITPR2;MAPK1;PDE1B;PLCB1;PLCB4;PRKACA;PRKACB;PRKAR1A;PRKAR1B;PRKAR2B;PRKCA	G-protein mediated events
FCGR3A-mediated phagocytosis	SIVpos vs SIVneg	-0.61	0.0097	34	ABI1;ABI2;ACTR2;ACTR3;ARPC1A;ARPC1B;ARPC2;ARPC3;ARPC4;ARPC5;BRK1;CDC42;ELMO1;ELMO2;FYN;GRB2;IGHG2;IGHG3;IGHG4;IGKC;MAPK1;MAPK3;MYH9;MYO5A;MYO9B;NCK1;NCKAP1;NCKIPSD;PTK2;WASF1;WASF3;WASL;WIPF1;WIPF3	FCGR3A-mediated phagocytosis
Leishmania phagocytosis	SIVpos vs SIVneg	-0.61	0.0097	34	ABI1;ABI2;ACTR2;ACTR3;ARPC1A;ARPC1B;ARPC2;ARPC3;ARPC4;ARPC5;BRK1;CDC42;ELMO1;ELMO2;FYN;GRB2;IGHG2;IGHG3;IGHG4;IGKC;MAPK1;MAPK3;MYH9;MYO5A;MYO9B;NCK1;NCKAP1;NCKIPSD;PTK2;WASF1;WASF3;WASL;WIPF1;WIPF3	Leishmania phagocytosis
Parasite infection	SIVpos vs SIVneg	-0.61	0.0097	34	ABI1;ABI2;ACTR2;ACTR3;ARPC1A;ARPC1B;ARPC2;ARPC3;ARPC4;ARPC5;BRK1;CDC42;ELMO1;ELMO2;FYN;GRB2;IGHG2;IGHG3;IGHG4;IGKC;MAPK1;MAPK3;MYH9;MYO5A;MYO9B;NCK1;NCKAP1;NCKIPSD;PTK2;WASF1;WASF3;WASL;WIPF1;WIPF3	Parasite infection
CD28 dependent Vav1 pathway	SIVpos vs SIVneg	-0.61	0.011	8	CD28;CD80;CD86;CDC42;FYN;GRB2;PAK1;PAK3	CD28 dependent Vav1 pathway
Signal regulatory protein family inte...	SIVpos vs SIVneg	-0.61	0.011	7	CD47;GRB2;PTK2;PTK2B;PTPN11;SIRPA;TYROBP	Signal regulatory protein family interactions
Neddylation	SIVpos vs SIVneg	-0.61	0.014	99	ASB1;ASB6;ASB8;BTBD1;BTBD6;BTRC;CAND1;COMMD2;COMMD3;COMMD4;COMMD6;COMMD9;COPS2;COPS3;COPS4;COPS5;COPS6;COPS8;CUL1;CUL2;CUL3;CUL4B;DCAF11;DCAF8;DCUN1D1;DCUN1D4;DDB1;ELOB;ELOC;EPAS1;FBXL16;FBXL19;FBXL3;FBXL5;FBXO11;FBXO2;FBXO21;FBXO22;FBXO32;FBXW11;FBXW2;FBXW4;FBXW7;FEM1B;GPS1;HIF1A;KLHL2;NEDD8;NFE2L2;NUB1;PSMA1;PSMA2;PSMA3;PSMA4;PSMB1;PSMB2;PSMB3;PSMB4;PSMB5;PSMB6;PSMB7;PSMB8;PSMC1;PSMC5;PSMC6;PSM…	Neddylation
Carboxyterminal post-translational mo...	SIVpos vs SIVneg	-0.61	0.014	10	AGBL5;AGTPBP1;TPGS2;TTLL12;TTLL3;TTLL7;TUBA1C;TUBB2A;TUBB2B;TUBB4B	Carboxyterminal post-translational modifications of tubulin
Pyruvate metabolism and Citric Acid (...	SIVpos vs SIVneg	-0.61	0.015	31	ACO2;BSG;D2HGDH;DLAT;DLD;DLST;FH;GLO1;IDH2;IDH3A;IDH3B;IDH3G;LDHA;LDHB;MDH2;MPC1;MPC2;NNT;OGDH;PDHA1;PDHB;PDHX;PDK1;PDK2;PDP1;SDHA;SDHB;SDHC;SUCLA2;SUCLG1;VDAC1	Pyruvate metabolism and Citric Acid (TCA) cycle
Cooperation of PDCL (PhLP1) and TRiC/...	SIVpos vs SIVneg	-0.61	0.015	16	CCT2;CCT3;CCT4;CCT5;CCT6A;CCT7;CCT8;CSNK2B;GNA11;GNAQ;GNB1;GNB2;GNG2;GNG7;RGS7;TCP1	Cooperation of PDCL (PhLP1) and TRiC/CCT in G-protein beta folding
RHO GTPases Activate Formins	SIVpos vs SIVneg	-0.61	0.016	41	BUB3;CDC42;CKAP5;CLASP1;CLASP2;CLIP1;DYNC1H1;DYNC1I1;DYNC1I2;DYNC1LI2;DYNLL1;DYNLL2;EVL;FMNL2;FMNL3;ITGB1;ITGB3BP;MAPRE1;MRTFA;NDE1;NDEL1;NUDC;NUP85;NUP98;PAFAH1B1;PFN1;PFN2;PPP1CC;PPP2CA;PPP2CB;PPP2R1A;PPP2R5B;PPP2R5C;RANBP2;RCC2;RHOA;RHOB;RPS27;SEH1L;TAOK1;XPO1	RHO GTPases Activate Formins
MTOR signalling	SIVpos vs SIVneg	-0.61	0.017	18	AKT2;CAB39;EIF4B;EIF4E;EIF4G1;FKBP1A;LAMTOR1;LAMTOR5;PPM1A;PRKAB2;PRKAG2;RHEB;RPS6;RPS6KB1;RRAGA;STRADA;TSC1;YWHAB	MTOR signalling
HSP90 chaperone cycle for steroid hor...	SIVpos vs SIVneg	-0.61	0.017	31	ACTR10;ACTR1A;CAPZA1;CAPZA2;CAPZA3;CAPZB;DCTN1;DCTN2;DCTN3;DCTN5;DCTN6;DNAJA1;DNAJA2;DNAJA4;DNAJB1;DYNC1H1;DYNC1I1;DYNC1I2;DYNC1LI2;DYNLL1;DYNLL2;FKBP4;FKBP5;HSP90AA1;HSP90AB1;HSPA2;HSPA8;NR3C1;PGR;PTGES3;STIP1	HSP90 chaperone cycle for steroid hormone receptors (SHR) in the presence of ligand
Iron uptake and transport	SIVpos vs SIVneg	-0.61	0.018	32	ATP6AP1;ATP6V0A1;ATP6V0B;ATP6V0C;ATP6V0D1;ATP6V1A;ATP6V1B2;ATP6V1D;ATP6V1E1;ATP6V1G1;ATP6V1H;CAND1;CP;CUL1;FBXL5;FTH1;GLRX3;HMOX1;HMOX2;IREB2;NEDD8;RPS27A;SKP1;SLC11A2;SLC22A17;SLC40A1;SLC46A1;STEAP2;TF;TFRC;UBA52;UBB	Iron uptake and transport
Growth hormone receptor signaling	SIVpos vs SIVneg	-0.61	0.021	7	JAK2;MAPK1;MAPK3;PRLR;STAT1;STAT3;STAT5A	Growth hormone receptor signaling
CD28 co-stimulation	SIVpos vs SIVneg	-0.61	0.021	15	AKT2;AKT3;CD28;CD80;CD86;CDC42;FYN;GRAP2;GRB2;PAK1;PAK3;PDPK1;PIK3CA;PIK3R1;RICTOR	CD28 co-stimulation
Synaptic adhesion-like molecules	SIVpos vs SIVneg	-0.61	0.026	16	DLG1;DLG3;DLG4;FLOT1;FLOT2;GRIA1;GRIA4;GRIN1;GRIN2A;GRIN2B;GRIN2C;LRFN1;PTPRD;PTPRF;PTPRS;RTN3	Synaptic adhesion-like molecules
Activation of BH3-only proteins	SIVpos vs SIVneg	-0.61	0.027	15	AKT2;AKT3;DYNLL1;DYNLL2;E2F1;MAPK8;PPP3R1;TFDP1;TP53BP2;YWHAB;YWHAE;YWHAG;YWHAH;YWHAQ;YWHAZ	Activation of BH3-only proteins
Aggrephagy	SIVpos vs SIVneg	-0.61	0.029	14	DYNC1H1;DYNC1I1;DYNC1I2;DYNC1LI2;DYNLL1;DYNLL2;HDAC6;HSP90AA1;PARK7;RPS27A;UBA52;UBB;UBE2V1;VCP	Aggrephagy
RAC3 GTPase cycle	SIVpos vs SIVneg	-0.61	0.043	40	ABI1;ABI2;ABR;ARAP2;ARHGAP1;ARHGAP17;ARHGAP21;ARHGAP26;ARHGAP32;ARHGAP35;ARHGAP5;BRK1;CDC42;CDC42EP1;CYBA;DOCK10;EMD;FERMT2;GIT1;ITGB1;LAMTOR1;LEMD3;MCAM;MCF2;NCKAP1;OCRL;PAK1;PGRMC2;PIK3R1;RAB7A;RAC3;RAPGEF1;SNAP23;STBD1;TAOK3;TFRC;TIAM1;TRIO;VAMP3;WASF1	RAC3 GTPase cycle
Regulation of BACH1 activity	SIVpos vs SIVneg	-0.61	0.046	7	CUL1;FBXL17;RBX1;RPS27A;SKP1;UBA52;UBB	Regulation of BACH1 activity
Sensory perception of sweet, bitter, ...	SIVpos vs SIVneg	-0.62	0.0096	5	GNB1;SCN1B;SCN2A;SCN4B;TAS1R3	Sensory perception of sweet, bitter, and umami (glutamate) taste
Neurofascin interactions	SIVpos vs SIVneg	-0.62	0.012	5	CNTN1;CNTNAP1;NFASC;NRCAM;SDCBP	Neurofascin interactions
CDC42 GTPase cycle	SIVpos vs SIVneg	-0.62	0.016	63	ABR;ARAP2;ARFGAP3;ARHGAP1;ARHGAP17;ARHGAP21;ARHGAP22;ARHGAP26;ARHGAP29;ARHGAP32;ARHGAP33;ARHGAP35;ARHGAP44;ARHGAP5;ARHGDIA;ARHGDIG;ARHGEF10;ARHGEF12;ARHGEF25;ARHGEF7;ARHGEF9;CDC42;CDC42BPA;CDC42BPB;CDC42EP1;CDC42SE2;CHN1;DOCK10;DOCK9;FAM13B;FARP1;FMNL2;FMNL3;FNBP1;FNBP1L;GIT1;IQGAP1;ITSN1;KTN1;LAMTOR1;MCF2;MCF2L;MYO9B;NGEF;PAK1;PAK3;PIK3R1;PLEKHG3;PLEKHG4B;RAB7A;RALBP1;RASGRF2;SNAP23;SPATA13;SRGA…	CDC42 GTPase cycle
Synthesis of PIPs at the Golgi membrane	SIVpos vs SIVneg	-0.62	0.017	9	ARF1;ARF3;OCRL;PI4KA;PI4KB;PIK3C3;PIK3R4;PIKFYVE;SACM1L	Synthesis of PIPs at the Golgi membrane
Recognition of DNA damage by PCNA-con...	SIVpos vs SIVneg	-0.62	0.026	8	CUL4B;DDB1;RBX1;RPA3;RPS27A;UBA52;UBB;UBE2B	Recognition of DNA damage by PCNA-containing replication complex
Integration of provirus	SIVpos vs SIVneg	-0.62	0.029	6	BANF1;HMGA1;PPIA;PSIP1;XRCC5;XRCC6	Integration of provirus
Initiation of Nuclear Envelope (NE) R...	SIVpos vs SIVneg	-0.62	0.03	9	BANF1;EMD;KPNB1;LEMD3;PPP2CA;PPP2R1A;PPP2R2A;SIRT2;VRK1	Initiation of Nuclear Envelope (NE) Reformation
Diseases of signal transduction by gr...	SIVpos vs SIVneg	-0.62	0.036	212	ADAM10;AGGF1;AGK;AKT2;AKT3;AP3B1;APBB1IP;APC;APH1A;ARRB1;BCL11A;BCL2L1;BRAF;CALM1;CAMK2A;CAMK2B;CAMK2D;CAMK2G;CARS1;CBL;CCNC;CD28;CD80;CD86;CDC37;CDK8;CDKN1B;CLTC;CNKSR2;CPSF6;CSK;CTBP1;CTBP2;CTNNB1;CUL1;CUX1;DCTN1;DKK1;DUSP7;DUSP8;EEF1G;EIF2AK3;EP300;ERBB3;ERLEC1;FAM114A2;FBXW7;FGF1;FGF2;FGFR1;FGFR2;FIP1L1;FKBP1A;FN1;FOXO3;FOXO4;FRS2;FRS3;FXR1;FYN;FZD4;FZD6;GAB1;GAB2;GCC2;GRB2;GSK3A;GSK3B;GTF2F1…	Diseases of signal transduction by growth factor receptors and second messengers
Negative regulation of NMDA receptor-...	SIVpos vs SIVneg	-0.62	0.041	18	ACTN2;CALM1;CAMK2A;CAMK2B;CAMK2D;CAMK2G;CAMK4;DLG1;DLG2;DLG3;DLG4;GRIN1;GRIN2A;GRIN2B;GRIN2C;LRRC7;NEFL;PPM1E	Negative regulation of NMDA receptor-mediated neuronal transmission
Assembly and cell surface presentatio...	SIVpos vs SIVneg	-0.62	0.048	17	ACTN2;APBA1;CAMK2A;CAMK2B;CAMK2D;CAMK2G;DLG1;DLG2;DLG3;DLG4;GRIN1;GRIN2A;GRIN2B;GRIN2C;GRIN3B;LRRC7;NEFL	Assembly and cell surface presentation of NMDA receptors
Constitutive Signaling by AKT1 E17K i...	SIVpos vs SIVneg	-0.63	0.011	10	AKT2;AKT3;CDKN1B;FOXO3;FOXO4;GSK3A;GSK3B;NR4A1;PDPK1;RICTOR	Constitutive Signaling by AKT1 E17K in Cancer
Prostacyclin signalling through prost...	SIVpos vs SIVneg	-0.63	0.011	5	GNAS;GNB1;GNB2;GNG2;GNG7	Prostacyclin signalling through prostacyclin receptor
WNT5A-dependent internalization of FZ...	SIVpos vs SIVneg	-0.63	0.012	8	AP2A1;AP2A2;AP2B1;AP2M1;AP2S1;CLTA;CLTB;CLTC	WNT5A-dependent internalization of FZD2, FZD5 and ROR2
CREB1 phosphorylation through the act...	SIVpos vs SIVneg	-0.63	0.012	8	ADCY1;ADCY8;CALM1;PRKACA;PRKACB;PRKAR1A;PRKAR1B;PRKAR2B	CREB1 phosphorylation through the activation of Adenylate Cyclase
MAP3K8 (TPL2)-dependent MAPK1/3 activ...	SIVpos vs SIVneg	-0.63	0.014	10	BTRC;CUL1;FBXW11;IKBKG;MAP2K1;MAP2K4;RPS27A;SKP1;UBA52;UBB	MAP3K8 (TPL2)-dependent MAPK1/3 activation
ARMS-mediated activation	SIVpos vs SIVneg	-0.63	0.018	5	BRAF;KIDINS220;NGF;RAP1A;YWHAB	ARMS-mediated activation
RND1 GTPase cycle	SIVpos vs SIVneg	-0.63	0.018	21	ALDH3A2;ARHGAP35;ARHGAP5;CCDC88A;DLG5;DSP;DST;FLOT2;FRS2;FRS3;KIDINS220;LEMD3;PIK3R1;PKP4;RASAL2;RBMX;STIP1;STMN2;TFRC;TMEM59;TXNL1	RND1 GTPase cycle
Nervous system development	SIVpos vs SIVneg	-0.63	0.019	310	ABLIM1;ACTR2;ACTR3;ADAM10;AGAP2;AGRN;ALCAM;ANK2;ANK3;AP2A1;AP2A2;AP2B1;AP2M1;AP2S1;APH1A;ARHGAP35;ARHGEF12;ARHGEF7;ARPC1A;ARPC1B;ARPC2;ARPC3;ARPC4;ARPC5;CACNB2;CACNB3;CACNB4;CAP1;CAP2;CD72;CDC42;CDK5R1;CFL1;CHL1;CLASP1;CLASP2;CLTA;CLTB;CLTC;CLTCL1;CNTN1;CNTN2;CNTNAP1;COL4A5;COL9A1;COL9A2;CRMP1;CSNK2B;CUL2;CXCR4;CYP51A1;DAB1;DLG1;DLG3;DLG4;DNM1;DNM2;DNM3;DOK5;DOK6;DPYSL2;DPYSL3;EIF4G1;ELOB;ELOC;EP…	Nervous system development
Potential therapeutics for SARS	SIVpos vs SIVneg	-0.63	0.021	63	AP2A1;AP2A2;AP2B1;AP2M1;AP2S1;ARID4A;ARID4B;ATP1A1;ATP1A2;ATP1A3;ATP1B1;ATP1B2;ATP1B3;BRD4;BRMS1;CHD3;CHD4;CRBN;CUL3;FKBP1A;FKBP4;FNTA;FURIN;FXYD1;FXYD6;FXYD7;GATAD2A;GATAD2B;GRB2;HDAC2;HSP90AA1;HSP90AB1;IFNAR1;IFNAR2;IFNGR1;IFNGR2;IGKC;ITGA4;ITGB1;JAK1;JAK2;KDM1A;MTA1;MTA3;NCK1;NFE2L2;NR3C1;PDCD1;PTGES3;RBBP4;RBBP7;RBX1;ROCK2;S1PR1;SAP18;SIGMAR1;SOS1;STAT2;SUDS3;TLR7;TUBB;TYK2;VEGFA	Potential therapeutics for SARS
VEGFR2 mediated cell proliferation	SIVpos vs SIVneg	-0.63	0.027	10	AHCYL1;CALM1;ITPR2;KRAS;PDPK1;PRKCA;PRKCB;PRKCZ;RASA1;VEGFA	VEGFR2 mediated cell proliferation
Regulation of MECP2 expression and ac...	SIVpos vs SIVneg	-0.63	0.032	18	AGO1;CALM1;CAMK2A;CAMK2B;CAMK2D;CAMK2G;CAMK4;FOXG1;GPS2;HDAC2;HIPK2;MECP2;NCOR1;NCOR2;PRKACA;SIN3A;TBL1XR1;TNRC6A	Regulation of MECP2 expression and activity
PLC beta mediated events	SIVpos vs SIVneg	-0.63	0.04	27	ADCY1;ADCY2;ADCY5;ADCY6;ADCY8;AHCYL1;CALM1;CAMK2A;CAMK2B;CAMK2D;CAMK2G;CAMK4;CAMKK2;GNA11;GNAQ;GRK2;ITPR2;MAPK1;PDE1B;PLCB1;PLCB4;PRKACA;PRKACB;PRKAR1A;PRKAR1B;PRKAR2B;PRKCA	PLC beta mediated events
InlA-mediated entry of Listeria monoc...	SIVpos vs SIVneg	-0.63	0.046	5	CTNNB1;CTNND1;RPS27A;UBA52;UBB	InlA-mediated entry of Listeria monocytogenes into host cells
ER to Golgi Anterograde Transport	SIVpos vs SIVneg	-0.64	0.0058	73	ACTR10;ACTR1A;ANK2;ANK3;ANKRD28;ARF1;ARF3;ARF4;ARF5;ARFGAP3;BET1;CAPZA1;CAPZA2;CAPZA3;CAPZB;CD59;CNIH1;CNIH2;COG2;COG5;COPA;COPB1;COPB2;COPE;COPG1;CSNK1D;CTSZ;DCTN1;DCTN2;DCTN3;DCTN5;DCTN6;DYNC1H1;DYNC1I1;DYNC1I2;DYNC1LI2;DYNLL1;DYNLL2;FOLR1;GOLGA2;GORASP1;GOSR1;GRIA1;INS;MIA3;NAPA;NAPB;NAPG;NSF;PPP6C;PPP6R1;PPP6R3;RAB1A;RAB1B;SEC23A;SEC31A;SERPINA1;SPTAN1;SPTB;SPTBN1;SPTBN2;SPTBN4;STX17;STX5;TFG…	ER to Golgi Anterograde Transport
Nuclear events stimulated by ALK sign...	SIVpos vs SIVneg	-0.64	0.01	14	CLTC;CUL1;FN1;JUNB;KIF5B;MAPK1;MAPK3;MECP2;NPM1;RBX1;RPS6;SKP1;STAT3;STAT5A	Nuclear events stimulated by ALK signaling in cancer
RHO GTPases activate PAKs	SIVpos vs SIVneg	-0.64	0.012	15	CALM1;CDC42;CTTN;FLNA;LIMK1;MYH10;MYH11;MYH9;MYL6;MYL9;MYLK;NF2;PAK1;PAK3;PPP1CB	RHO GTPases activate PAKs
Fcgamma receptor (FCGR) dependent pha...	SIVpos vs SIVneg	-0.64	0.015	49	ABI1;ABI2;ACTR2;ACTR3;AHCYL1;ARPC1A;ARPC1B;ARPC2;ARPC3;ARPC4;ARPC5;BRK1;CDC42;CFL1;ELMO1;ELMO2;FYN;GRB2;HSP90AA1;HSP90AB1;IGHG2;IGHG3;IGHG4;IGKC;ITPR2;LIMK1;MAPK1;MAPK3;MYH9;MYO5A;MYO9B;NCK1;NCKAP1;NCKIPSD;NF2;PAK1;PIK3CA;PIK3CB;PIK3R1;PLD2;PLD3;PLPP4;PRKCE;PTK2;WASF1;WASF3;WASL;WIPF1;WIPF3	Fcgamma receptor (FCGR) dependent phagocytosis
Formation of annular gap junctions	SIVpos vs SIVneg	-0.64	0.017	9	AP2M1;CLTA;CLTB;CLTC;CLTCL1;DAB2;DNM1;DNM2;GJA1	Formation of annular gap junctions
Prolactin receptor signaling	SIVpos vs SIVneg	-0.64	0.024	8	BTRC;CUL1;JAK2;PRLR;PTPN11;RBX1;SKP1;STAT5A	Prolactin receptor signaling
COPI-mediated anterograde transport	SIVpos vs SIVneg	-0.65	0.0049	53	ACTR10;ACTR1A;ANK2;ANK3;ARF1;ARF3;ARF4;ARF5;ARFGAP3;BET1;CAPZA1;CAPZA2;CAPZA3;CAPZB;CD59;COG2;COG5;COPA;COPB1;COPB2;COPE;COPG1;DCTN1;DCTN2;DCTN3;DCTN5;DCTN6;DYNC1H1;DYNC1I1;DYNC1I2;DYNC1LI2;DYNLL1;DYNLL2;FOLR1;GOLGA2;GORASP1;GOSR1;INS;NAPA;NAPB;NAPG;NSF;RAB1A;RAB1B;SPTAN1;SPTB;SPTBN1;SPTBN2;SPTBN4;STX5;TMED10;TMED9;USO1	COPI-mediated anterograde transport
Cilium Assembly	SIVpos vs SIVneg	-0.65	0.0066	69	ACTR1A;ARF4;ASAP1;CCP110;CCT2;CCT3;CCT4;CCT5;CCT8;CEP164;CEP76;CEP78;CETN2;CKAP5;CLASP1;CLUAP1;CSNK1D;CSNK1E;DCTN1;DCTN2;DCTN3;DYNC1H1;DYNC1I2;DYNLL1;DYNLL2;DYNLRB1;DYNLRB2;DYNLT2B;EXOC1;EXOC2;EXOC4;EXOC7;EXOC8;HDAC6;HSP90AA1;IFT22;IFT27;IFT57;IFT80;KIF3A;KIF3B;KIF3C;KIFAP3;MAPRE1;MARK4;MKKS;NDE1;OFD1;PAFAH1B1;PCM1;PKD1;PKD2;PPP2R1A;PRKACA;PRKAR2B;RAB11A;SDCCAG8;SEPTIN2;SSNA1;TCP1;TNPO1;TRIP11;TT…	Cilium Assembly
HIV Infection	SIVpos vs SIVneg	-0.65	0.0076	112	AP1M1;AP1S1;AP1S2;AP2A1;AP2A2;AP2B1;AP2M1;AP2S1;ARF1;ATP6V1H;B2M;BANF1;BTRC;CCNH;CCNK;CCR5;CD28;CD4;CD8B;CDK9;CHMP3;CHMP4A;CHMP4B;CHMP5;CHMP7;CXCR4;ELMO1;ELOA2;ELOB;ELOC;ERCC2;FURIN;FYN;GTF2A2;GTF2F1;HLA-A;HMGA1;KPNB1;MNAT1;NPM1;NUP58;NUP85;NUP98;PACS1;PDCD6IP;POLR2A;POLR2B;POLR2E;POLR2F;POLR2I;POLR2J;PPIA;PSIP1;PSMA1;PSMA2;PSMA3;PSMA4;PSMB1;PSMB2;PSMB3;PSMB4;PSMB5;PSMB6;PSMB7;PSMB8;PSMC1;PSMC5;P…	HIV Infection
Insulin processing	SIVpos vs SIVneg	-0.65	0.0081	15	CPE;ERO1A;EXOC1;EXOC2;EXOC4;EXOC7;EXOC8;INS;KIF5A;KIF5B;KIF5C;MYO5A;PCSK1;STX1A;VAMP2	Insulin processing
COPI-independent Golgi-to-ER retrogra...	SIVpos vs SIVneg	-0.65	0.013	24	ACTR10;ACTR1A;BICD1;CAPZA1;CAPZA2;CAPZA3;CAPZB;DCTN1;DCTN2;DCTN3;DCTN5;DCTN6;DYNC1H1;DYNC1I1;DYNC1I2;DYNC1LI2;DYNLL1;DYNLL2;GALNT2;PAFAH1B1;PAFAH1B2;RAB18;RAB3GAP1;RAB6B	COPI-independent Golgi-to-ER retrograde traffic
RHOQ GTPase cycle	SIVpos vs SIVneg	-0.65	0.02	29	ARHGAP1;ARHGAP17;ARHGAP21;ARHGAP26;ARHGAP32;ARHGAP33;ARHGAP35;ARHGAP5;ARHGEF7;ARHGEF9;CDC42;CDC42BPA;CDC42BPB;CDC42EP1;FNBP1;GIT1;GJA1;GOPC;IQGAP1;ITSN1;LAMTOR1;PAK1;PLEKHG3;RAB7A;RHOQ;SNAP23;TFRC;VAMP3;WASL	RHOQ GTPase cycle
Ca-dependent events	SIVpos vs SIVneg	-0.65	0.032	21	ADCY1;ADCY2;ADCY5;ADCY6;ADCY8;CALM1;CAMK2A;CAMK2B;CAMK2D;CAMK2G;CAMK4;CAMKK2;GRK2;MAPK1;PDE1B;PRKACA;PRKACB;PRKAR1A;PRKAR1B;PRKAR2B;PRKCA	Ca-dependent events
Signaling by FGFR3	SIVpos vs SIVneg	-0.65	0.04	22	BRAF;CBL;FGF1;FGF2;FRS2;FRS3;GAB1;GRB2;KRAS;MAPK1;MAPK3;PIK3CA;PIK3R1;PPP2CA;PPP2CB;PPP2R1A;PTPN11;RPS27A;SHC1;SOS1;UBA52;UBB	Signaling by FGFR3
Signaling by FGFR4	SIVpos vs SIVneg	-0.65	0.04	22	BRAF;CBL;FGF1;FGF2;FRS2;FRS3;GAB1;GRB2;KRAS;MAPK1;MAPK3;PIK3CA;PIK3R1;PPP2CA;PPP2CB;PPP2R1A;PTPN11;RPS27A;SHC1;SOS1;UBA52;UBB	Signaling by FGFR4
MASTL Facilitates Mitotic Progression	SIVpos vs SIVneg	-0.66	0.0033	5	ENSA;PPP2CA;PPP2CB;PPP2R1A;PPP2R2D	MASTL Facilitates Mitotic Progression
Amino acids regulate mTORC1	SIVpos vs SIVneg	-0.66	0.007	18	ATP6V0B;ATP6V0C;ATP6V0D1;ATP6V1A;ATP6V1B2;ATP6V1D;ATP6V1E1;ATP6V1G1;ATP6V1H;DEPDC5;FLCN;FNIP2;LAMTOR1;LAMTOR5;MIOS;RHEB;RRAGA;SEH1L	Amino acids regulate mTORC1
Axon guidance	SIVpos vs SIVneg	-0.66	0.013	297	ABLIM1;ACTR2;ACTR3;ADAM10;AGAP2;AGRN;ALCAM;ANK2;ANK3;AP2A1;AP2A2;AP2B1;AP2M1;AP2S1;APH1A;ARHGAP35;ARHGEF12;ARHGEF7;ARPC1A;ARPC1B;ARPC2;ARPC3;ARPC4;ARPC5;CACNB2;CACNB3;CACNB4;CAP1;CAP2;CD72;CDC42;CDK5R1;CFL1;CHL1;CLASP1;CLASP2;CLTA;CLTB;CLTC;CLTCL1;CNTN1;CNTN2;CNTNAP1;COL4A5;COL9A1;COL9A2;CRMP1;CSNK2B;CUL2;CXCR4;DAB1;DLG1;DLG3;DLG4;DNM1;DNM2;DNM3;DOK5;DOK6;DPYSL2;DPYSL3;EIF4G1;ELOB;ELOC;EPHA4;EPHA…	Axon guidance
Endosomal Sorting Complex Required Fo...	SIVpos vs SIVneg	-0.66	0.014	16	CHMP3;CHMP4A;CHMP4B;CHMP5;CHMP7;HGS;RPS27A;SNF8;TSG101;UBA52;UBAP1;UBB;VPS25;VPS28;VPS37D;VPS4A	Endosomal Sorting Complex Required For Transport (ESCRT)
Glucagon signaling in metabolic regul...	SIVpos vs SIVneg	-0.66	0.016	15	ADCY1;ADCY2;ADCY5;ADCY6;ADCY8;GNAS;GNB1;GNB2;GNG2;GNG7;PRKACA;PRKACB;PRKAR1A;PRKAR1B;PRKAR2B	Glucagon signaling in metabolic regulation
Respiratory electron transport	SIVpos vs SIVneg	-0.67	0.0024	59	ACAD9;COA1;COQ10A;COX14;COX16;COX18;COX20;COX4I1;COX5A;COX5B;COX6A1;COX6B1;COX6C;COX7A2L;COX7B;COX7C;COX8A;CYC1;CYCS;ETFA;NDUFA1;NDUFA10;NDUFA11;NDUFA13;NDUFA3;NDUFA5;NDUFAB1;NDUFAF3;NDUFAF5;NDUFAF7;NDUFB10;NDUFB11;NDUFB2;NDUFB3;NDUFB4;NDUFB6;NDUFB7;NDUFB8;NDUFB9;NDUFS2;NDUFS3;NDUFS4;NDUFS5;NDUFS6;NDUFV1;NDUFV2;NDUFV3;NUBPL;SDHA;SDHB;SDHC;TACO1;TMEM126B;TRAP1;UQCR11;UQCRB;UQCRC1;UQCRC2;UQCRQ	Respiratory electron transport
Cargo recognition for clathrin-mediat...	SIVpos vs SIVneg	-0.67	0.0091	61	AAK1;AGFG1;AP2A1;AP2A2;AP2B1;AP2M1;AP2S1;ARRB1;CBL;CD3D;CD4;CLTA;CLTB;CLTC;CLTCL1;COPS2;COPS3;COPS4;COPS5;COPS6;COPS8;DAB2;EPN1;EPN2;EPS15;EPS15L1;FZD4;GPS1;GRB2;GRK2;GRK3;HGS;IGF2R;IL7R;ITSN1;ITSN2;KIAA0319;M6PR;NECAP1;NEDD8;PICALM;REPS2;RPS27A;SCARB2;SGIP1;SH3GL2;SH3GL3;SNAP91;STON2;SYT1;TF;TFRC;TGOLN2;UBA52;UBB;UBQLN1;UBQLN2;VAMP2;VAMP3;VAMP4;VAMP8	Cargo recognition for clathrin-mediated endocytosis
Resolution of Sister Chromatid Cohesion	SIVpos vs SIVneg	-0.67	0.0099	36	BUB3;CKAP5;CLASP1;CLASP2;CLIP1;DYNC1H1;DYNC1I1;DYNC1I2;DYNC1LI2;DYNLL1;DYNLL2;ITGB3BP;MAPRE1;NDE1;NDEL1;NUDC;NUP85;NUP98;PAFAH1B1;PDS5A;PDS5B;PPP1CC;PPP2CA;PPP2CB;PPP2R1A;PPP2R5B;PPP2R5C;RAD21;RANBP2;RCC2;RPS27;SEH1L;SMC1A;STAG2;TAOK1;XPO1	Resolution of Sister Chromatid Cohesion
Regulation of actin dynamics for phag...	SIVpos vs SIVneg	-0.67	0.011	39	ABI1;ABI2;ACTR2;ACTR3;ARPC1A;ARPC1B;ARPC2;ARPC3;ARPC4;ARPC5;BRK1;CDC42;CFL1;ELMO1;ELMO2;GRB2;HSP90AA1;HSP90AB1;IGHG2;IGHG3;IGHG4;IGKC;LIMK1;MAPK1;MAPK3;MYH9;MYO5A;MYO9B;NCK1;NCKAP1;NCKIPSD;NF2;PAK1;PTK2;WASF1;WASF3;WASL;WIPF1;WIPF3	Regulation of actin dynamics for phagocytic cup formation
Nef Mediated CD4 Down-regulation	SIVpos vs SIVneg	-0.67	0.012	8	AP2A1;AP2A2;AP2B1;AP2M1;AP2S1;ARF1;ATP6V1H;CD4	Nef Mediated CD4 Down-regulation
Calcineurin activates NFAT	SIVpos vs SIVneg	-0.67	0.012	6	CALM1;FKBP1A;NFATC2;PPIA;PPP3CB;PPP3R1	Calcineurin activates NFAT
Plasma lipoprotein clearance	SIVpos vs SIVneg	-0.67	0.013	15	AMN;AP2A1;AP2A2;AP2B1;AP2M1;AP2S1;APOE;CLTA;CLTC;HDLBP;LIPA;NPC2;RPS27A;UBA52;UBB	Plasma lipoprotein clearance
Neurotoxicity of clostridium toxins	SIVpos vs SIVneg	-0.67	0.014	8	SNAP25;STX1A;STX1B;SV2A;SV2B;SYT1;VAMP1;VAMP2	Neurotoxicity of clostridium toxins
Gap junction degradation	SIVpos vs SIVneg	-0.67	0.015	10	AP2M1;CLTA;CLTB;CLTC;CLTCL1;DAB2;DNM1;DNM2;GJA1;MYO6	Gap junction degradation
Antigen processing: Ubiquitination & ...	SIVpos vs SIVneg	-0.68	0.0033	128	ANAPC11;ANAPC13;ANAPC5;ANAPC7;AREL1;ARIH2;ASB1;ASB6;ASB8;BLMH;BTBD1;BTBD6;BTRC;CDC26;CDC27;CDC34;CUL1;CUL2;CUL3;DTX3L;ELOB;ELOC;FBXL16;FBXL19;FBXL3;FBXL5;FBXO11;FBXO2;FBXO21;FBXO22;FBXO32;FBXW11;FBXW2;FBXW4;FBXW7;HECTD1;HECTD2;HERC4;HERC6;HUWE1;ITCH;KLHL2;LNX1;LTN1;MEX3C;MKRN1;NPEPPS;PJA2;PSMA1;PSMA2;PSMA3;PSMA4;PSMB1;PSMB2;PSMB3;PSMB4;PSMB5;PSMB6;PSMB7;PSMB8;PSMC1;PSMC5;PSMC6;PSMD1;PSMD10;PSMD11…	Antigen processing: Ubiquitination & Proteasome degradation
Cristae formation	SIVpos vs SIVneg	-0.68	0.0048	19	ATP5F1A;ATP5F1B;ATP5F1C;ATP5F1D;ATP5MC1;ATP5MC2;ATP5MC3;ATP5ME;ATP5MF;ATP5PD;ATP5PF;ATP5PO;CHCHD3;DMAC2L;DNAJC11;HSPA9;MICOS10;MTX2;TMEM11	Cristae formation
Signaling by ALK fusions and activate...	SIVpos vs SIVneg	-0.68	0.0051	36	BCL11A;CARS1;CLTC;CUL1;DCTN1;EEF1G;EIF2AK3;FN1;FRS2;FRS3;GCC2;GRB2;JUNB;KIF5B;KLC1;MAPK1;MAPK3;MECP2;MSN;MYH9;NPM1;PIK3CA;PIK3R1;PPM1B;PRKAR1A;RANBP2;RBX1;RPS6;SEC31A;SHC1;SKP1;STAT3;STAT5A;TFG;TPM3;TPM4	Signaling by ALK fusions and activated point mutants
Signaling by ALK in cancer	SIVpos vs SIVneg	-0.68	0.0051	36	BCL11A;CARS1;CLTC;CUL1;DCTN1;EEF1G;EIF2AK3;FN1;FRS2;FRS3;GCC2;GRB2;JUNB;KIF5B;KLC1;MAPK1;MAPK3;MECP2;MSN;MYH9;NPM1;PIK3CA;PIK3R1;PPM1B;PRKAR1A;RANBP2;RBX1;RPS6;SEC31A;SHC1;SKP1;STAT3;STAT5A;TFG;TPM3;TPM4	Signaling by ALK in cancer
M Phase	SIVpos vs SIVneg	-0.68	0.0051	148	ACTR1A;ANAPC11;ANAPC15;ANAPC5;ANAPC7;BANF1;BUB3;CCP110;CDC26;CDC27;CEP164;CEP76;CEP78;CETN2;CHMP3;CHMP4A;CHMP4B;CHMP7;CKAP5;CLASP1;CLASP2;CLIP1;CSNK1D;CSNK1E;CSNK2B;CTDNEP1;DCTN1;DCTN2;DCTN3;DYNC1H1;DYNC1I1;DYNC1I2;DYNC1LI2;DYNLL1;DYNLL2;EMD;ENSA;GOLGA2;GORASP1;H2AJ;H2AZ1;H2BC15;H2BC21;H2BC4;H3-3A;H4C1;HSP90AA1;IST1;ITGB3BP;KPNB1;LEMD3;LPIN1;LPIN2;MAPK1;MAPK3;MAPRE1;MZT1;MZT2B;NDE1;NDEL1;NEK7;NME…	M Phase
Gain-of-function MRAS complexes activ...	SIVpos vs SIVneg	-0.68	0.0069	6	BRAF;PPP1CB;PPP1CC;RAF1;SHOC2;YWHAB	Gain-of-function MRAS complexes activate RAF signaling
SHOC2 M1731 mutant abolishes MRAS com...	SIVpos vs SIVneg	-0.68	0.0069	6	BRAF;PPP1CB;PPP1CC;RAF1;SHOC2;YWHAB	SHOC2 M1731 mutant abolishes MRAS complex function
Signaling by MRAS-complex mutants	SIVpos vs SIVneg	-0.68	0.0069	6	BRAF;PPP1CB;PPP1CC;RAF1;SHOC2;YWHAB	Signaling by MRAS-complex mutants
Cell Cycle	SIVpos vs SIVneg	-0.68	0.008	221	ACTR1A;AKT2;AKT3;ANAPC11;ANAPC15;ANAPC5;ANAPC7;ANKRD28;ATRX;BANF1;BARD1;BTRC;BUB3;CABLES1;CCND2;CCND3;CCNH;CCP110;CDC26;CDC27;CDK11A;CDKN1B;CDKN1C;CDKN2A;CEP164;CEP76;CEP78;CETN2;CHMP3;CHMP4A;CHMP4B;CHMP7;CKAP5;CLASP1;CLASP2;CLIP1;CSNK1D;CSNK1E;CSNK2B;CTC1;CTDNEP1;CUL1;DCTN1;DCTN2;DCTN3;DYNC1H1;DYNC1I1;DYNC1I2;DYNC1LI2;DYNLL1;DYNLL2;DYRK1A;E2F1;E2F4;EMD;ENSA;EP300;FBXW11;GAR1;GINS1;GOLGA2;GORASP1…	Cell Cycle
Nuclear import of Rev protein	SIVpos vs SIVneg	-0.68	0.0088	8	KPNB1;NPM1;NUP58;NUP85;NUP98;RAN;RANBP2;SEH1L	Nuclear import of Rev protein
ALK mutants bind TKIs	SIVpos vs SIVneg	-0.68	0.012	7	BCL11A;CLTC;EIF2AK3;FN1;NPM1;PPM1B;PRKAR1A	ALK mutants bind TKIs
Inositol phosphate metabolism	SIVpos vs SIVneg	-0.68	0.013	19	CALM1;IMPA1;INPP4A;INPP5A;INPP5B;INPP5J;INPPL1;IP6K1;ITPK1;ITPKB;MINPP1;NUDT3;OCRL;PLCB1;PLCB4;PLCH1;PPIP5K1;PTEN;SYNJ1	Inositol phosphate metabolism
Regulation of PTEN localization	SIVpos vs SIVneg	-0.68	0.026	6	PML;PTEN;RPS27A;UBA52;UBB;XIAP	Regulation of PTEN localization
Clathrin-mediated endocytosis	SIVpos vs SIVneg	-0.69	0.0071	88	AAK1;ACTR2;ACTR3;AGFG1;AMPH;AP2A1;AP2A2;AP2B1;AP2M1;AP2S1;ARF6;ARPC1A;ARPC2;ARPC3;ARPC4;ARPC5;ARRB1;BIN1;CBL;CD3D;CD4;CLTA;CLTB;CLTC;CLTCL1;COPS2;COPS3;COPS4;COPS5;COPS6;COPS8;CTTN;DAB2;DNAJC6;DNM1;DNM2;DNM3;EPN1;EPN2;EPS15;EPS15L1;FNBP1;FNBP1L;FZD4;GAK;GPS1;GRB2;GRK2;GRK3;HGS;HIP1R;HSPA8;IGF2R;IL7R;ITSN1;ITSN2;KIAA0319;M6PR;NECAP1;NEDD8;OCRL;PACSIN1;PACSIN2;PICALM;RAB5A;RAB5C;REPS2;RPS27A;SCARB2…	Clathrin-mediated endocytosis
G beta:gamma signalling through PLC beta	SIVpos vs SIVneg	-0.69	0.0095	5	GNB1;GNB2;GNG2;GNG7;PLCB1	G beta:gamma signalling through PLC beta
Presynaptic function of Kainate recep...	SIVpos vs SIVneg	-0.69	0.0095	5	GNB1;GNB2;GNG2;GNG7;PLCB1	Presynaptic function of Kainate receptors
HSF1 activation	SIVpos vs SIVneg	-0.69	0.013	16	DNAJB1;DNAJB6;FKBP4;HDAC6;HSBP1;HSP90AA1;HSP90AB1;HSPA6;HSPH1;MRPL18;PTGES3;RPA3;TNFRSF21;UBB;VCP;YWHAE	HSF1 activation
PI5P, PP2A and IER3 Regulate PI3K/AKT...	SIVpos vs SIVneg	-0.69	0.013	34	CD28;CD80;CD86;ERBB3;FGF1;FGF2;FGFR1;FGFR2;FRS2;FYN;GAB1;GAB2;GRB2;IL33;INS;IRAK1;KL;MAPK1;MAPK3;NRG1;NRG3;PDGFRA;PIK3CA;PIK3CB;PIK3R1;PIP4K2A;PIP4K2B;PIP4K2C;PPP2CA;PPP2CB;PPP2R1A;PPP2R5B;PPP2R5C;PTPN11	PI5P, PP2A and IER3 Regulate PI3K/AKT Signaling
Uptake and actions of bacterial toxins	SIVpos vs SIVneg	-0.69	0.013	19	ANTXR1;CALM1;CD9;FURIN;HSP90AA1;HSP90AB1;MAP2K1;MAP2K2;MAP2K4;MAP2K7;PDCD6IP;SNAP25;STX1A;STX1B;SV2A;SV2B;SYT1;VAMP1;VAMP2	Uptake and actions of bacterial toxins
Pyruvate metabolism	SIVpos vs SIVneg	-0.69	0.013	15	BSG;DLAT;DLD;GLO1;LDHA;LDHB;MPC1;MPC2;PDHA1;PDHB;PDHX;PDK1;PDK2;PDP1;VDAC1	Pyruvate metabolism
Cell Cycle, Mitotic	SIVpos vs SIVneg	-0.7	0.0036	181	ACTR1A;AKT2;AKT3;ANAPC11;ANAPC15;ANAPC5;ANAPC7;BANF1;BTRC;BUB3;CABLES1;CCND2;CCND3;CCNH;CCP110;CDC26;CDC27;CDK11A;CDKN1B;CDKN1C;CDKN2A;CEP164;CEP76;CEP78;CETN2;CHMP3;CHMP4A;CHMP4B;CHMP7;CKAP5;CLASP1;CLASP2;CLIP1;CSNK1D;CSNK1E;CSNK2B;CTDNEP1;CUL1;DCTN1;DCTN2;DCTN3;DYNC1H1;DYNC1I1;DYNC1I2;DYNC1LI2;DYNLL1;DYNLL2;DYRK1A;E2F1;E2F4;EMD;ENSA;EP300;FBXW11;GINS1;GOLGA2;GORASP1;GSK3B;H2AJ;H2AZ1;H2BC15;H2BC…	Cell Cycle, Mitotic
Transcriptional Regulation by TP53	SIVpos vs SIVneg	-0.7	0.0045	140	AGO1;AKT2;AKT3;BARD1;BCL2L14;BNIP3L;CARM1;CASP1;CCNG1;CCNH;CCNK;CDK12;CDK13;CDK5R1;CDK9;CDKN1B;CDKN2A;CHD3;CHD4;CNOT1;CNOT10;CNOT11;CNOT2;CNOT3;CNOT7;CNOT8;COX14;COX16;COX18;COX20;COX4I1;COX5A;COX5B;COX6A1;COX6B1;COX6C;COX7A2L;COX7B;COX7C;COX8A;CSNK2B;CYCS;E2F1;E2F4;EHMT2;ELOA2;ELOB;ELOC;EP300;ERCC2;FOS;G6PD;GADD45A;GATAD2A;GATAD2B;GLS;GPI;GTF2F1;HDAC2;HIPK1;HIPK2;IGFBP3;ING5;KAT6A;LAMTOR1;LAMTOR…	Transcriptional Regulation by TP53
Mitotic Spindle Checkpoint	SIVpos vs SIVneg	-0.7	0.0051	37	ANAPC11;ANAPC15;ANAPC5;ANAPC7;BUB3;CDC26;CDC27;CKAP5;CLASP1;CLASP2;CLIP1;DYNC1H1;DYNC1I1;DYNC1I2;DYNC1LI2;DYNLL1;DYNLL2;ITGB3BP;MAPRE1;NDE1;NDEL1;NUDC;NUP85;NUP98;PAFAH1B1;PPP1CC;PPP2CA;PPP2CB;PPP2R1A;PPP2R5B;PPP2R5C;RANBP2;RCC2;RPS27;SEH1L;TAOK1;XPO1	Mitotic Spindle Checkpoint
EML4 and NUDC in mitotic spindle form...	SIVpos vs SIVneg	-0.7	0.0061	32	BUB3;CKAP5;CLASP1;CLASP2;CLIP1;DYNC1H1;DYNC1I1;DYNC1I2;DYNC1LI2;DYNLL1;DYNLL2;ITGB3BP;MAPRE1;NDE1;NDEL1;NEK7;NUDC;NUP85;NUP98;PAFAH1B1;PPP1CC;PPP2CA;PPP2CB;PPP2R1A;PPP2R5B;PPP2R5C;RANBP2;RCC2;RPS27;SEH1L;TAOK1;XPO1	EML4 and NUDC in mitotic spindle formation
Nef Mediated CD8 Down-regulation	SIVpos vs SIVneg	-0.7	0.012	7	AP2A1;AP2A2;AP2B1;AP2M1;AP2S1;ATP6V1H;CD8B	Nef Mediated CD8 Down-regulation
G-protein beta:gamma signalling	SIVpos vs SIVneg	-0.7	0.012	11	AKT2;AKT3;CDC42;GNB1;GNB2;GNG2;GNG7;PAK1;PDPK1;PLCB1;RHOA	G-protein beta:gamma signalling
Aquaporin-mediated transport	SIVpos vs SIVneg	-0.7	0.012	18	ADCY1;ADCY2;ADCY5;ADCY6;ADCY8;AQP4;GNAS;GNB1;GNB2;GNG2;GNG7;PRKACA;PRKACB;PRKAR1A;PRKAR1B;PRKAR2B;RAB11A;RAB11FIP2	Aquaporin-mediated transport
Vasopressin regulates renal water hom...	SIVpos vs SIVneg	-0.7	0.012	18	ADCY1;ADCY2;ADCY5;ADCY6;ADCY8;AQP4;GNAS;GNB1;GNB2;GNG2;GNG7;PRKACA;PRKACB;PRKAR1A;PRKAR1B;PRKAR2B;RAB11A;RAB11FIP2	Vasopressin regulates renal water homeostasis via Aquaporins
Disassembly of the destruction comple...	SIVpos vs SIVneg	-0.7	0.015	11	APC;CSNK1G2;CTNNB1;GSK3B;LRP6;PPP2CA;PPP2CB;PPP2R1A;PPP2R5B;PPP2R5C;WNT8A	Disassembly of the destruction complex and recruitment of AXIN to the membrane
CREB1 phosphorylation through the act...	SIVpos vs SIVneg	-0.7	0.023	5	CALM1;CAMK2B;CAMK2G;CAMK4;CAMKK2	CREB1 phosphorylation through the activation of CaMKII/CaMKK/CaMKIV cascasde
CaMK IV-mediated phosphorylation of CREB	SIVpos vs SIVneg	-0.7	0.024	7	CALM1;CAMK2A;CAMK2B;CAMK2D;CAMK2G;CAMK4;CAMKK2	CaMK IV-mediated phosphorylation of CREB
AKT phosphorylates targets in the cyt...	SIVpos vs SIVneg	-0.71	0.0025	6	AKT2;AKT3;CDKN1B;GSK3A;GSK3B;MKRN1	AKT phosphorylates targets in the cytosol
Mitotic Anaphase	SIVpos vs SIVneg	-0.71	0.0033	98	ANAPC11;ANAPC15;ANAPC5;ANAPC7;BANF1;BUB3;CDC26;CDC27;CHMP3;CHMP4A;CHMP4B;CHMP7;CKAP5;CLASP1;CLASP2;CLIP1;DYNC1H1;DYNC1I1;DYNC1I2;DYNC1LI2;DYNLL1;DYNLL2;EMD;IST1;ITGB3BP;KPNB1;LEMD3;MAPRE1;NDE1;NDEL1;NUDC;NUP58;NUP85;NUP98;PAFAH1B1;PDS5A;PDS5B;PPP1CC;PPP2CA;PPP2CB;PPP2R1A;PPP2R2A;PPP2R5B;PPP2R5C;PSMA1;PSMA2;PSMA3;PSMA4;PSMB1;PSMB2;PSMB3;PSMB4;PSMB5;PSMB6;PSMB7;PSMB8;PSMC1;PSMC5;PSMC6;PSMD1;PSMD10;…	Mitotic Anaphase
Mitotic Metaphase and Anaphase	SIVpos vs SIVneg	-0.71	0.0033	98	ANAPC11;ANAPC15;ANAPC5;ANAPC7;BANF1;BUB3;CDC26;CDC27;CHMP3;CHMP4A;CHMP4B;CHMP7;CKAP5;CLASP1;CLASP2;CLIP1;DYNC1H1;DYNC1I1;DYNC1I2;DYNC1LI2;DYNLL1;DYNLL2;EMD;IST1;ITGB3BP;KPNB1;LEMD3;MAPRE1;NDE1;NDEL1;NUDC;NUP58;NUP85;NUP98;PAFAH1B1;PDS5A;PDS5B;PPP1CC;PPP2CA;PPP2CB;PPP2R1A;PPP2R2A;PPP2R5B;PPP2R5C;PSMA1;PSMA2;PSMA3;PSMA4;PSMB1;PSMB2;PSMB3;PSMB4;PSMB5;PSMB6;PSMB7;PSMB8;PSMC1;PSMC5;PSMC6;PSMD1;PSMD10;…	Mitotic Metaphase and Anaphase
mTORC1-mediated signalling	SIVpos vs SIVneg	-0.71	0.0042	11	EIF4B;EIF4E;EIF4G1;FKBP1A;LAMTOR1;LAMTOR5;RHEB;RPS6;RPS6KB1;RRAGA;YWHAB	mTORC1-mediated signalling
Amplification of signal from unattac...	SIVpos vs SIVneg	-0.71	0.0062	31	BUB3;CKAP5;CLASP1;CLASP2;CLIP1;DYNC1H1;DYNC1I1;DYNC1I2;DYNC1LI2;DYNLL1;DYNLL2;ITGB3BP;MAPRE1;NDE1;NDEL1;NUDC;NUP85;NUP98;PAFAH1B1;PPP1CC;PPP2CA;PPP2CB;PPP2R1A;PPP2R5B;PPP2R5C;RANBP2;RCC2;RPS27;SEH1L;TAOK1;XPO1	Amplification of signal from unattached kinetochores via a MAD2 inhibitory signal
Amplification of signal from the kine...	SIVpos vs SIVneg	-0.71	0.0062	31	BUB3;CKAP5;CLASP1;CLASP2;CLIP1;DYNC1H1;DYNC1I1;DYNC1I2;DYNC1LI2;DYNLL1;DYNLL2;ITGB3BP;MAPRE1;NDE1;NDEL1;NUDC;NUP85;NUP98;PAFAH1B1;PPP1CC;PPP2CA;PPP2CB;PPP2R1A;PPP2R5B;PPP2R5C;RANBP2;RCC2;RPS27;SEH1L;TAOK1;XPO1	Amplification of signal from the kinetochores
TBC/RABGAPs	SIVpos vs SIVneg	-0.71	0.0083	22	ARF6;GABARAP;GABARAPL2;GGA3;OPTN;POLG;RAB11A;RAB11B;RAB33A;RAB4A;RAB5A;RAB5C;RAB6B;RAB7A;RAB8B;RABEP1;RABGAP1;RABGEF1;TBC1D13;TBC1D14;TBC1D2;TSC1	TBC/RABGAPs
VEGFR2 mediated vascular permeability	SIVpos vs SIVneg	-0.71	0.016	11	AKT2;AKT3;CALM1;CTNNA1;CTNNB1;CTNND1;HSP90AA1;PAK1;PAK3;PDPK1;RICTOR	VEGFR2 mediated vascular permeability
The role of Nef in HIV-1 replication ...	SIVpos vs SIVneg	-0.71	0.017	18	AP1M1;AP1S1;AP1S2;AP2A1;AP2A2;AP2B1;AP2M1;AP2S1;ARF1;ATP6V1H;B2M;CD28;CD4;CD8B;ELMO1;FYN;HLA-A;PACS1	The role of Nef in HIV-1 replication and disease pathogenesis
Signaling by FGFR1	SIVpos vs SIVneg	-0.71	0.025	28	BRAF;CBL;FGF1;FGF2;FGFR1;FGFRL1;FLRT2;FLRT3;FRS2;FRS3;GAB1;GRB2;KL;KRAS;MAPK1;MAPK3;PIK3CA;PIK3R1;PPP2CA;PPP2CB;PPP2R1A;PTPN11;RPS27A;SHC1;SOS1;SPRED1;UBA52;UBB	Signaling by FGFR1
EPH-Ephrin signaling	SIVpos vs SIVneg	-0.72	0.0038	51	ACTR2;ACTR3;ADAM10;AP2A1;AP2A2;AP2B1;AP2M1;AP2S1;APH1A;ARHGEF7;ARPC1A;ARPC1B;ARPC2;ARPC3;ARPC4;ARPC5;CDC42;CFL1;CLTA;CLTB;CLTC;CLTCL1;DNM1;EPHA4;EPHA6;EPHA7;FYN;GIT1;GRIN1;GRIN2B;ITSN1;KALRN;LIMK1;MYH10;MYH11;MYH9;MYL6;MYL9;NCSTN;NGEF;PAK1;PAK3;PSEN1;PSENEN;PTK2;RASA1;RHOA;ROCK2;SDCBP;TIAM1;WASL	EPH-Ephrin signaling
RHO GTPases Activate WASPs and WAVEs	SIVpos vs SIVneg	-0.72	0.0044	24	ABI1;ABI2;ACTR2;ACTR3;ARPC1A;ARPC1B;ARPC2;ARPC3;ARPC4;ARPC5;BRK1;CDC42;GRB2;MAPK1;MAPK3;NCK1;NCKAP1;NCKIPSD;PTK2;WASF1;WASF3;WASL;WIPF1;WIPF3	RHO GTPases Activate WASPs and WAVEs
Beta-catenin independent WNT signaling	SIVpos vs SIVneg	-0.72	0.0053	65	AGO1;AP2A1;AP2A2;AP2B1;AP2M1;AP2S1;CALM1;CAMK2A;CLTA;CLTB;CLTC;CTNNB1;FZD4;FZD6;GNAO1;GNB1;GNB2;GNG2;GNG7;ITPR2;KRAS;NLK;PFN1;PLCB1;PPP3CB;PPP3R1;PRKCA;PRKCB;PSMA1;PSMA2;PSMA3;PSMA4;PSMB1;PSMB2;PSMB3;PSMB4;PSMB5;PSMB6;PSMB7;PSMB8;PSMC1;PSMC5;PSMC6;PSMD1;PSMD10;PSMD11;PSMD12;PSMD13;PSMD14;PSMD2;PSMD3;PSMD4;PSMD6;PSMD7;PSMD8;PSME1;PSME2;RAC3;RHOA;RPS27A;SEM1;TCF7L2;TNRC6A;UBA52;UBB	Beta-catenin independent WNT signaling
Transferrin endocytosis and recycling	SIVpos vs SIVneg	-0.72	0.0056	14	ATP6AP1;ATP6V0A1;ATP6V0B;ATP6V0C;ATP6V0D1;ATP6V1A;ATP6V1B2;ATP6V1D;ATP6V1E1;ATP6V1G1;ATP6V1H;STEAP2;TF;TFRC	Transferrin endocytosis and recycling
Mitochondrial biogenesis	SIVpos vs SIVneg	-0.72	0.0078	37	ATP5F1A;ATP5F1B;ATP5F1C;ATP5F1D;ATP5MC1;ATP5MC2;ATP5MC3;ATP5ME;ATP5MF;ATP5PD;ATP5PF;ATP5PO;CALM1;CAMK4;CARM1;CHCHD3;CYCS;DMAC2L;DNAJC11;GLUD1;HCFC1;HELZ2;HSPA9;IDH2;MAPK14;MEF2C;MEF2D;MICOS10;MTX2;NCOR1;PPARGC1A;PRKAB2;PRKAG2;SMARCD3;SOD2;TBL1XR1;TMEM11	Mitochondrial biogenesis
SARS-CoV-2 modulates autophagy	SIVpos vs SIVneg	-0.72	0.0085	5	TUFM;UVRAG;VPS16;VPS33A;VPS41	SARS-CoV-2 modulates autophagy
Intrinsic Pathway for Apoptosis	SIVpos vs SIVneg	-0.72	0.011	25	AKT2;AKT3;BCL2L1;C1QBP;CDKN2A;CYCS;DYNLL1;DYNLL2;E2F1;GZMB;MAPK1;MAPK3;MAPK8;PPP3R1;SEPTIN4;STAT3;TFDP1;TP53BP2;XIAP;YWHAB;YWHAE;YWHAG;YWHAH;YWHAQ;YWHAZ	Intrinsic Pathway for Apoptosis
Unblocking of NMDA receptors, glutama...	SIVpos vs SIVneg	-0.72	0.023	19	ACTN2;CALM1;CAMK2A;CAMK2B;CAMK2D;CAMK2G;DLG1;DLG2;DLG3;DLG4;GRIA1;GRIA2;GRIA4;GRIN1;GRIN2A;GRIN2B;GRIN2C;LRRC7;NEFL	Unblocking of NMDA receptors, glutamate binding and activation
Signaling by Receptor Tyrosine Kinases	SIVpos vs SIVneg	-0.72	0.026	227	AAMP;ABI1;ABI2;ADAM10;ADAP1;ADCYAP1;ADCYAP1R1;AHCYL1;AKT2;AKT3;AP2A1;AP2A2;AP2B1;AP2M1;AP2S1;APH1A;APOE;ARF6;ARHGEF7;ATP6AP1;ATP6V0A1;ATP6V0B;ATP6V0C;ATP6V0D1;ATP6V1A;ATP6V1B2;ATP6V1D;ATP6V1E1;ATP6V1G1;ATP6V1H;AXL;BRAF;BRK1;CALM1;CBL;CDC37;CDC42;CDK5R1;CHD4;CLTA;CLTC;COL4A5;COL9A1;COL9A2;CRKL;CSK;CTNNA1;CTNNB1;CTNND1;CYBA;DLG4;DNM1;DNM2;DNM3;DOCK3;DUSP7;EGR1;EGR3;ELK1;ELMO1;ELMO2;EP300;EPN1;EPS15…	Signaling by Receptor Tyrosine Kinases
Mitotic G2-G2/M phases	SIVpos vs SIVneg	-0.73	0.0032	90	ACTR1A;BTRC;CCNH;CCP110;CDK11A;CEP164;CEP76;CEP78;CETN2;CKAP5;CLASP1;CSNK1D;CSNK1E;CUL1;DCTN1;DCTN2;DCTN3;DYNC1H1;DYNC1I2;DYNLL1;E2F1;EP300;FBXW11;HSP90AA1;HSP90AB1;LCMT1;LIN37;MAPRE1;MNAT1;MZT1;MZT2B;NDE1;NME7;OFD1;OPTN;PAFAH1B1;PCM1;PPME1;PPP1CB;PPP2CA;PPP2CB;PPP2R1A;PPP2R2A;PRKACA;PRKAR2B;PSMA1;PSMA2;PSMA3;PSMA4;PSMB1;PSMB2;PSMB3;PSMB4;PSMB5;PSMB6;PSMB7;PSMB8;PSMC1;PSMC5;PSMC6;PSMD1;PSMD10;PSM…	Mitotic G2-G2/M phases
ROS and RNS production in phagocytes	SIVpos vs SIVneg	-0.73	0.0063	12	ATP6V0A1;ATP6V0B;ATP6V0C;ATP6V0D1;ATP6V1A;ATP6V1B2;ATP6V1D;ATP6V1E1;ATP6V1G1;ATP6V1H;CYBA;NOS2	ROS and RNS production in phagocytes
Mitotic Prometaphase	SIVpos vs SIVneg	-0.73	0.0068	66	ACTR1A;BUB3;CCP110;CEP164;CEP76;CEP78;CETN2;CKAP5;CLASP1;CLASP2;CLIP1;CSNK1D;CSNK1E;CSNK2B;DCTN1;DCTN2;DCTN3;DYNC1H1;DYNC1I1;DYNC1I2;DYNC1LI2;DYNLL1;DYNLL2;HSP90AA1;ITGB3BP;MAPRE1;MZT1;MZT2B;NDE1;NDEL1;NEK7;NME7;NUDC;NUMA1;NUP85;NUP98;OFD1;PAFAH1B1;PCM1;PDS5A;PDS5B;PPP1CC;PPP2CA;PPP2CB;PPP2R1A;PPP2R5B;PPP2R5C;PRKACA;PRKAR2B;RAD21;RANBP2;RCC2;RPS27;SDCCAG8;SEH1L;SMC1A;SSNA1;STAG2;TAOK1;TUBA4A;TUBB…	Mitotic Prometaphase
Attenuation phase	SIVpos vs SIVneg	-0.73	0.0085	15	DNAJB1;DNAJB6;EP300;FKBP4;HSBP1;HSP90AA1;HSP90AB1;HSPA2;HSPA6;HSPA8;HSPH1;MRPL18;PTGES3;TNFRSF21;UBB	Attenuation phase
GABA receptor activation	SIVpos vs SIVneg	-0.73	0.01	24	ADCY1;ADCY2;ADCY5;ADCY6;ADCY8;ARHGEF9;GABBR1;GABBR2;GABRA4;GABRB1;GABRB2;GABRB3;GABRG2;GNAI1;GNAI2;GNAI3;GNAL;GNB1;GNB2;GNG2;GNG7;KCNJ2;KCNJ9;NPTN	GABA receptor activation
Signal transduction by L1	SIVpos vs SIVneg	-0.73	0.019	9	CSNK2B;FGFR1;ITGB1;MAP2K1;MAP2K2;MAPK1;MAPK3;NCAM1;PAK1	Signal transduction by L1
Signaling by Insulin receptor	SIVpos vs SIVneg	-0.73	0.024	35	AKT2;ATP6AP1;ATP6V0A1;ATP6V0B;ATP6V0C;ATP6V0D1;ATP6V1A;ATP6V1B2;ATP6V1D;ATP6V1E1;ATP6V1G1;ATP6V1H;FGF1;FGF2;FGFR1;FGFR2;FRS2;GAB1;GAB2;GRB10;GRB2;INS;KL;KRAS;MAPK1;MAPK3;PDPK1;PIK3C3;PIK3CA;PIK3CB;PIK3R1;PIK3R4;PTPN11;SHC1;SOS1	Signaling by Insulin receptor
Organic anion transporters	SIVpos vs SIVneg	-0.74	0.0022	5	SLC17A5;SLC17A6;SLC17A7;SLC25A18;SLC25A22	Organic anion transporters
Apoptosis induced DNA fragmentation	SIVpos vs SIVneg	-0.74	0.0045	5	H1-0;H1-2;H1-4;HMGB1;KPNB1	Apoptosis induced DNA fragmentation
BMAL1:CLOCK,NPAS2 activates circadian...	SIVpos vs SIVneg	-0.74	0.0054	6	BHLHE41;CARM1;DBP;HELZ2;SMARCD3;TBL1XR1	BMAL1:CLOCK,NPAS2 activates circadian gene expression
Nuclear Events (kinase and transcript...	SIVpos vs SIVneg	-0.74	0.01	29	CDK5R1;CHD4;DNM2;DUSP7;EGR1;EGR3;ELK1;EP300;FOS;ID2;JUNB;JUND;MAPK1;MAPK14;MAPK3;MAPKAPK2;MEF2A;MEF2C;MEF2D;NAB1;PPP2CA;PPP2CB;PPP2R1A;RPS6KA1;RPS6KA3;SGK1;SH3GL3;TF;VGF	Nuclear Events (kinase and transcription factor activation)
Activation of NMDA receptors and post...	SIVpos vs SIVneg	-0.74	0.012	46	ACTN2;ADCY1;ADCY8;APBA1;ARHGEF7;CALM1;CAMK2A;CAMK2B;CAMK2D;CAMK2G;CAMK4;CAMKK2;DLG1;DLG2;DLG3;DLG4;GIT1;GRIA1;GRIA2;GRIA4;GRIN1;GRIN2A;GRIN2B;GRIN2C;GRIN3B;KRAS;LRRC7;MAPK1;MAPK3;MAPT;NEFL;NRG1;NRGN;PDPK1;PPM1E;PRKAB2;PRKACA;PRKACB;PRKAG2;PRKAR1A;PRKAR1B;PRKAR2B;RASGRF1;RASGRF2;RPS6KA1;RPS6KA3	Activation of NMDA receptors and postsynaptic events
Transcriptional activation of mitocho...	SIVpos vs SIVneg	-0.74	0.014	16	ATP5F1B;CALM1;CAMK4;CARM1;CYCS;GLUD1;HCFC1;HELZ2;IDH2;MEF2C;MEF2D;NCOR1;PPARGC1A;SMARCD3;SOD2;TBL1XR1	Transcriptional activation of mitochondrial biogenesis
RHO GTPase cycle	SIVpos vs SIVneg	-0.74	0.017	190	ABCD3;ABI1;ABI2;ABR;ACBD5;ADD3;AKAP12;ALDH3A2;ANLN;ARAP2;ARFGAP3;ARHGAP1;ARHGAP17;ARHGAP21;ARHGAP22;ARHGAP23;ARHGAP26;ARHGAP29;ARHGAP32;ARHGAP33;ARHGAP35;ARHGAP44;ARHGAP5;ARHGDIA;ARHGDIG;ARHGEF1;ARHGEF10;ARHGEF12;ARHGEF2;ARHGEF25;ARHGEF3;ARHGEF40;ARHGEF7;ARHGEF9;ARMCX3;ATP6AP1;BASP1;BCAP31;BRK1;C1QBP;CAPZB;CCDC115;CCDC88A;CCP110;CCT2;CCT6A;CCT7;CDC37;CDC42;CDC42BPA;CDC42BPB;CDC42EP1;CDC42SE2;CHN1…	RHO GTPase cycle
Muscle contraction	SIVpos vs SIVneg	-0.74	0.031	83	ACTA2;ACTN2;AHCYL1;ALDH2;ANXA1;ANXA2;ANXA6;ASPH;ATP1A1;ATP1A2;ATP1A3;ATP1B1;ATP1B2;ATP1B3;ATP2A2;ATP2B1;ATP2B2;ATP2B3;ATP2B4;CACNA2D2;CACNB2;CACNG7;CACNG8;CALM1;CAMK2A;CAMK2B;CAMK2D;CAMK2G;CES1;DMD;DMPK;FGF11;FGF12;FGF13;FGF14;FKBP1B;FXYD1;FXYD6;FXYD7;GATA4;GUCY1A2;HIPK1;HIPK2;ITPR2;KAT2B;KCND2;KCNIP3;KCNIP4;KCNJ2;KCNK1;KCNK12;MYH11;MYL6;MYL6B;MYL9;MYLK;NPPC;NPR2;PAK1;PRKACA;PXN;RYR2;SCN1A;SCN1B;…	Muscle contraction
Respiratory electron transport, ATP s...	SIVpos vs SIVneg	-0.75	0.00089	74	ACAD9;ATP5F1A;ATP5F1B;ATP5F1C;ATP5F1D;ATP5MC1;ATP5MC2;ATP5MC3;ATP5ME;ATP5MF;ATP5PD;ATP5PF;ATP5PO;COA1;COQ10A;COX14;COX16;COX18;COX20;COX4I1;COX5A;COX5B;COX6A1;COX6B1;COX6C;COX7A2L;COX7B;COX7C;COX8A;CYC1;CYCS;DMAC2L;ETFA;NDUFA1;NDUFA10;NDUFA11;NDUFA13;NDUFA3;NDUFA5;NDUFAB1;NDUFAF3;NDUFAF5;NDUFAF7;NDUFB10;NDUFB11;NDUFB2;NDUFB3;NDUFB4;NDUFB6;NDUFB7;NDUFB8;NDUFB9;NDUFS2;NDUFS3;NDUFS4;NDUFS5;NDUFS6;ND…	Respiratory electron transport, ATP synthesis by chemiosmotic coupling, and heat production by uncoupling proteins.
Intra-Golgi and retrograde Golgi-to-E...	SIVpos vs SIVneg	-0.75	0.002	84	ACTR10;ACTR1A;ARF1;ARF3;ARF4;ARF5;ARFGAP3;BICD1;CAPZA1;CAPZA2;CAPZA3;CAPZB;COG2;COG5;COPA;COPB1;COPB2;COPE;COPG1;CUX1;CYTH2;CYTH4;DCTN1;DCTN2;DCTN3;DCTN5;DCTN6;DYNC1H1;DYNC1I1;DYNC1I2;DYNC1LI2;DYNLL1;DYNLL2;GALNT2;GCC2;GOSR1;IGF2R;KIF16B;KIF1A;KIF1B;KIF21A;KIF3A;KIF3B;KIF3C;KIF5A;KIF5B;KIF5C;KIFAP3;KIFC2;KLC1;KLC2;M6PR;MAN1C1;MAN2A1;NAA30;NAA38;NAPA;NAPB;NAPG;NSF;PAFAH1B1;PAFAH1B2;RAB18;RAB1A;RAB…	Intra-Golgi and retrograde Golgi-to-ER traffic
DCC mediated attractive signaling	SIVpos vs SIVneg	-0.75	0.003	7	ABLIM1;CDC42;FYN;NCK1;PTK2;TRIO;WASL	DCC mediated attractive signaling
Golgi Cisternae Pericentriolar Stack ...	SIVpos vs SIVneg	-0.75	0.0037	8	GOLGA2;GORASP1;MAPK1;MAPK3;RAB1A;RAB1B;RAB2A;USO1	Golgi Cisternae Pericentriolar Stack Reorganization
Interconversion of nucleotide di- and...	SIVpos vs SIVneg	-0.75	0.0047	7	AK1;AK2;AK4;AK5;GUK1;NME1;TXN	Interconversion of nucleotide di- and triphosphates
Regulation of glycolysis by fructose ...	SIVpos vs SIVneg	-0.75	0.0049	6	PFKFB3;PPP2CA;PPP2CB;PPP2R1A;PRKACA;PRKACB	Regulation of glycolysis by fructose 2,6-bisphosphate metabolism
MyD88:MAL(TIRAP) cascade initiated on...	SIVpos vs SIVneg	-0.75	0.0053	42	APP;BTRC;CD14;CUL1;DUSP7;ELK1;FBXW11;FOS;HMGB1;IKBKG;IRAK1;MAP2K1;MAP2K4;MAP2K7;MAPK1;MAPK10;MAPK14;MAPK3;MAPK8;MAPK9;MAPKAPK2;MEF2A;MEF2C;NFKB2;NFKBIA;NKIRAS1;PPP2CA;PPP2CB;PPP2R1A;RELA;RPS27A;RPS6KA1;RPS6KA3;S100A1;S100B;SIGIRR;SKP1;TAB2;UBA52;UBB;UBE2V1;USP14	MyD88:MAL(TIRAP) cascade initiated on plasma membrane
Toll Like Receptor 2 (TLR2) Cascade	SIVpos vs SIVneg	-0.75	0.0053	42	APP;BTRC;CD14;CUL1;DUSP7;ELK1;FBXW11;FOS;HMGB1;IKBKG;IRAK1;MAP2K1;MAP2K4;MAP2K7;MAPK1;MAPK10;MAPK14;MAPK3;MAPK8;MAPK9;MAPKAPK2;MEF2A;MEF2C;NFKB2;NFKBIA;NKIRAS1;PPP2CA;PPP2CB;PPP2R1A;RELA;RPS27A;RPS6KA1;RPS6KA3;S100A1;S100B;SIGIRR;SKP1;TAB2;UBA52;UBB;UBE2V1;USP14	Toll Like Receptor 2 (TLR2) Cascade
Toll Like Receptor TLR1:TLR2 Cascade	SIVpos vs SIVneg	-0.75	0.0053	42	APP;BTRC;CD14;CUL1;DUSP7;ELK1;FBXW11;FOS;HMGB1;IKBKG;IRAK1;MAP2K1;MAP2K4;MAP2K7;MAPK1;MAPK10;MAPK14;MAPK3;MAPK8;MAPK9;MAPKAPK2;MEF2A;MEF2C;NFKB2;NFKBIA;NKIRAS1;PPP2CA;PPP2CB;PPP2R1A;RELA;RPS27A;RPS6KA1;RPS6KA3;S100A1;S100B;SIGIRR;SKP1;TAB2;UBA52;UBB;UBE2V1;USP14	Toll Like Receptor TLR1:TLR2 Cascade
Toll Like Receptor TLR6:TLR2 Cascade	SIVpos vs SIVneg	-0.75	0.0053	42	APP;BTRC;CD14;CUL1;DUSP7;ELK1;FBXW11;FOS;HMGB1;IKBKG;IRAK1;MAP2K1;MAP2K4;MAP2K7;MAPK1;MAPK10;MAPK14;MAPK3;MAPK8;MAPK9;MAPKAPK2;MEF2A;MEF2C;NFKB2;NFKBIA;NKIRAS1;PPP2CA;PPP2CB;PPP2R1A;RELA;RPS27A;RPS6KA1;RPS6KA3;S100A1;S100B;SIGIRR;SKP1;TAB2;UBA52;UBB;UBE2V1;USP14	Toll Like Receptor TLR6:TLR2 Cascade
Integration of energy metabolism	SIVpos vs SIVneg	-0.75	0.013	51	ABCC8;ACLY;ACSL3;ACSL4;ADCY1;ADCY2;ADCY5;ADCY6;ADCY8;AGPAT1;AHCYL1;CACNA2D2;CACNB2;CACNB3;FASN;GNA11;GNAI1;GNAI2;GNAQ;GNAS;GNB1;GNB2;GNG2;GNG7;INS;IQGAP1;ITPR2;KCNB1;KCNC2;MARCKS;PLCB1;PPP2CA;PPP2CB;PPP2R1A;PRKAB2;PRKACA;PRKACB;PRKAG2;PRKAR1A;PRKAR1B;PRKAR2B;PRKCA;RAP1A;RAPGEF4;SLC2A1;SNAP25;STX1A;STXBP1;SYT5;TKT;VAMP2	Integration of energy metabolism
Long-term potentiation	SIVpos vs SIVneg	-0.75	0.018	20	ACTN2;CALM1;CAMK2A;CAMK2B;CAMK2D;CAMK2G;DLG1;DLG2;DLG3;DLG4;GRIA1;GRIA2;GRIN1;GRIN2A;GRIN2B;GRIN2C;LRRC7;NEFL;NRG1;NRGN	Long-term potentiation
Organelle biogenesis and maintenance	SIVpos vs SIVneg	-0.76	0.0026	106	ACTR1A;ARF4;ASAP1;ATP5F1A;ATP5F1B;ATP5F1C;ATP5F1D;ATP5MC1;ATP5MC2;ATP5MC3;ATP5ME;ATP5MF;ATP5PD;ATP5PF;ATP5PO;CALM1;CAMK4;CARM1;CCP110;CCT2;CCT3;CCT4;CCT5;CCT8;CEP164;CEP76;CEP78;CETN2;CHCHD3;CKAP5;CLASP1;CLUAP1;CSNK1D;CSNK1E;CYCS;DCTN1;DCTN2;DCTN3;DMAC2L;DNAJC11;DYNC1H1;DYNC1I2;DYNLL1;DYNLL2;DYNLRB1;DYNLRB2;DYNLT2B;EXOC1;EXOC2;EXOC4;EXOC7;EXOC8;GLUD1;HCFC1;HDAC6;HELZ2;HSP90AA1;HSPA9;IDH2;IFT22;IF…	Organelle biogenesis and maintenance
G beta:gamma signalling through CDC42	SIVpos vs SIVneg	-0.76	0.0038	6	CDC42;GNB1;GNB2;GNG2;GNG7;PAK1	G beta:gamma signalling through CDC42
Sodium/Calcium exchangers	SIVpos vs SIVneg	-0.76	0.0039	7	CALM1;SLC24A2;SLC24A3;SLC24A4;SLC8A1;SLC8A2;SRI	Sodium/Calcium exchangers
RAC1 GTPase cycle	SIVpos vs SIVneg	-0.76	0.0075	71	ABI1;ABI2;ABR;ARAP2;ARHGAP1;ARHGAP17;ARHGAP21;ARHGAP22;ARHGAP23;ARHGAP26;ARHGAP29;ARHGAP32;ARHGAP33;ARHGAP35;ARHGAP44;ARHGAP5;ARHGDIA;ARHGEF10;ARHGEF25;ARHGEF7;BRK1;CDC42;CDC42BPA;CDC42EP1;CHN1;CYBA;DOCK10;DOCK3;DOCK4;DOCK9;EMD;FAM13B;FARP1;FERMT2;GIT1;IQGAP1;ITGB1;KALRN;KTN1;LAMTOR1;LEMD3;MCAM;MCF2;MCF2L;MYO9B;NCKAP1;NGEF;NISCH;PAK1;PAK3;PIK3CA;PIK3R1;PLD2;PLEKHG3;RAB7A;RALBP1;RASGRF2;SNAP23;SOS…	RAC1 GTPase cycle
Post NMDA receptor activation events	SIVpos vs SIVneg	-0.76	0.011	42	ACTN2;ADCY1;ADCY8;ARHGEF7;CALM1;CAMK2A;CAMK2B;CAMK2D;CAMK2G;CAMK4;CAMKK2;DLG1;DLG2;DLG3;DLG4;GIT1;GRIA1;GRIA2;GRIN1;GRIN2A;GRIN2B;GRIN2C;KRAS;LRRC7;MAPK1;MAPK3;MAPT;NEFL;NRG1;NRGN;PDPK1;PRKAB2;PRKACA;PRKACB;PRKAG2;PRKAR1A;PRKAR1B;PRKAR2B;RASGRF1;RASGRF2;RPS6KA1;RPS6KA3	Post NMDA receptor activation events
Regulation of PTEN gene transcription	SIVpos vs SIVneg	-0.76	0.013	28	ATN1;BMI1;CBX4;CBX6;CHD3;CHD4;EGR1;GATAD2A;GATAD2B;HDAC2;HDAC5;KDM1A;LAMTOR1;LAMTOR5;MAPK1;MAPK3;MTA1;MTA3;PHC2;PHC3;PTEN;RBBP4;RBBP7;RHEB;RING1;RRAGA;SNAI2;SUZ12	Regulation of PTEN gene transcription
The citric acid (TCA) cycle and respi...	SIVpos vs SIVneg	-0.77	0.00062	102	ACAD9;ACO2;ATP5F1A;ATP5F1B;ATP5F1C;ATP5F1D;ATP5MC1;ATP5MC2;ATP5MC3;ATP5ME;ATP5MF;ATP5PD;ATP5PF;ATP5PO;BSG;COA1;COQ10A;COX14;COX16;COX18;COX20;COX4I1;COX5A;COX5B;COX6A1;COX6B1;COX6C;COX7A2L;COX7B;COX7C;COX8A;CYC1;CYCS;D2HGDH;DLAT;DLD;DLST;DMAC2L;ETFA;FH;GLO1;IDH2;IDH3A;IDH3B;IDH3G;LDHA;LDHB;MDH2;MPC1;MPC2;NDUFA1;NDUFA10;NDUFA11;NDUFA13;NDUFA3;NDUFA5;NDUFAB1;NDUFAF3;NDUFAF5;NDUFAF7;NDUFB10;NDUFB11;…	The citric acid (TCA) cycle and respiratory electron transport
Chk1/Chk2(Cds1) mediated inactivation...	SIVpos vs SIVneg	-0.77	0.0018	6	YWHAB;YWHAE;YWHAG;YWHAH;YWHAQ;YWHAZ	Chk1/Chk2(Cds1) mediated inactivation of Cyclin B:Cdk1 complex
G2/M Transition	SIVpos vs SIVneg	-0.77	0.0022	89	ACTR1A;BTRC;CCNH;CCP110;CDK11A;CEP164;CEP76;CEP78;CETN2;CKAP5;CLASP1;CSNK1D;CSNK1E;CUL1;DCTN1;DCTN2;DCTN3;DYNC1H1;DYNC1I2;DYNLL1;EP300;FBXW11;HSP90AA1;HSP90AB1;LCMT1;LIN37;MAPRE1;MNAT1;MZT1;MZT2B;NDE1;NME7;OFD1;OPTN;PAFAH1B1;PCM1;PPME1;PPP1CB;PPP2CA;PPP2CB;PPP2R1A;PPP2R2A;PRKACA;PRKAR2B;PSMA1;PSMA2;PSMA3;PSMA4;PSMB1;PSMB2;PSMB3;PSMB4;PSMB5;PSMB6;PSMB7;PSMB8;PSMC1;PSMC5;PSMC6;PSMD1;PSMD10;PSMD11;P…	G2/M Transition
Activation of BAD and translocation t...	SIVpos vs SIVneg	-0.77	0.0025	9	AKT2;AKT3;PPP3R1;YWHAB;YWHAE;YWHAG;YWHAH;YWHAQ;YWHAZ	Activation of BAD and translocation to mitochondria
Host Interactions of HIV factors	SIVpos vs SIVneg	-0.77	0.0026	73	AP1M1;AP1S1;AP1S2;AP2A1;AP2A2;AP2B1;AP2M1;AP2S1;ARF1;ATP6V1H;B2M;BANF1;BTRC;CD28;CD4;CD8B;CDK9;ELMO1;ELOB;ELOC;FYN;HLA-A;HMGA1;KPNB1;NPM1;NUP58;NUP85;NUP98;PACS1;PPIA;PSIP1;PSMA1;PSMA2;PSMA3;PSMA4;PSMB1;PSMB2;PSMB3;PSMB4;PSMB5;PSMB6;PSMB7;PSMB8;PSMC1;PSMC5;PSMC6;PSMD1;PSMD10;PSMD11;PSMD12;PSMD13;PSMD14;PSMD2;PSMD3;PSMD4;PSMD6;PSMD7;PSMD8;PSME1;PSME2;RAN;RANBP1;RANBP2;RBX1;RPS27A;SEH1L;SEM1;SKP1;S…	Host Interactions of HIV factors
Apoptotic factor-mediated response	SIVpos vs SIVneg	-0.77	0.0046	7	C1QBP;CDKN2A;CYCS;MAPK1;MAPK3;SEPTIN4;XIAP	Apoptotic factor-mediated response
SARS-CoV-2 targets host intracellular...	SIVpos vs SIVneg	-0.77	0.005	9	AKT2;AKT3;PDPK1;YWHAB;YWHAE;YWHAG;YWHAH;YWHAQ;YWHAZ	SARS-CoV-2 targets host intracellular signalling and regulatory pathways
Trafficking of GluR2-containing AMPA ...	SIVpos vs SIVneg	-0.77	0.0059	12	AP2A1;AP2A2;AP2B1;AP2M1;AP2S1;GRIA1;GRIA2;GRIA4;NSF;PRKCA;PRKCB;TSPAN7	Trafficking of GluR2-containing AMPA receptors
RHOJ GTPase cycle	SIVpos vs SIVneg	-0.77	0.0074	27	ARHGAP1;ARHGAP21;ARHGAP26;ARHGAP32;ARHGAP35;ARHGAP5;ARHGEF7;CDC42;CDC42BPA;CDC42BPB;CDC42EP1;FMNL3;FNBP1;FNBP1L;GIT1;GJA1;LAMTOR1;OCRL;PAK1;PAK3;PIK3R1;RAB7A;SNAP23;TFRC;TRIO;VAMP3;WASL	RHOJ GTPase cycle
NCAM signaling for neurite out-growth	SIVpos vs SIVneg	-0.77	0.0081	24	AGRN;CACNB2;CACNB3;CACNB4;CNTN2;COL4A5;COL9A1;COL9A2;FGFR1;FYN;GRB2;KRAS;MAPK1;MAPK3;NCAM1;NCAN;PTK2;PTPRA;SOS1;SPTAN1;SPTB;SPTBN1;SPTBN2;SPTBN4	NCAM signaling for neurite out-growth
Potassium Channels	SIVpos vs SIVneg	-0.77	0.0088	28	ABCC8;GABBR1;GABBR2;GNB1;GNB2;GNG2;GNG7;HCN1;HCN2;KCNA2;KCNAB1;KCNAB2;KCNAB3;KCNB1;KCNC1;KCNC2;KCND2;KCNF1;KCNH3;KCNH5;KCNJ2;KCNJ9;KCNK1;KCNMA1;KCNMB4;KCNQ2;KCNQ3;KCNQ5	Potassium Channels
Platelet calcium homeostasis	SIVpos vs SIVneg	-0.77	0.0096	10	ATP2A2;ATP2B1;ATP2B2;ATP2B3;ATP2B4;CALM1;ITPR2;SLC8A1;SLC8A2;SRI	Platelet calcium homeostasis
CREB1 phosphorylation through NMDA re...	SIVpos vs SIVneg	-0.77	0.011	22	ACTN2;CALM1;CAMK2A;CAMK2B;CAMK2D;CAMK2G;DLG1;DLG2;DLG3;DLG4;GRIN1;GRIN2B;KRAS;LRRC7;MAPK1;MAPK3;NEFL;PDPK1;RASGRF1;RASGRF2;RPS6KA1;RPS6KA3	CREB1 phosphorylation through NMDA receptor-mediated activation of RAS signaling
Opioid Signalling	SIVpos vs SIVneg	-0.77	0.012	44	ADCY1;ADCY2;ADCY5;ADCY6;ADCY8;AHCYL1;CALM1;CAMK2A;CAMK2B;CAMK2D;CAMK2G;CAMK4;CAMKK2;GNA11;GNAI1;GNAI2;GNAI3;GNAL;GNAQ;GNB1;GNB2;GNG2;GNG7;GRK2;ITPR2;MAPK1;PDE1B;PDE4A;PDE4D;PLCB1;PLCB4;PPP1CA;PPP1R1B;PPP2CA;PPP2CB;PPP2R1A;PPP3CB;PPP3R1;PRKACA;PRKACB;PRKAR1A;PRKAR1B;PRKAR2B;PRKCA	Opioid Signalling
InlB-mediated entry of Listeria monoc...	SIVpos vs SIVneg	-0.77	0.012	9	CBL;EPS15;GRB2;HGS;RPS27A;SH3GL2;SH3GL3;UBA52;UBB	InlB-mediated entry of Listeria monocytogenes into host cell
COPI-dependent Golgi-to-ER retrograde...	SIVpos vs SIVneg	-0.78	0.0012	32	ARF1;ARF3;ARF4;ARF5;ARFGAP3;COPA;COPB1;COPB2;COPE;COPG1;KIF16B;KIF1A;KIF1B;KIF21A;KIF3A;KIF3B;KIF3C;KIF5A;KIF5B;KIF5C;KIFAP3;KIFC2;KLC1;KLC2;NAPA;NAPB;NAPG;NSF;RAB1A;RAB1B;TMED10;TMED9	COPI-dependent Golgi-to-ER retrograde traffic
CRMPs in Sema3A signaling	SIVpos vs SIVneg	-0.78	0.0022	7	CDK5R1;CRMP1;DPYSL2;DPYSL3;FYN;GSK3B;PLXNA3	CRMPs in Sema3A signaling
Glucagon-like Peptide-1 (GLP1) regula...	SIVpos vs SIVneg	-0.78	0.0033	19	ADCY5;ADCY6;ADCY8;GNAS;GNB1;GNB2;GNG2;GNG7;IQGAP1;ITPR2;KCNB1;KCNC2;PRKACA;PRKACB;PRKAR1A;PRKAR1B;PRKAR2B;RAP1A;RAPGEF4	Glucagon-like Peptide-1 (GLP1) regulates insulin secretion
DARPP-32 events	SIVpos vs SIVneg	-0.78	0.0046	15	CALM1;PDE4A;PDE4D;PPP1CA;PPP1R1B;PPP2CA;PPP2CB;PPP2R1A;PPP3CB;PPP3R1;PRKACA;PRKACB;PRKAR1A;PRKAR1B;PRKAR2B	DARPP-32 events
Extra-nuclear estrogen signaling	SIVpos vs SIVneg	-0.78	0.0051	30	AKT2;AKT3;CALM1;CAV2;CDKN1B;ELK1;FOS;FOXO3;GNAI1;GNAI2;GNAI3;GNB1;GNB2;GNG2;GNG7;HSP90AA1;KRAS;MAPK1;MAPK3;MMP3;PDPK1;PIK3CA;PIK3R1;PRKCZ;PRMT1;PTK2;SHC1;UHMK1;XPO1;ZDHHC21	Extra-nuclear estrogen signaling
Frs2-mediated activation	SIVpos vs SIVneg	-0.78	0.013	11	BRAF;CRKL;FRS2;MAP2K1;MAP2K2;MAPK1;MAPK3;NGF;RAP1A;RAPGEF1;YWHAB	Frs2-mediated activation
Golgi-to-ER retrograde transport	SIVpos vs SIVneg	-0.79	0.0015	56	ACTR10;ACTR1A;ARF1;ARF3;ARF4;ARF5;ARFGAP3;BICD1;CAPZA1;CAPZA2;CAPZA3;CAPZB;COPA;COPB1;COPB2;COPE;COPG1;DCTN1;DCTN2;DCTN3;DCTN5;DCTN6;DYNC1H1;DYNC1I1;DYNC1I2;DYNC1LI2;DYNLL1;DYNLL2;GALNT2;KIF16B;KIF1A;KIF1B;KIF21A;KIF3A;KIF3B;KIF3C;KIF5A;KIF5B;KIF5C;KIFAP3;KIFC2;KLC1;KLC2;NAPA;NAPB;NAPG;NSF;PAFAH1B1;PAFAH1B2;RAB18;RAB1A;RAB1B;RAB3GAP1;RAB6B;TMED10;TMED9	Golgi-to-ER retrograde transport
Platelet sensitization by LDL	SIVpos vs SIVneg	-0.79	0.0043	8	MAPK14;PECAM1;PPP2CA;PPP2CB;PPP2R1A;PPP2R5B;PPP2R5C;PTPN11	Platelet sensitization by LDL
Toll Like Receptor 9 (TLR9) Cascade	SIVpos vs SIVneg	-0.79	0.0049	45	APP;BTRC;CD14;CUL1;DUSP7;ELK1;FBXW11;FOS;HMGB1;IKBKG;IRAK1;IRF7;MAP2K1;MAP2K4;MAP2K7;MAPK1;MAPK10;MAPK14;MAPK3;MAPK8;MAPK9;MAPKAPK2;MEF2A;MEF2C;NFKB2;NFKBIA;NKIRAS1;PIK3C3;PIK3R4;PPP2CA;PPP2CB;PPP2R1A;RBSN;RELA;RPS27A;RPS6KA1;RPS6KA3;S100B;SKP1;TAB2;TLR7;UBA52;UBB;UBE2V1;USP14	Toll Like Receptor 9 (TLR9) Cascade
Regulation of insulin secretion	SIVpos vs SIVneg	-0.79	0.005	40	ABCC8;ACSL3;ACSL4;ADCY5;ADCY6;ADCY8;AHCYL1;CACNA2D2;CACNB2;CACNB3;GNA11;GNAI1;GNAI2;GNAQ;GNAS;GNB1;GNB2;GNG2;GNG7;INS;IQGAP1;ITPR2;KCNB1;KCNC2;MARCKS;PLCB1;PRKACA;PRKACB;PRKAR1A;PRKAR1B;PRKAR2B;PRKCA;RAP1A;RAPGEF4;SLC2A1;SNAP25;STX1A;STXBP1;SYT5;VAMP2	Regulation of insulin secretion
Negative regulation of the PI3K/AKT n...	SIVpos vs SIVneg	-0.79	0.0073	38	AKT2;AKT3;CD28;CD80;CD86;ERBB3;FGF1;FGF2;FGFR1;FGFR2;FRS2;FYN;GAB1;GAB2;GRB2;IL33;INS;IRAK1;KL;MAPK1;MAPK3;NRG1;NRG3;PDGFRA;PHLPP1;PIK3CA;PIK3CB;PIK3R1;PIP4K2A;PIP4K2B;PIP4K2C;PPP2CA;PPP2CB;PPP2R1A;PPP2R5B;PPP2R5C;PTEN;PTPN11	Negative regulation of the PI3K/AKT network
Listeria monocytogenes entry into hos...	SIVpos vs SIVneg	-0.79	0.01	11	CBL;CTNNB1;CTNND1;EPS15;GRB2;HGS;RPS27A;SH3GL2;SH3GL3;UBA52;UBB	Listeria monocytogenes entry into host cells
AURKA Activation by TPX2	SIVpos vs SIVneg	-0.8	0.0013	32	ACTR1A;CCP110;CEP164;CEP76;CEP78;CETN2;CKAP5;CLASP1;CSNK1D;CSNK1E;DCTN1;DCTN2;DCTN3;DYNC1H1;DYNC1I2;DYNLL1;HSP90AA1;MAPRE1;NDE1;OFD1;PAFAH1B1;PCM1;PPP2R1A;PRKACA;PRKAR2B;SDCCAG8;SSNA1;TUBA4A;TUBB;TUBB4B;YWHAE;YWHAG	AURKA Activation by TPX2
Loss of Nlp from mitotic centrosomes	SIVpos vs SIVneg	-0.8	0.0013	32	ACTR1A;CCP110;CEP164;CEP76;CEP78;CETN2;CKAP5;CLASP1;CSNK1D;CSNK1E;DCTN1;DCTN2;DCTN3;DYNC1H1;DYNC1I2;DYNLL1;HSP90AA1;MAPRE1;NDE1;OFD1;PAFAH1B1;PCM1;PPP2R1A;PRKACA;PRKAR2B;SDCCAG8;SSNA1;TUBA4A;TUBB;TUBB4B;YWHAE;YWHAG	Loss of Nlp from mitotic centrosomes
Loss of proteins required for interph...	SIVpos vs SIVneg	-0.8	0.0013	32	ACTR1A;CCP110;CEP164;CEP76;CEP78;CETN2;CKAP5;CLASP1;CSNK1D;CSNK1E;DCTN1;DCTN2;DCTN3;DYNC1H1;DYNC1I2;DYNLL1;HSP90AA1;MAPRE1;NDE1;OFD1;PAFAH1B1;PCM1;PPP2R1A;PRKACA;PRKAR2B;SDCCAG8;SSNA1;TUBA4A;TUBB;TUBB4B;YWHAE;YWHAG	Loss of proteins required for interphase microtubule organization from the centrosome
Circadian Clock	SIVpos vs SIVneg	-0.8	0.0017	30	BHLHE41;BTRC;CARM1;CREM;CSNK1D;CSNK1E;CUL1;DBP;EP300;FBXL3;HELZ2;HIF1A;MEF2C;MEF2D;NCOR1;NR3C1;NRIP1;PPARGC1A;PPP1CA;PPP1CB;PPP1CC;RBM4;RPS27A;SIRT1;SKP1;SMARCD3;SREBF1;TBL1XR1;UBA52;UBB	Circadian Clock
Chaperonin-mediated protein folding	SIVpos vs SIVneg	-0.8	0.0032	36	CCT2;CCT3;CCT4;CCT5;CCT6A;CCT7;CCT8;CSNK2B;FBXL3;FBXL5;FBXW2;FBXW4;FBXW7;GNA11;GNAQ;GNB1;GNB2;GNG2;GNG7;LONP2;NOP56;PFDN1;PFDN2;PFDN4;PFDN5;PFDN6;RGS7;STAT3;TCP1;TUBA1C;TUBA4A;TUBB2A;TUBB2B;TUBB4B;USP11;XRN2	Chaperonin-mediated protein folding
VLDLR internalisation and degradation	SIVpos vs SIVneg	-0.8	0.0035	10	AP2A1;AP2A2;AP2B1;AP2M1;AP2S1;CLTA;CLTC;RPS27A;UBA52;UBB	VLDLR internalisation and degradation
Paradoxical activation of RAF signali...	SIVpos vs SIVneg	-0.8	0.0042	26	APBB1IP;ARRB1;BRAF;CALM1;CAMK2A;CAMK2B;CAMK2D;CAMK2G;CNKSR2;CSK;FN1;IQGAP1;JAK2;KRAS;KSR2;MAP2K1;MAP2K2;MAPK1;MAPK3;PEBP1;RAF1;RAP1A;RAP1B;TLN1;VWF;YWHAB	Paradoxical activation of RAF signaling by kinase inactive BRAF
Signaling by RAS mutants	SIVpos vs SIVneg	-0.8	0.0042	26	APBB1IP;ARRB1;BRAF;CALM1;CAMK2A;CAMK2B;CAMK2D;CAMK2G;CNKSR2;CSK;FN1;IQGAP1;JAK2;KRAS;KSR2;MAP2K1;MAP2K2;MAPK1;MAPK3;PEBP1;RAF1;RAP1A;RAP1B;TLN1;VWF;YWHAB	Signaling by RAS mutants
Signaling by moderate kinase activity...	SIVpos vs SIVneg	-0.8	0.0042	26	APBB1IP;ARRB1;BRAF;CALM1;CAMK2A;CAMK2B;CAMK2D;CAMK2G;CNKSR2;CSK;FN1;IQGAP1;JAK2;KRAS;KSR2;MAP2K1;MAP2K2;MAPK1;MAPK3;PEBP1;RAF1;RAP1A;RAP1B;TLN1;VWF;YWHAB	Signaling by moderate kinase activity BRAF mutants
Signaling downstream of RAS mutants	SIVpos vs SIVneg	-0.8	0.0042	26	APBB1IP;ARRB1;BRAF;CALM1;CAMK2A;CAMK2B;CAMK2D;CAMK2G;CNKSR2;CSK;FN1;IQGAP1;JAK2;KRAS;KSR2;MAP2K1;MAP2K2;MAPK1;MAPK3;PEBP1;RAF1;RAP1A;RAP1B;TLN1;VWF;YWHAB	Signaling downstream of RAS mutants
Nuclear Envelope (NE) Reassembly	SIVpos vs SIVneg	-0.8	0.0044	28	BANF1;CHMP3;CHMP4A;CHMP4B;CHMP7;EMD;IST1;KPNB1;LEMD3;NUP58;NUP85;NUP98;PPP2CA;PPP2R1A;PPP2R2A;RAN;SEH1L;SIRT2;SUMO1;TNPO1;TUBA1C;TUBA4A;TUBB2A;TUBB2B;TUBB4B;UBE2I;VPS4A;VRK1	Nuclear Envelope (NE) Reassembly
Synthesis of active ubiquitin: roles ...	SIVpos vs SIVneg	-0.8	0.0052	16	CDC34;RPS27A;UBA1;UBA52;UBB;UBE2B;UBE2D2;UBE2E3;UBE2G1;UBE2H;UBE2K;UBE2L3;UBE2W;UBE2Z;USP5;USP9X	Synthesis of active ubiquitin: roles of E1 and E2 enzymes
PTEN Regulation	SIVpos vs SIVneg	-0.8	0.0055	74	AGO1;AKT2;AKT3;ATN1;BMI1;CBX4;CBX6;CHD3;CHD4;CSNK2B;EGR1;GATAD2A;GATAD2B;HDAC2;HDAC5;KDM1A;LAMTOR1;LAMTOR5;MAPK1;MAPK3;MKRN1;MTA1;MTA3;PHC2;PHC3;PML;PSMA1;PSMA2;PSMA3;PSMA4;PSMB1;PSMB2;PSMB3;PSMB4;PSMB5;PSMB6;PSMB7;PSMB8;PSMC1;PSMC5;PSMC6;PSMD1;PSMD10;PSMD11;PSMD12;PSMD13;PSMD14;PSMD2;PSMD3;PSMD4;PSMD6;PSMD7;PSMD8;PSME1;PSME2;PTEN;RBBP4;RBBP7;RHEB;RING1;RNF146;RPS27A;RRAGA;SEM1;SNAI2;STUB1;SUZ12;…	PTEN Regulation
Activation of the AP-1 family of tran...	SIVpos vs SIVneg	-0.8	0.0063	7	FOS;MAPK1;MAPK10;MAPK14;MAPK3;MAPK8;MAPK9	Activation of the AP-1 family of transcription factors
Inwardly rectifying K+ channels	SIVpos vs SIVneg	-0.8	0.0071	9	ABCC8;GABBR1;GABBR2;GNB1;GNB2;GNG2;GNG7;KCNJ2;KCNJ9	Inwardly rectifying K+ channels
Signaling by NTRKs	SIVpos vs SIVneg	-0.8	0.0088	76	ADCYAP1;ADCYAP1R1;AP2A1;AP2A2;AP2B1;AP2M1;AP2S1;BRAF;CDK5R1;CHD4;CLTA;CLTC;CRKL;DNM1;DNM2;DNM3;DOCK3;DUSP7;EGR1;EGR3;ELK1;EP300;FOS;FRS2;FRS3;FURIN;FYN;GAB1;GRB2;GRIN2B;ID2;JUNB;JUND;KIDINS220;KRAS;MAP2K1;MAP2K2;MAPK1;MAPK14;MAPK3;MAPKAPK2;MEF2A;MEF2C;MEF2D;NAB1;NGF;NTF3;NTRK2;NTRK3;PCSK6;PIK3CA;PIK3CB;PIK3R1;PPP2CA;PPP2CB;PPP2R1A;PTPN11;PTPRS;RALA;RALGDS;RAP1A;RAPGEF1;RHOA;RIT1;RPS6KA1;RPS6KA3;S…	Signaling by NTRKs
Negative regulation of FGFR1 signaling	SIVpos vs SIVneg	-0.8	0.0096	17	BRAF;CBL;FGF1;FGF2;FGFR1;FRS2;GRB2;KL;MAPK1;MAPK3;PPP2CA;PPP2CB;PPP2R1A;PTPN11;RPS27A;UBA52;UBB	Negative regulation of FGFR1 signaling
Kinesins	SIVpos vs SIVneg	-0.81	0.00018	14	KIF16B;KIF1A;KIF1B;KIF21A;KIF3A;KIF3B;KIF3C;KIF5A;KIF5B;KIF5C;KIFAP3;KIFC2;KLC1;KLC2	Kinesins
Formation of ATP by chemiosmotic coup...	SIVpos vs SIVneg	-0.81	0.0014	13	ATP5F1A;ATP5F1B;ATP5F1C;ATP5F1D;ATP5MC1;ATP5MC2;ATP5MC3;ATP5ME;ATP5MF;ATP5PD;ATP5PF;ATP5PO;DMAC2L	Formation of ATP by chemiosmotic coupling
RAB GEFs exchange GTP for GDP on RABs	SIVpos vs SIVneg	-0.81	0.003	33	AKT2;AKT3;CCZ1;CHML;DENND1A;DENND5A;GDI1;MADD;MON1B;RAB12;RAB14;RAB18;RAB1A;RAB1B;RAB21;RAB31;RAB3A;RAB3GAP1;RAB5A;RAB5C;RAB6B;RAB7A;RAB8B;RABGEF1;RGP1;TRAPPC1;TRAPPC12;TRAPPC3;TRAPPC4;TRAPPC5;TRAPPC8;TRAPPC9;YWHAE	RAB GEFs exchange GTP for GDP on RABs
MyD88 dependent cascade initiated on ...	SIVpos vs SIVneg	-0.81	0.0035	42	APP;BTRC;CD14;CUL1;DUSP7;ELK1;FBXW11;FOS;HMGB1;IKBKG;IRAK1;IRF7;MAP2K1;MAP2K4;MAP2K7;MAPK1;MAPK10;MAPK14;MAPK3;MAPK8;MAPK9;MAPKAPK2;MEF2A;MEF2C;NFKB2;NFKBIA;NKIRAS1;PPP2CA;PPP2CB;PPP2R1A;RELA;RPS27A;RPS6KA1;RPS6KA3;S100B;SKP1;TAB2;TLR7;UBA52;UBB;UBE2V1;USP14	MyD88 dependent cascade initiated on endosome
Protein-protein interactions at synapses	SIVpos vs SIVneg	-0.81	0.0075	47	APBA1;APBA2;APBA3;DLG1;DLG2;DLG3;DLG4;DLGAP1;DLGAP3;DLGAP4;EPB41;EPB41L1;EPB41L2;EPB41L3;FLOT1;FLOT2;GRIA1;GRIA4;GRIN1;GRIN2A;GRIN2B;GRIN2C;GRM5;HOMER1;HOMER2;LRFN1;NLGN2;NLGN4X;NRXN1;NRXN2;NRXN3;NTRK3;PDLIM5;PPFIA1;PPFIA2;PPFIA3;PPFIBP2;PTPRD;PTPRF;PTPRS;RTN3;SHANK1;SHANK3;STX1A;STXBP1;SYT1;SYT7	Protein-protein interactions at synapses
Ras activation upon Ca2+ influx throu...	SIVpos vs SIVneg	-0.81	0.0079	17	ACTN2;CALM1;CAMK2A;CAMK2B;CAMK2D;CAMK2G;DLG1;DLG2;DLG3;DLG4;GRIN1;GRIN2B;KRAS;LRRC7;NEFL;RASGRF1;RASGRF2	Ras activation upon Ca2+ influx through NMDA receptor
Cooperation of Prefoldin and TriC/CCT...	SIVpos vs SIVneg	-0.82	0.00099	18	CCT2;CCT3;CCT4;CCT5;CCT6A;CCT7;CCT8;PFDN1;PFDN2;PFDN4;PFDN5;PFDN6;TCP1;TUBA1C;TUBA4A;TUBB2A;TUBB2B;TUBB4B	Cooperation of Prefoldin and TriC/CCT in actin and tubulin folding
Prefoldin mediated transfer of substr...	SIVpos vs SIVneg	-0.82	0.00099	18	CCT2;CCT3;CCT4;CCT5;CCT6A;CCT7;CCT8;PFDN1;PFDN2;PFDN4;PFDN5;PFDN6;TCP1;TUBA1C;TUBA4A;TUBB2A;TUBB2B;TUBB4B	Prefoldin mediated transfer of substrate to CCT/TriC
RHO GTPase Effectors	SIVpos vs SIVneg	-0.82	0.0021	118	ABI1;ABI2;ACTR2;ACTR3;ARPC1A;ARPC1B;ARPC2;ARPC3;ARPC4;ARPC5;BRK1;BUB3;CALM1;CDC42;CDKN1B;CFL1;CKAP5;CLASP1;CLASP2;CLIP1;CTNNA1;CTNNB1;CTTN;CYBA;DLG4;DYNC1H1;DYNC1I1;DYNC1I2;DYNC1LI2;DYNLL1;DYNLL2;EVL;FLNA;FMNL2;FMNL3;GOPC;GRB2;H2AJ;H2AZ1;H2BC15;H2BC21;H2BC4;H3-3A;H4C1;IQGAP1;ITGB1;ITGB3BP;KDM1A;KDM4C;KIF5A;KIF5B;KLC1;KLC2;KTN1;LIMK1;MAPK1;MAPK14;MAPK3;MAPRE1;MRTFA;MYH10;MYH11;MYH9;MYL6;MYL9;MYLK;…	RHO GTPase Effectors
Insulin receptor recycling	SIVpos vs SIVneg	-0.82	0.0027	12	ATP6AP1;ATP6V0A1;ATP6V0B;ATP6V0C;ATP6V0D1;ATP6V1A;ATP6V1B2;ATP6V1D;ATP6V1E1;ATP6V1G1;ATP6V1H;INS	Insulin receptor recycling
Toll Like Receptor 7/8 (TLR7/8) Cascade	SIVpos vs SIVneg	-0.82	0.0031	43	APP;BTRC;CD14;CUL1;DUSP7;ELK1;FBXW11;FOS;HMGB1;IKBKG;IRAK1;IRF7;MAP2K1;MAP2K4;MAP2K7;MAPK1;MAPK10;MAPK14;MAPK3;MAPK8;MAPK9;MAPKAPK2;MEF2A;MEF2C;NFKB2;NFKBIA;NKIRAS1;PPP2CA;PPP2CB;PPP2R1A;RELA;RPS27A;RPS6KA1;RPS6KA3;S100B;SKP1;TAB2;TLR7;TLR8;UBA52;UBB;UBE2V1;USP14	Toll Like Receptor 7/8 (TLR7/8) Cascade
Acetylcholine Neurotransmitter Releas...	SIVpos vs SIVneg	-0.82	0.0035	11	CPLX1;PPFIA1;PPFIA2;PPFIA3;RAB3A;RIMS1;SNAP25;STX1A;STXBP1;SYT1;VAMP2	Acetylcholine Neurotransmitter Release Cycle
Norepinephrine Neurotransmitter Relea...	SIVpos vs SIVneg	-0.82	0.0035	11	CPLX1;PPFIA1;PPFIA2;PPFIA3;RAB3A;RIMS1;SNAP25;STX1A;STXBP1;SYT1;VAMP2	Norepinephrine Neurotransmitter Release Cycle
MyD88-independent TLR4 cascade	SIVpos vs SIVneg	-0.82	0.0043	46	APP;BTRC;CD14;CUL1;DUSP7;ELK1;FBXW11;FOS;HMGB1;IKBKG;IRAK1;IRF3;IRF7;MAP2K1;MAP2K4;MAP2K7;MAPK1;MAPK10;MAPK14;MAPK3;MAPK8;MAPK9;MAPKAPK2;MEF2A;MEF2C;NFKB2;NFKBIA;NKIRAS1;PPP2CA;PPP2CB;PPP2R1A;PTPN11;RELA;RPS27A;RPS6KA1;RPS6KA3;S100B;SKP1;TAB2;TRAF3;UBA52;UBB;UBE2D2;UBE2D3;UBE2V1;USP14	MyD88-independent TLR4 cascade
TRIF(TICAM1)-mediated TLR4 signaling	SIVpos vs SIVneg	-0.82	0.0043	46	APP;BTRC;CD14;CUL1;DUSP7;ELK1;FBXW11;FOS;HMGB1;IKBKG;IRAK1;IRF3;IRF7;MAP2K1;MAP2K4;MAP2K7;MAPK1;MAPK10;MAPK14;MAPK3;MAPK8;MAPK9;MAPKAPK2;MEF2A;MEF2C;NFKB2;NFKBIA;NKIRAS1;PPP2CA;PPP2CB;PPP2R1A;PTPN11;RELA;RPS27A;RPS6KA1;RPS6KA3;S100B;SKP1;TAB2;TRAF3;UBA52;UBB;UBE2D2;UBE2D3;UBE2V1;USP14	TRIF(TICAM1)-mediated TLR4 signaling
Anchoring of the basal body to the pl...	SIVpos vs SIVneg	-0.83	0.0012	36	ACTR1A;CCP110;CEP164;CEP76;CEP78;CETN2;CKAP5;CLASP1;CSNK1D;CSNK1E;DCTN1;DCTN2;DCTN3;DYNC1H1;DYNC1I2;DYNLL1;HSP90AA1;MAPRE1;MARK4;NDE1;OFD1;PAFAH1B1;PCM1;PPP2R1A;PRKACA;PRKAR2B;RAB11A;SDCCAG8;SEPTIN2;SSNA1;TTBK2;TUBA4A;TUBB;TUBB4B;YWHAE;YWHAG	Anchoring of the basal body to the plasma membrane
eNOS activation	SIVpos vs SIVneg	-0.83	0.0013	5	CALM1;CYGB;DDAH1;HSP90AA1;ZDHHC21	eNOS activation
Rap1 signalling	SIVpos vs SIVneg	-0.83	0.0015	10	PRKACA;PRKACB;RAF1;RAP1A;RAP1B;RAP1GAP;RAPGEF4;SIPA1;YWHAB;YWHAZ	Rap1 signalling
Glutamate Neurotransmitter Release Cycle	SIVpos vs SIVneg	-0.83	0.0024	18	ARL6IP5;CPLX1;GLS;PPFIA1;PPFIA2;PPFIA3;RAB3A;RIMS1;SLC17A7;SLC1A1;SLC1A2;SLC1A3;SLC38A2;SNAP25;STX1A;STXBP1;SYT1;VAMP2	Glutamate Neurotransmitter Release Cycle
ERK/MAPK targets	SIVpos vs SIVneg	-0.83	0.0031	12	DUSP7;ELK1;MAPK1;MAPK14;MAPK3;MEF2A;MEF2C;PPP2CA;PPP2CB;PPP2R1A;RPS6KA1;RPS6KA3	ERK/MAPK targets
Signaling by RAF1 mutants	SIVpos vs SIVneg	-0.83	0.0031	25	APBB1IP;ARRB1;BRAF;CALM1;CAMK2A;CAMK2B;CAMK2D;CAMK2G;CNKSR2;CSK;FN1;IQGAP1;JAK2;KRAS;KSR2;MAP2K1;MAP2K2;MAPK1;MAPK3;RAF1;RAP1A;RAP1B;TLN1;VWF;YWHAB	Signaling by RAF1 mutants
TRAF6 mediated induction of NFkB and ...	SIVpos vs SIVneg	-0.83	0.0034	41	APP;BTRC;CD14;CUL1;DUSP7;ELK1;FBXW11;FOS;HMGB1;IKBKG;IRAK1;MAP2K1;MAP2K4;MAP2K7;MAPK1;MAPK10;MAPK14;MAPK3;MAPK8;MAPK9;MAPKAPK2;MEF2A;MEF2C;NFKB2;NFKBIA;NKIRAS1;PPP2CA;PPP2CB;PPP2R1A;RELA;RPS27A;RPS6KA1;RPS6KA3;S100B;SKP1;TAB2;TLR7;UBA52;UBB;UBE2V1;USP14	TRAF6 mediated induction of NFkB and MAP kinases upon TLR7/8 or 9 activation
Retrograde neurotrophin signalling	SIVpos vs SIVneg	-0.83	0.0035	12	AP2A1;AP2A2;AP2B1;AP2M1;AP2S1;CLTA;CLTC;DNM1;DNM2;DNM3;NGF;SH3GL2	Retrograde neurotrophin signalling
GABA synthesis, release, reuptake and...	SIVpos vs SIVneg	-0.83	0.0036	13	CPLX1;DNAJC5;GAD1;HSPA8;RAB3A;RIMS1;SLC6A1;SLC6A11;SNAP25;STX1A;STXBP1;SYT1;VAMP2	GABA synthesis, release, reuptake and degradation
Neurexins and neuroligins	SIVpos vs SIVneg	-0.83	0.008	32	APBA1;APBA2;APBA3;DLG2;DLG3;DLG4;DLGAP1;DLGAP3;DLGAP4;EPB41;EPB41L1;EPB41L2;EPB41L3;GRIN1;GRIN2A;GRIN2B;GRIN2C;GRM5;HOMER1;HOMER2;NLGN2;NLGN4X;NRXN1;NRXN2;NRXN3;PDLIM5;SHANK1;SHANK3;STX1A;STXBP1;SYT1;SYT7	Neurexins and neuroligins
TP53 Regulates Metabolic Genes	SIVpos vs SIVneg	-0.84	0.00017	42	AGO1;AKT2;AKT3;COX14;COX16;COX18;COX20;COX4I1;COX5A;COX5B;COX6A1;COX6B1;COX6C;COX7A2L;COX7B;COX7C;COX8A;CYCS;G6PD;GLS;GPI;LAMTOR1;LAMTOR5;PRDX1;PRDX2;PRDX5;PRKAB2;PRKAG2;PTEN;RHEB;RRAGA;SESN3;TACO1;TNRC6A;TSC1;TXN;YWHAB;YWHAE;YWHAG;YWHAH;YWHAQ;YWHAZ	TP53 Regulates Metabolic Genes
RHOV GTPase cycle	SIVpos vs SIVneg	-0.84	0.00034	19	ARHGEF7;CCP110;CDC42;CLTC;DLG5;DST;GIT1;IQGAP1;NCK1;PAK1;PIK3R1;RHOV;SPTAN1;SPTBN1;TPM3;TPM4;TXNL1;USP9X;WASL	RHOV GTPase cycle
Recycling pathway of L1	SIVpos vs SIVneg	-0.84	0.00094	19	AP2A1;AP2A2;AP2B1;AP2M1;AP2S1;CLTA;CLTC;DNM1;DNM2;DNM3;DPYSL2;EZR;MAPK1;MSN;RDX;RPS6KA1;RPS6KA3;SH3GL2;SHTN1	Recycling pathway of L1
Recruitment of NuMA to mitotic centro...	SIVpos vs SIVneg	-0.84	0.0013	37	ACTR1A;CCP110;CEP164;CEP76;CEP78;CETN2;CKAP5;CLASP1;CSNK1D;CSNK1E;DCTN1;DCTN2;DCTN3;DYNC1H1;DYNC1I2;DYNLL1;HSP90AA1;MAPRE1;MZT1;MZT2B;NDE1;NME7;NUMA1;OFD1;PAFAH1B1;PCM1;PPP2R1A;PRKACA;PRKAR2B;SDCCAG8;SSNA1;TUBA4A;TUBB;TUBB4B;TUBG2;YWHAE;YWHAG	Recruitment of NuMA to mitotic centrosomes
Metallothioneins bind metals	SIVpos vs SIVneg	-0.84	0.0014	5	MT1A;MT1M;MT1X;MT2A;MT3	Metallothioneins bind metals
Toll Like Receptor 3 (TLR3) Cascade	SIVpos vs SIVneg	-0.84	0.0021	45	APP;BTRC;CUL1;DUSP7;ELK1;FBXW11;FOS;HMGB1;IKBKG;IRAK1;IRF3;IRF7;MAP2K1;MAP2K4;MAP2K7;MAPK1;MAPK10;MAPK14;MAPK3;MAPK8;MAPK9;MAPKAPK2;MEF2A;MEF2C;NFKB2;NFKBIA;NKIRAS1;PPP2CA;PPP2CB;PPP2R1A;RELA;RPS27A;RPS6KA1;RPS6KA3;S100B;SKP1;TAB2;TLR3;TRAF3;UBA52;UBB;UBE2D2;UBE2D3;UBE2V1;USP14	Toll Like Receptor 3 (TLR3) Cascade
Neurotransmitter release cycle	SIVpos vs SIVneg	-0.84	0.0027	26	APBA1;ARL6IP5;CPLX1;DNAJC5;GAD1;GLS;HSPA8;PPFIA1;PPFIA2;PPFIA3;RAB3A;RIMS1;SLC17A7;SLC1A1;SLC1A2;SLC1A3;SLC38A2;SLC6A1;SLC6A11;SNAP25;STX1A;STXBP1;SYN1;SYN2;SYT1;VAMP2	Neurotransmitter release cycle
Signaling by VEGF	SIVpos vs SIVneg	-0.84	0.003	47	AAMP;ABI1;ABI2;AHCYL1;AKT2;AKT3;AXL;BRK1;CALM1;CDC42;CTNNA1;CTNNB1;CTNND1;CYBA;ELMO1;ELMO2;FYN;HSP90AA1;HSPB1;ITPR2;KRAS;MAPK14;MAPKAPK2;NCK1;NCKAP1;PAK1;PAK3;PDPK1;PIK3CA;PIK3CB;PIK3R1;PRKACA;PRKACB;PRKCA;PRKCB;PRKCZ;PTK2;PTK2B;PXN;RASA1;RHOA;RICTOR;ROCK2;VEGFA;VEGFB;WASF1;WASF3	Signaling by VEGF
Dopamine Neurotransmitter Release Cycle	SIVpos vs SIVneg	-0.84	0.0033	14	APBA1;CPLX1;PPFIA1;PPFIA2;PPFIA3;RAB3A;RIMS1;SNAP25;STX1A;STXBP1;SYN1;SYN2;SYT1;VAMP2	Dopamine Neurotransmitter Release Cycle
Reduction of cytosolic Ca++ levels	SIVpos vs SIVneg	-0.84	0.0045	9	ATP2A2;ATP2B1;ATP2B2;ATP2B3;ATP2B4;CALM1;SLC8A1;SLC8A2;SRI	Reduction of cytosolic Ca++ levels
MAPK family signaling cascades	SIVpos vs SIVneg	-0.84	0.0068	152	ABHD17A;ABHD17B;ACTN2;AGO1;APBB1IP;ARRB1;BCL2L1;BRAF;CALM1;CAMK2A;CAMK2B;CAMK2D;CAMK2G;CCND3;CDC42;CNKSR2;CSK;CUL3;DLG1;DLG2;DLG3;DLG4;DNAJB1;DUSP7;DUSP8;ERBB3;FGF1;FGF2;FGFR1;FGFR2;FN1;FNTA;FOXO3;FRS2;FRS3;FYN;GOLGA7;GRB2;GRIN1;GRIN2B;HSPB1;ICMT;IL2;IL2RA;IL2RB;IL2RG;IL3;IL5;IL6;IL6ST;IQGAP1;JAK1;JAK2;KALRN;KL;KRAS;KSR2;LRRC7;MAP2K1;MAP2K2;MAPK1;MAPK3;MAPK4;MAPK6;NCAM1;NEFL;NF1;NRG1;NRG3;PAK1;PA…	MAPK family signaling cascades
Protein folding	SIVpos vs SIVneg	-0.85	0.0014	38	CCT2;CCT3;CCT4;CCT5;CCT6A;CCT7;CCT8;CSNK2B;FBXL3;FBXL5;FBXW2;FBXW4;FBXW7;GNA11;GNAQ;GNB1;GNB2;GNG2;GNG7;LONP2;NOP56;PFDN1;PFDN2;PFDN4;PFDN5;PFDN6;RGS7;STAT3;TBCA;TBCB;TCP1;TUBA1C;TUBA4A;TUBB2A;TUBB2B;TUBB4B;USP11;XRN2	Protein folding
RAB geranylgeranylation	SIVpos vs SIVneg	-0.85	0.0021	25	CHML;PTP4A2;RAB11A;RAB11B;RAB12;RAB14;RAB15;RAB18;RAB1A;RAB1B;RAB21;RAB25;RAB26;RAB2A;RAB30;RAB31;RAB33A;RAB3A;RAB3C;RAB4A;RAB5A;RAB5C;RAB6B;RAB7A;RAB8B	RAB geranylgeranylation
Thrombin signalling through proteinas...	SIVpos vs SIVneg	-0.85	0.0024	9	ARRB1;GNA11;GNAQ;GNB1;GNB2;GNG2;GNG7;MAPK1;MAPK3	Thrombin signalling through proteinase activated receptors (PARs)
Toll-like Receptor Cascades	SIVpos vs SIVneg	-0.85	0.0025	61	APP;BTRC;CD14;CTSB;CTSL;CUL1;DNM1;DNM2;DNM3;DUSP7;ELK1;FBXW11;FOS;HMGB1;IKBKG;IRAK1;IRF3;IRF7;ITGAM;ITGB2;MAP2K1;MAP2K4;MAP2K7;MAPK1;MAPK10;MAPK14;MAPK3;MAPK8;MAPK9;MAPKAPK2;MEF2A;MEF2C;NFKB2;NFKBIA;NKIRAS1;PIK3C3;PIK3R4;PPP2CA;PPP2CB;PPP2R1A;PTPN11;RBSN;RELA;RPS27A;RPS6KA1;RPS6KA3;S100A1;S100B;SIGIRR;SKP1;TAB2;TLR3;TLR7;TLR8;TRAF3;UBA52;UBB;UBE2D2;UBE2D3;UBE2V1;USP14	Toll-like Receptor Cascades
VEGFA-VEGFR2 Pathway	SIVpos vs SIVneg	-0.85	0.0025	45	ABI1;ABI2;AHCYL1;AKT2;AKT3;AXL;BRK1;CALM1;CDC42;CTNNA1;CTNNB1;CTNND1;CYBA;ELMO1;ELMO2;FYN;HSP90AA1;HSPB1;ITPR2;KRAS;MAPK14;MAPKAPK2;NCK1;NCKAP1;PAK1;PAK3;PDPK1;PIK3CA;PIK3CB;PIK3R1;PRKACA;PRKACB;PRKCA;PRKCB;PRKCZ;PTK2;PTK2B;PXN;RASA1;RHOA;RICTOR;ROCK2;VEGFA;WASF1;WASF3	VEGFA-VEGFR2 Pathway
HSF1-dependent transactivation	SIVpos vs SIVneg	-0.85	0.0028	21	CAMK2A;CAMK2B;CAMK2D;CAMK2G;CRYAB;DNAJB1;DNAJB6;EP300;FKBP4;HSBP1;HSP90AA1;HSP90AB1;HSPA2;HSPA6;HSPA8;HSPB8;HSPH1;MRPL18;PTGES3;TNFRSF21;UBB	HSF1-dependent transactivation
Serotonin Neurotransmitter Release Cycle	SIVpos vs SIVneg	-0.85	0.0029	13	CPLX1;PPFIA1;PPFIA2;PPFIA3;RAB3A;RIMS1;SNAP25;STX1A;STXBP1;SYN1;SYN2;SYT1;VAMP2	Serotonin Neurotransmitter Release Cycle
Neurotransmitter receptors and postsy...	SIVpos vs SIVneg	-0.85	0.0049	85	ACTN2;ADCY1;ADCY2;ADCY5;ADCY6;ADCY8;AP2A1;AP2A2;AP2B1;AP2M1;AP2S1;APBA1;ARHGEF7;ARHGEF9;CACNG3;CACNG8;CALM1;CAMK2A;CAMK2B;CAMK2D;CAMK2G;CAMK4;CAMKK2;CHRNA2;DLG1;DLG2;DLG3;DLG4;EPB41L1;GABBR1;GABBR2;GABRA4;GABRB1;GABRB2;GABRB3;GABRG2;GIT1;GLRB;GNAI1;GNAI2;GNAI3;GNAL;GNB1;GNB2;GNG2;GNG7;GRIA1;GRIA2;GRIA4;GRIK2;GRIN1;GRIN2A;GRIN2B;GRIN2C;GRIN3B;KCNJ2;KCNJ9;KRAS;LRRC7;MAPK1;MAPK3;MAPT;MYO6;NEFL;NPTN;…	Neurotransmitter receptors and postsynaptic signal transmission
Sema3A PAK dependent Axon repulsion	SIVpos vs SIVneg	-0.85	0.0055	8	CFL1;FYN;HSP90AA1;HSP90AB1;LIMK1;PAK1;PAK3;PLXNA3	Sema3A PAK dependent Axon repulsion
Sensory processing of sound	SIVpos vs SIVneg	-0.85	0.0059	30	ATP2B1;ATP2B2;BSN;CABP1;CACNA2D2;CACNB2;CAPZA1;CAPZA2;CAPZB;CTBP2;DNAJC5;EPB41L1;EPB41L3;EZR;GSN;KCNMA1;MPP1;MSN;MYH9;MYO7A;PCLO;RAB3A;RDX;SNAP25;SPTAN1;SPTBN1;STX1A;SYN1;SYP;VAMP2	Sensory processing of sound
Negative regulation of FGFR3 signaling	SIVpos vs SIVneg	-0.85	0.0061	15	BRAF;CBL;FGF1;FGF2;FRS2;GRB2;MAPK1;MAPK3;PPP2CA;PPP2CB;PPP2R1A;PTPN11;RPS27A;UBA52;UBB	Negative regulation of FGFR3 signaling
Negative regulation of FGFR4 signaling	SIVpos vs SIVneg	-0.85	0.0061	15	BRAF;CBL;FGF1;FGF2;FRS2;GRB2;MAPK1;MAPK3;PPP2CA;PPP2CB;PPP2R1A;PTPN11;RPS27A;UBA52;UBB	Negative regulation of FGFR4 signaling
FCERI mediated MAPK activation	SIVpos vs SIVneg	-0.85	0.01	15	FOS;GRAP2;GRB2;IGKC;KRAS;MAP2K4;MAP2K7;MAPK1;MAPK10;MAPK3;MAPK8;MAPK9;PAK1;SHC1;SOS1	FCERI mediated MAPK activation
Gluconeogenesis	SIVpos vs SIVneg	-0.86	0.00056	16	ALDOA;ALDOC;ENO1;ENO2;GOT1;GOT2;GPI;MDH1;MDH2;PC;PGK1;SLC25A1;SLC25A11;SLC25A12;SLC25A13;TPI1	Gluconeogenesis
Vesicle-mediated transport	SIVpos vs SIVneg	-0.86	0.00068	307	AAK1;ACBD3;ACTR10;ACTR1A;ACTR2;ACTR3;AGFG1;AKT2;AKT3;AMPH;ANK2;ANK3;ANKRD28;AP1M1;AP1S1;AP1S2;AP2A1;AP2A2;AP2B1;AP2M1;AP2S1;AP3B1;AP3S1;APOE;APP;ARF1;ARF3;ARF4;ARF5;ARF6;ARFGAP3;ARPC1A;ARPC2;ARPC3;ARPC4;ARPC5;ARRB1;BET1;BICD1;BIN1;BLOC1S1;BLOC1S3;C2CD5;CALM1;CALR;CAPZA1;CAPZA2;CAPZA3;CAPZB;CBL;CCZ1;CD163;CD3D;CD4;CD59;CHML;CHMP3;CHMP4A;CHMP4B;CHMP5;CHMP7;CLTA;CLTB;CLTC;CLTCL1;CNIH1;CNIH2;COG2;COG…	Vesicle-mediated transport
Toll Like Receptor 4 (TLR4) Cascade	SIVpos vs SIVneg	-0.86	0.0019	53	APP;BTRC;CD14;CUL1;DNM1;DNM2;DNM3;DUSP7;ELK1;FBXW11;FOS;HMGB1;IKBKG;IRAK1;IRF3;IRF7;ITGAM;ITGB2;MAP2K1;MAP2K4;MAP2K7;MAPK1;MAPK10;MAPK14;MAPK3;MAPK8;MAPK9;MAPKAPK2;MEF2A;MEF2C;NFKB2;NFKBIA;NKIRAS1;PPP2CA;PPP2CB;PPP2R1A;PTPN11;RELA;RPS27A;RPS6KA1;RPS6KA3;S100A1;S100B;SIGIRR;SKP1;TAB2;TRAF3;UBA52;UBB;UBE2D2;UBE2D3;UBE2V1;USP14	Toll Like Receptor 4 (TLR4) Cascade
Infection with Mycobacterium tubercul...	SIVpos vs SIVneg	-0.86	0.0025	18	ATP6V1H;B2M;CORO1A;ENO1;GSK3A;HGS;KPNB1;MAPK1;MAPK3;MRC1;NOS2;PGK1;RAB5A;RAB7A;RPS27A;SFPQ;UBA52;UBB	Infection with Mycobacterium tuberculosis
MyD88 cascade initiated on plasma mem...	SIVpos vs SIVneg	-0.86	0.0025	39	APP;BTRC;CUL1;DUSP7;ELK1;FBXW11;FOS;HMGB1;IKBKG;IRAK1;MAP2K1;MAP2K4;MAP2K7;MAPK1;MAPK10;MAPK14;MAPK3;MAPK8;MAPK9;MAPKAPK2;MEF2A;MEF2C;NFKB2;NFKBIA;NKIRAS1;PPP2CA;PPP2CB;PPP2R1A;RELA;RPS27A;RPS6KA1;RPS6KA3;S100B;SKP1;TAB2;UBA52;UBB;UBE2V1;USP14	MyD88 cascade initiated on plasma membrane
Toll Like Receptor 10 (TLR10) Cascade	SIVpos vs SIVneg	-0.86	0.0025	39	APP;BTRC;CUL1;DUSP7;ELK1;FBXW11;FOS;HMGB1;IKBKG;IRAK1;MAP2K1;MAP2K4;MAP2K7;MAPK1;MAPK10;MAPK14;MAPK3;MAPK8;MAPK9;MAPKAPK2;MEF2A;MEF2C;NFKB2;NFKBIA;NKIRAS1;PPP2CA;PPP2CB;PPP2R1A;RELA;RPS27A;RPS6KA1;RPS6KA3;S100B;SKP1;TAB2;UBA52;UBB;UBE2V1;USP14	Toll Like Receptor 10 (TLR10) Cascade
Toll Like Receptor 5 (TLR5) Cascade	SIVpos vs SIVneg	-0.86	0.0025	39	APP;BTRC;CUL1;DUSP7;ELK1;FBXW11;FOS;HMGB1;IKBKG;IRAK1;MAP2K1;MAP2K4;MAP2K7;MAPK1;MAPK10;MAPK14;MAPK3;MAPK8;MAPK9;MAPKAPK2;MEF2A;MEF2C;NFKB2;NFKBIA;NKIRAS1;PPP2CA;PPP2CB;PPP2R1A;RELA;RPS27A;RPS6KA1;RPS6KA3;S100B;SKP1;TAB2;UBA52;UBB;UBE2V1;USP14	Toll Like Receptor 5 (TLR5) Cascade
RAF/MAP kinase cascade	SIVpos vs SIVneg	-0.86	0.0044	132	ABHD17A;ABHD17B;ACTN2;APBB1IP;ARRB1;BCL2L1;BRAF;CALM1;CAMK2A;CAMK2B;CAMK2D;CAMK2G;CNKSR2;CSK;CUL3;DLG1;DLG2;DLG3;DLG4;DUSP7;DUSP8;ERBB3;FGF1;FGF2;FGFR1;FGFR2;FN1;FNTA;FRS2;FRS3;FYN;GOLGA7;GRB2;GRIN1;GRIN2B;ICMT;IL2;IL2RA;IL2RB;IL2RG;IL3;IL5;IQGAP1;JAK1;JAK2;KL;KRAS;KSR2;LRRC7;MAP2K1;MAP2K2;MAPK1;MAPK3;NCAM1;NEFL;NF1;NRG1;NRG3;PDGFRA;PEBP1;PIK3CA;PIK3CB;PIK3R1;PPP1CB;PPP1CC;PPP2CA;PPP2CB;PPP2R1A;P…	RAF/MAP kinase cascade
MAPK1/MAPK3 signaling	SIVpos vs SIVneg	-0.86	0.0048	136	ABHD17A;ABHD17B;ACTN2;APBB1IP;ARRB1;BCL2L1;BRAF;CALM1;CAMK2A;CAMK2B;CAMK2D;CAMK2G;CNKSR2;CSK;CUL3;DLG1;DLG2;DLG3;DLG4;DUSP7;DUSP8;ERBB3;FGF1;FGF2;FGFR1;FGFR2;FN1;FNTA;FRS2;FRS3;FYN;GOLGA7;GRB2;GRIN1;GRIN2B;ICMT;IL2;IL2RA;IL2RB;IL2RG;IL3;IL5;IL6;IL6ST;IQGAP1;JAK1;JAK2;KL;KRAS;KSR2;LRRC7;MAP2K1;MAP2K2;MAPK1;MAPK3;NCAM1;NEFL;NF1;NRG1;NRG3;PDGFRA;PEBP1;PIK3CA;PIK3CB;PIK3R1;PPP1CB;PPP1CC;PPP2CA;PPP2CB…	MAPK1/MAPK3 signaling
Signaling by NTRK1 (TRKA)	SIVpos vs SIVneg	-0.86	0.0048	64	ADCYAP1;ADCYAP1R1;AP2A1;AP2A2;AP2B1;AP2M1;AP2S1;BRAF;CDK5R1;CHD4;CLTA;CLTC;CRKL;DNM1;DNM2;DNM3;DUSP7;EGR1;EGR3;ELK1;EP300;FOS;FRS2;GRB2;ID2;JUNB;JUND;KIDINS220;KRAS;MAP2K1;MAP2K2;MAPK1;MAPK14;MAPK3;MAPKAPK2;MEF2A;MEF2C;MEF2D;NAB1;NGF;NTRK2;PIK3CA;PIK3CB;PIK3R1;PPP2CA;PPP2CB;PPP2R1A;RALA;RALGDS;RAP1A;RAPGEF1;RHOA;RIT1;RPS6KA1;RPS6KA3;SGK1;SH3GL2;SH3GL3;SHC1;SOS1;STAT3;TF;VGF;YWHAB	Signaling by NTRK1 (TRKA)
Sealing of the nuclear envelope (NE) ...	SIVpos vs SIVneg	-0.87	0.00086	11	CHMP3;CHMP4A;CHMP4B;CHMP7;IST1;TUBA1C;TUBA4A;TUBB2A;TUBB2B;TUBB4B;VPS4A	Sealing of the nuclear envelope (NE) by ESCRT-III
Ca2+ pathway	SIVpos vs SIVneg	-0.87	0.0015	20	AGO1;CALM1;CAMK2A;CTNNB1;FZD4;FZD6;GNAO1;GNB1;GNB2;GNG2;GNG7;ITPR2;KRAS;NLK;PLCB1;PPP3CB;PPP3R1;PRKCA;TCF7L2;TNRC6A	Ca2+ pathway
Signaling by Rho GTPases, Miro GTPase...	SIVpos vs SIVneg	-0.87	0.0022	285	ABCD3;ABI1;ABI2;ABR;ACBD5;ACTR2;ACTR3;ADD3;AKAP12;ALDH3A2;ANLN;ARAP2;ARFGAP3;ARHGAP1;ARHGAP17;ARHGAP21;ARHGAP22;ARHGAP23;ARHGAP26;ARHGAP29;ARHGAP32;ARHGAP33;ARHGAP35;ARHGAP44;ARHGAP5;ARHGDIA;ARHGDIG;ARHGEF1;ARHGEF10;ARHGEF12;ARHGEF2;ARHGEF25;ARHGEF3;ARHGEF40;ARHGEF7;ARHGEF9;ARMCX3;ARPC1A;ARPC1B;ARPC2;ARPC3;ARPC4;ARPC5;ATP6AP1;BASP1;BCAP31;BRK1;BUB3;C1QBP;CALM1;CAPZB;CCDC115;CCDC88A;CCP110;CCT2;CC…	Signaling by Rho GTPases, Miro GTPases and RHOBTB3
Transmission across Chemical Synapses	SIVpos vs SIVneg	-0.87	0.0037	121	ACHE;ACTN2;ADCY1;ADCY2;ADCY5;ADCY6;ADCY8;ALDH2;AP2A1;AP2A2;AP2B1;AP2M1;AP2S1;APBA1;ARHGEF7;ARHGEF9;ARL6IP5;CACNA1B;CACNA2D1;CACNA2D2;CACNA2D3;CACNB2;CACNB3;CACNB4;CACNG3;CACNG8;CALM1;CAMK2A;CAMK2B;CAMK2D;CAMK2G;CAMK4;CAMKK2;CHRNA2;CPLX1;DLG1;DLG2;DLG3;DLG4;DNAJC5;EPB41L1;GABBR1;GABBR2;GABRA4;GABRB1;GABRB2;GABRB3;GABRG2;GAD1;GIT1;GLRB;GLS;GLUL;GNAI1;GNAI2;GNAI3;GNAL;GNB1;GNB2;GNG2;GNG7;GRIA1;GRIA2…	Transmission across Chemical Synapses
Neuronal System	SIVpos vs SIVneg	-0.87	0.0041	170	ABCC8;ACHE;ACTN2;ADCY1;ADCY2;ADCY5;ADCY6;ADCY8;ALDH2;AP2A1;AP2A2;AP2B1;AP2M1;AP2S1;APBA1;APBA2;APBA3;ARHGEF7;ARHGEF9;ARL6IP5;CACNA1B;CACNA2D1;CACNA2D2;CACNA2D3;CACNB2;CACNB3;CACNB4;CACNG3;CACNG8;CALM1;CAMK2A;CAMK2B;CAMK2D;CAMK2G;CAMK4;CAMKK2;CHRNA2;CPLX1;DLG1;DLG2;DLG3;DLG4;DLGAP1;DLGAP3;DLGAP4;DNAJC5;EPB41;EPB41L1;EPB41L2;EPB41L3;FLOT1;FLOT2;GABBR1;GABBR2;GABRA4;GABRB1;GABRB2;GABRB3;GABRG2;GAD1;…	Neuronal System
Phase 0 - rapid depolarisation	SIVpos vs SIVneg	-0.87	0.0048	19	CACNA2D2;CACNB2;CACNG7;CACNG8;CALM1;CAMK2A;CAMK2B;CAMK2D;CAMK2G;FGF11;FGF12;FGF13;FGF14;SCN1A;SCN1B;SCN2A;SCN3B;SCN4B;SCN8A	Phase 0 - rapid depolarisation
Prolonged ERK activation events	SIVpos vs SIVneg	-0.87	0.0061	12	BRAF;CRKL;FRS2;KIDINS220;MAP2K1;MAP2K2;MAPK1;MAPK3;NGF;RAP1A;RAPGEF1;YWHAB	Prolonged ERK activation events
CD209 (DC-SIGN) signaling	SIVpos vs SIVneg	-0.88	0.00053	9	EP300;FYN;KRAS;PAK1;PAK3;PRKACA;PRKACB;RAF1;RELA	CD209 (DC-SIGN) signaling
Beta-catenin phosphorylation cascade	SIVpos vs SIVneg	-0.88	0.0016	8	APC;CTNNB1;GSK3B;PPP2CA;PPP2CB;PPP2R1A;PPP2R5B;PPP2R5C	Beta-catenin phosphorylation cascade
CTNNB1 S33 mutants aren't phosphorylated	SIVpos vs SIVneg	-0.88	0.0016	8	APC;CTNNB1;GSK3B;PPP2CA;PPP2CB;PPP2R1A;PPP2R5B;PPP2R5C	CTNNB1 S33 mutants aren't phosphorylated
CTNNB1 S37 mutants aren't phosphorylated	SIVpos vs SIVneg	-0.88	0.0016	8	APC;CTNNB1;GSK3B;PPP2CA;PPP2CB;PPP2R1A;PPP2R5B;PPP2R5C	CTNNB1 S37 mutants aren't phosphorylated
CTNNB1 S45 mutants aren't phosphorylated	SIVpos vs SIVneg	-0.88	0.0016	8	APC;CTNNB1;GSK3B;PPP2CA;PPP2CB;PPP2R1A;PPP2R5B;PPP2R5C	CTNNB1 S45 mutants aren't phosphorylated
CTNNB1 T41 mutants aren't phosphorylated	SIVpos vs SIVneg	-0.88	0.0016	8	APC;CTNNB1;GSK3B;PPP2CA;PPP2CB;PPP2R1A;PPP2R5B;PPP2R5C	CTNNB1 T41 mutants aren't phosphorylated
Signaling by CTNNB1 phospho-site mutants	SIVpos vs SIVneg	-0.88	0.0016	8	APC;CTNNB1;GSK3B;PPP2CA;PPP2CB;PPP2R1A;PPP2R5B;PPP2R5C	Signaling by CTNNB1 phospho-site mutants
Signaling by GSK3beta mutants	SIVpos vs SIVneg	-0.88	0.0016	8	APC;CTNNB1;GSK3B;PPP2CA;PPP2CB;PPP2R1A;PPP2R5B;PPP2R5C	Signaling by GSK3beta mutants
Signaling by Rho GTPases	SIVpos vs SIVneg	-0.88	0.002	280	ABCD3;ABI1;ABI2;ABR;ACBD5;ACTR2;ACTR3;ADD3;AKAP12;ALDH3A2;ANLN;ARAP2;ARFGAP3;ARHGAP1;ARHGAP17;ARHGAP21;ARHGAP22;ARHGAP23;ARHGAP26;ARHGAP29;ARHGAP32;ARHGAP33;ARHGAP35;ARHGAP44;ARHGAP5;ARHGDIA;ARHGDIG;ARHGEF1;ARHGEF10;ARHGEF12;ARHGEF2;ARHGEF25;ARHGEF3;ARHGEF40;ARHGEF7;ARHGEF9;ARMCX3;ARPC1A;ARPC1B;ARPC2;ARPC3;ARPC4;ARPC5;ATP6AP1;BASP1;BCAP31;BRK1;BUB3;C1QBP;CALM1;CAPZB;CCDC115;CCDC88A;CCP110;CCT2;CC…	Signaling by Rho GTPases
MAPK targets/ Nuclear events mediated...	SIVpos vs SIVneg	-0.88	0.0021	17	DUSP7;ELK1;FOS;MAPK1;MAPK10;MAPK14;MAPK3;MAPK8;MAPK9;MAPKAPK2;MEF2A;MEF2C;PPP2CA;PPP2CB;PPP2R1A;RPS6KA1;RPS6KA3	MAPK targets/ Nuclear events mediated by MAP kinases
Regulation of localization of FOXO tr...	SIVpos vs SIVneg	-0.88	0.0024	8	AKT2;AKT3;FOXO3;FOXO4;YWHAB;YWHAG;YWHAQ;YWHAZ	Regulation of localization of FOXO transcription factors
Membrane Trafficking	SIVpos vs SIVneg	-0.89	0.0004	292	AAK1;ACBD3;ACTR10;ACTR1A;ACTR2;ACTR3;AGFG1;AKT2;AKT3;AMPH;ANK2;ANK3;ANKRD28;AP1M1;AP1S1;AP1S2;AP2A1;AP2A2;AP2B1;AP2M1;AP2S1;AP3B1;AP3S1;APP;ARF1;ARF3;ARF4;ARF5;ARF6;ARFGAP3;ARPC1A;ARPC2;ARPC3;ARPC4;ARPC5;ARRB1;BET1;BICD1;BIN1;BLOC1S1;BLOC1S3;C2CD5;CALM1;CAPZA1;CAPZA2;CAPZA3;CAPZB;CBL;CCZ1;CD3D;CD4;CD59;CHML;CHMP3;CHMP4A;CHMP4B;CHMP5;CHMP7;CLTA;CLTB;CLTC;CLTCL1;CNIH1;CNIH2;COG2;COG5;COPA;COPB1;COP…	Membrane Trafficking
NrCAM interactions	SIVpos vs SIVneg	-0.89	0.00071	5	CNTN2;DLG1;DLG3;DLG4;NRCAM	NrCAM interactions
Regulation of PLK1 Activity at G2/M T...	SIVpos vs SIVneg	-0.89	0.00072	41	ACTR1A;BTRC;CCP110;CEP164;CEP76;CEP78;CETN2;CKAP5;CLASP1;CSNK1D;CSNK1E;CUL1;DCTN1;DCTN2;DCTN3;DYNC1H1;DYNC1I2;DYNLL1;FBXW11;HSP90AA1;MAPRE1;NDE1;OFD1;OPTN;PAFAH1B1;PCM1;PPP1CB;PPP2R1A;PRKACA;PRKAR2B;RPS27A;SDCCAG8;SKP1;SSNA1;TUBA4A;TUBB;TUBB4B;UBA52;UBB;YWHAE;YWHAG	Regulation of PLK1 Activity at G2/M Transition
Activation of G protein gated Potassi...	SIVpos vs SIVneg	-0.89	0.0027	8	GABBR1;GABBR2;GNB1;GNB2;GNG2;GNG7;KCNJ2;KCNJ9	Activation of G protein gated Potassium channels
G protein gated Potassium channels	SIVpos vs SIVneg	-0.89	0.0027	8	GABBR1;GABBR2;GNB1;GNB2;GNG2;GNG7;KCNJ2;KCNJ9	G protein gated Potassium channels
Inhibition of voltage gated Ca2+ cha...	SIVpos vs SIVneg	-0.89	0.0027	8	GABBR1;GABBR2;GNB1;GNB2;GNG2;GNG7;KCNJ2;KCNJ9	Inhibition of voltage gated Ca2+ channels via Gbeta/gamma subunits
Sensory processing of sound by inner ...	SIVpos vs SIVneg	-0.89	0.005	28	ATP2B1;ATP2B2;BSN;CABP1;CACNA2D2;CACNB2;CAPZA1;CAPZA2;CAPZB;CTBP2;DNAJC5;EPB41L1;EPB41L3;EZR;KCNMA1;MSN;MYH9;MYO7A;PCLO;RAB3A;RDX;SNAP25;SPTAN1;SPTBN1;STX1A;SYN1;SYP;VAMP2	Sensory processing of sound by inner hair cells of the cochlea
Miscellaneous transport and binding e...	SIVpos vs SIVneg	-0.9	0.0013	10	ADD1;ADD3;ANKH;DMTN;LRRC8A;LRRC8B;LRRC8D;MAGT1;NIPA1;TUSC3	Miscellaneous transport and binding events
Metabolism of nitric oxide: NOS3 acti...	SIVpos vs SIVneg	-0.9	0.0014	7	CALM1;CYGB;DDAH1;DNM2;HSP90AA1;WASL;ZDHHC21	Metabolism of nitric oxide: NOS3 activation and regulation
APC truncation mutants have impaired ...	SIVpos vs SIVneg	-0.9	0.0016	7	APC;GSK3B;PPP2CA;PPP2CB;PPP2R1A;PPP2R5B;PPP2R5C	APC truncation mutants have impaired AXIN binding
AXIN missense mutants destabilize the...	SIVpos vs SIVneg	-0.9	0.0016	7	APC;GSK3B;PPP2CA;PPP2CB;PPP2R1A;PPP2R5B;PPP2R5C	AXIN missense mutants destabilize the destruction complex
Signaling by AMER1 mutants	SIVpos vs SIVneg	-0.9	0.0016	7	APC;GSK3B;PPP2CA;PPP2CB;PPP2R1A;PPP2R5B;PPP2R5C	Signaling by AMER1 mutants
Signaling by APC mutants	SIVpos vs SIVneg	-0.9	0.0016	7	APC;GSK3B;PPP2CA;PPP2CB;PPP2R1A;PPP2R5B;PPP2R5C	Signaling by APC mutants
Signaling by AXIN mutants	SIVpos vs SIVneg	-0.9	0.0016	7	APC;GSK3B;PPP2CA;PPP2CB;PPP2R1A;PPP2R5B;PPP2R5C	Signaling by AXIN mutants
Truncations of AMER1 destabilize the ...	SIVpos vs SIVneg	-0.9	0.0016	7	APC;GSK3B;PPP2CA;PPP2CB;PPP2R1A;PPP2R5B;PPP2R5C	Truncations of AMER1 destabilize the destruction complex
Formation of tubulin folding intermed...	SIVpos vs SIVneg	-0.91	0.00014	13	CCT2;CCT3;CCT4;CCT5;CCT6A;CCT7;CCT8;TCP1;TUBA1C;TUBA4A;TUBB2A;TUBB2B;TUBB4B	Formation of tubulin folding intermediates by CCT/TriC
Ion channel transport	SIVpos vs SIVneg	-0.91	0.0016	63	ANO10;ANO4;ASPH;ATP13A1;ATP13A2;ATP1A1;ATP1A2;ATP1A3;ATP1B1;ATP1B2;ATP1B3;ATP2A2;ATP2B1;ATP2B2;ATP2B3;ATP2B4;ATP2C1;ATP6AP1;ATP6V0A1;ATP6V0B;ATP6V0C;ATP6V0D1;ATP6V1A;ATP6V1B2;ATP6V1D;ATP6V1E1;ATP6V1G1;ATP6V1H;ATP8A1;ATP8A2;ATP9A;CALM1;CAMK2A;CAMK2B;CAMK2D;CAMK2G;CLCN2;CLCN3;FKBP1B;FXYD1;FXYD6;FXYD7;NALCN;OSTM1;PDZD11;RAF1;RPS27A;RYR2;SCNN1A;SGK1;SGK3;SRI;TPCN1;TRPM3;TSC22D3;TTYH1;TTYH2;TTYH3;UBA5…	Ion channel transport
Centrosome maturation	SIVpos vs SIVneg	-0.92	0.00033	37	ACTR1A;CCP110;CDK11A;CEP164;CEP76;CEP78;CETN2;CKAP5;CLASP1;CSNK1D;CSNK1E;DCTN1;DCTN2;DCTN3;DYNC1H1;DYNC1I2;DYNLL1;HSP90AA1;MAPRE1;MZT1;MZT2B;NDE1;NME7;OFD1;PAFAH1B1;PCM1;PPP2R1A;PRKACA;PRKAR2B;SDCCAG8;SSNA1;TUBA4A;TUBB;TUBB4B;TUBG2;YWHAE;YWHAG	Centrosome maturation
Recruitment of mitotic centrosome pro...	SIVpos vs SIVneg	-0.92	0.00033	37	ACTR1A;CCP110;CDK11A;CEP164;CEP76;CEP78;CETN2;CKAP5;CLASP1;CSNK1D;CSNK1E;DCTN1;DCTN2;DCTN3;DYNC1H1;DYNC1I2;DYNLL1;HSP90AA1;MAPRE1;MZT1;MZT2B;NDE1;NME7;OFD1;PAFAH1B1;PCM1;PPP2R1A;PRKACA;PRKAR2B;SDCCAG8;SSNA1;TUBA4A;TUBB;TUBB4B;TUBG2;YWHAE;YWHAG	Recruitment of mitotic centrosome proteins and complexes
Regulation of HSF1-mediated heat shoc...	SIVpos vs SIVneg	-0.92	0.00042	34	BAG5;CCAR2;DNAJB1;DNAJB6;DNAJC7;FKBP4;GSK3B;HSBP1;HSPA12A;HSPA13;HSPA2;HSPA4;HSPA4L;HSPA5;HSPA6;HSPA8;HSPA9;HSPH1;MAPK1;MAPK3;MAPKAPK2;MRPL18;NUP58;NUP85;NUP98;RANBP2;RPA3;RPS19BP1;SEH1L;SIRT1;ST13;TNFRSF21;UBB;YWHAE	Regulation of HSF1-mediated heat shock response
Activation of Ca-permeable Kainate Re...	SIVpos vs SIVneg	-0.92	0.00043	5	CALM1;DLG1;DLG3;DLG4;GRIK2	Activation of Ca-permeable Kainate Receptor
Ionotropic activity of kainate receptors	SIVpos vs SIVneg	-0.92	0.00043	5	CALM1;DLG1;DLG3;DLG4;GRIK2	Ionotropic activity of kainate receptors
MAP kinase activation	SIVpos vs SIVneg	-0.92	0.0019	31	BTRC;CUL1;DUSP7;ELK1;FBXW11;FOS;IKBKG;IRAK1;MAP2K1;MAP2K4;MAP2K7;MAPK1;MAPK10;MAPK14;MAPK3;MAPK8;MAPK9;MAPKAPK2;MEF2A;MEF2C;PPP2CA;PPP2CB;PPP2R1A;RPS27A;RPS6KA1;RPS6KA3;SKP1;TAB2;UBA52;UBB;UBE2V1	MAP kinase activation
Negative regulation of FGFR2 signaling	SIVpos vs SIVneg	-0.92	0.0038	16	BRAF;CBL;FGF1;FGF2;FGFR2;FRS2;GRB2;MAPK1;MAPK3;PPP2CA;PPP2CB;PPP2R1A;PTPN11;RPS27A;UBA52;UBB	Negative regulation of FGFR2 signaling
Negative feedback regulation of MAPK ...	SIVpos vs SIVneg	-0.93	0.0019	6	BRAF;MAP2K1;MAP2K2;MAPK1;MAPK3;RAF1	Negative feedback regulation of MAPK pathway
Response to metal ions	SIVpos vs SIVneg	-0.94	0.00048	7	CSRP1;MT1A;MT1M;MT1X;MT2A;MT3;SNCB	Response to metal ions
Signaling by BRAF and RAF1 fusions	SIVpos vs SIVneg	-0.94	0.0006	37	AGGF1;AGK;AP3B1;APBB1IP;ARRB1;BRAF;CALM1;CAMK2A;CAMK2B;CAMK2D;CAMK2G;CNKSR2;CSK;FAM114A2;FN1;FXR1;IQGAP1;JAK2;KRAS;KSR2;MAP2K1;MAP2K2;MAPK1;MAPK3;MPRIP;PAPSS1;PEBP1;QKI;RAF1;RAP1A;RAP1B;SND1;TENT4A;TLN1;TRAK1;VWF;YWHAB	Signaling by BRAF and RAF1 fusions
Rab regulation of trafficking	SIVpos vs SIVneg	-0.94	0.0011	49	AKT2;AKT3;ARF6;CCZ1;CHML;DENND1A;DENND5A;GABARAP;GABARAPL2;GDI1;GGA3;MADD;MON1B;OPTN;POLG;RAB11A;RAB11B;RAB12;RAB14;RAB18;RAB1A;RAB1B;RAB21;RAB31;RAB33A;RAB3A;RAB3GAP1;RAB4A;RAB5A;RAB5C;RAB6B;RAB7A;RAB8B;RABEP1;RABGAP1;RABGEF1;RGP1;TBC1D13;TBC1D14;TBC1D2;TRAPPC1;TRAPPC12;TRAPPC3;TRAPPC4;TRAPPC5;TRAPPC8;TRAPPC9;TSC1;YWHAE	Rab regulation of trafficking
Response of Mtb to phagocytosis	SIVpos vs SIVneg	-0.94	0.0014	16	ATP6V1H;CORO1A;ENO1;GSK3A;HGS;KPNB1;MAPK1;MAPK3;NOS2;PGK1;RAB5A;RAB7A;RPS27A;SFPQ;UBA52;UBB	Response of Mtb to phagocytosis
Glutamate binding, activation of AMPA...	SIVpos vs SIVneg	-0.94	0.0017	22	AP2A1;AP2A2;AP2B1;AP2M1;AP2S1;CACNG3;CACNG8;CAMK2A;CAMK2B;CAMK2D;CAMK2G;DLG1;DLG4;EPB41L1;GRIA1;GRIA2;GRIA4;MYO6;NSF;PRKCA;PRKCB;TSPAN7	Glutamate binding, activation of AMPA receptors and synaptic plasticity
Trafficking of AMPA receptors	SIVpos vs SIVneg	-0.94	0.0017	22	AP2A1;AP2A2;AP2B1;AP2M1;AP2S1;CACNG3;CACNG8;CAMK2A;CAMK2B;CAMK2D;CAMK2G;DLG1;DLG4;EPB41L1;GRIA1;GRIA2;GRIA4;MYO6;NSF;PRKCA;PRKCB;TSPAN7	Trafficking of AMPA receptors
Spry regulation of FGF signaling	SIVpos vs SIVneg	-0.94	0.0024	12	BRAF;CBL;GRB2;MAPK1;MAPK3;PPP2CA;PPP2CB;PPP2R1A;PTPN11;RPS27A;UBA52;UBB	Spry regulation of FGF signaling
Interaction between L1 and Ankyrins	SIVpos vs SIVneg	-0.95	0.00015	17	ANK2;ANK3;KCNQ2;KCNQ3;NFASC;NRCAM;SCN1A;SCN1B;SCN2A;SCN3B;SCN4B;SCN8A;SPTAN1;SPTB;SPTBN1;SPTBN2;SPTBN4	Interaction between L1 and Ankyrins
PIP3 activates AKT signaling	SIVpos vs SIVneg	-0.95	0.0014	115	AGO1;AKT2;AKT3;ATN1;BMI1;CBX4;CBX6;CD28;CD80;CD86;CDKN1B;CHD3;CHD4;CSNK2B;EGR1;ERBB3;FGF1;FGF2;FGFR1;FGFR2;FOXO3;FOXO4;FRS2;FYN;GAB1;GAB2;GATAD2A;GATAD2B;GRB2;GSK3A;GSK3B;HDAC2;HDAC5;IL33;INS;IRAK1;KDM1A;KL;LAMTOR1;LAMTOR5;MAPK1;MAPK3;MKRN1;MTA1;MTA3;NR4A1;NRG1;NRG3;PDGFRA;PDPK1;PHC2;PHC3;PHLPP1;PIK3CA;PIK3CB;PIK3R1;PIP4K2A;PIP4K2B;PIP4K2C;PML;PPP2CA;PPP2CB;PPP2R1A;PPP2R5B;PPP2R5C;PSMA1;PSMA2;PSM…	PIP3 activates AKT signaling
Cellular response to heat stress	SIVpos vs SIVneg	-0.96	0.00043	46	BAG5;CAMK2A;CAMK2B;CAMK2D;CAMK2G;CCAR2;CRYAB;DNAJB1;DNAJB6;DNAJC7;EP300;FKBP4;GSK3B;HDAC6;HSBP1;HSP90AA1;HSP90AB1;HSPA12A;HSPA13;HSPA2;HSPA4;HSPA4L;HSPA5;HSPA6;HSPA8;HSPA9;HSPB8;HSPH1;MAPK1;MAPK3;MAPKAPK2;MRPL18;NUP58;NUP85;NUP98;PTGES3;RANBP2;RPA3;RPS19BP1;SEH1L;SIRT1;ST13;TNFRSF21;UBB;VCP;YWHAE	Cellular response to heat stress
Platelet homeostasis	SIVpos vs SIVneg	-0.96	0.0012	29	ATP2A2;ATP2B1;ATP2B2;ATP2B3;ATP2B4;CALM1;GNAS;GNB1;GNB2;GNG2;GNG7;GUCY1A2;ITPR2;KCNMA1;KCNMB4;MAPK14;NOS2;PDE1B;PDE2A;PECAM1;PPP2CA;PPP2CB;PPP2R1A;PPP2R5B;PPP2R5C;PTPN11;SLC8A1;SLC8A2;SRI	Platelet homeostasis
Ephrin signaling	SIVpos vs SIVneg	-0.97	0.00035	6	ARHGEF7;FYN;GIT1;PAK1;PAK3;SDCBP	Ephrin signaling
Intracellular signaling by second mes...	SIVpos vs SIVneg	-0.97	0.0014	138	ADCY1;ADCY2;ADCY5;ADCY6;ADCY8;AGO1;AHCYL1;AKT2;AKT3;ATN1;BMI1;CALM1;CAMK2A;CAMK2B;CAMK2D;CAMK2G;CAMK4;CAMKK2;CBX4;CBX6;CD28;CD80;CD86;CDKN1B;CHD3;CHD4;CSNK2B;EGR1;ERBB3;FGF1;FGF2;FGFR1;FGFR2;FOXO3;FOXO4;FRS2;FYN;GAB1;GAB2;GATAD2A;GATAD2B;GRB2;GRK2;GSK3A;GSK3B;HDAC2;HDAC5;IL33;INS;IRAK1;ITPR2;KDM1A;KL;LAMTOR1;LAMTOR5;MAPK1;MAPK3;MKRN1;MTA1;MTA3;NR4A1;NRG1;NRG3;PDE1B;PDGFRA;PDPK1;PHC2;PHC3;PHLPP1;P…	Intracellular signaling by second messengers
Glucose metabolism	SIVpos vs SIVneg	-0.98	7.5e-05	35	ALDOA;ALDOC;BPGM;ENO1;ENO2;GOT1;GOT2;GPI;HK1;MDH1;MDH2;NUP58;NUP85;NUP98;PC;PFKFB3;PFKL;PFKM;PFKP;PGK1;PGM2L1;PGP;PKM;PPP2CA;PPP2CB;PPP2R1A;PRKACA;PRKACB;RANBP2;SEH1L;SLC25A1;SLC25A11;SLC25A12;SLC25A13;TPI1	Glucose metabolism
Oncogenic MAPK signaling	SIVpos vs SIVneg	-0.99	0.00043	44	AGGF1;AGK;AP3B1;APBB1IP;ARRB1;BRAF;CALM1;CAMK2A;CAMK2B;CAMK2D;CAMK2G;CNKSR2;CSK;DUSP7;DUSP8;FAM114A2;FN1;FXR1;IQGAP1;JAK2;KRAS;KSR2;MAP2K1;MAP2K2;MAPK1;MAPK3;MPRIP;NF1;PAPSS1;PEBP1;PPP1CB;PPP1CC;QKI;RAF1;RAP1A;RAP1B;SHOC2;SND1;SPRED1;TENT4A;TLN1;TRAK1;VWF;YWHAB	Oncogenic MAPK signaling
Ion transport by P-type ATPases	SIVpos vs SIVneg	-0.99	0.0015	27	ATP13A1;ATP13A2;ATP1A1;ATP1A2;ATP1A3;ATP1B1;ATP1B2;ATP1B3;ATP2A2;ATP2B1;ATP2B2;ATP2B3;ATP2B4;ATP2C1;ATP8A1;ATP8A2;ATP9A;CALM1;CAMK2A;CAMK2B;CAMK2D;CAMK2G;FXYD1;FXYD6;FXYD7;PDZD11;SRI	Ion transport by P-type ATPases
L1CAM interactions	SIVpos vs SIVneg	-1	0.00031	59	ALCAM;ANK2;ANK3;AP2A1;AP2A2;AP2B1;AP2M1;AP2S1;CHL1;CLTA;CLTC;CNTN1;CNTN2;CNTNAP1;CSNK2B;DLG1;DLG3;DLG4;DNM1;DNM2;DNM3;DPYSL2;EZR;FGFR1;GAP43;HSPA8;ITGA2;ITGB1;KCNQ2;KCNQ3;LAMB1;MAP2K1;MAP2K2;MAPK1;MAPK3;MSN;NCAM1;NCAN;NFASC;NRCAM;PAK1;RANBP9;RDX;RPS6KA1;RPS6KA3;SCN1A;SCN1B;SCN2A;SCN3B;SCN4B;SCN8A;SDCBP;SH3GL2;SHTN1;SPTAN1;SPTB;SPTBN1;SPTBN2;SPTBN4	L1CAM interactions
Interleukin-17 signaling	SIVpos vs SIVneg	-1	0.0012	34	BTRC;CUL1;DUSP7;ELK1;FBXW11;FOS;IKBKG;IL17A;IL17C;IL25;IRAK1;MAP2K1;MAP2K4;MAP2K7;MAPK1;MAPK10;MAPK14;MAPK3;MAPK8;MAPK9;MAPKAPK2;MEF2A;MEF2C;PPP2CA;PPP2CB;PPP2R1A;RPS27A;RPS6KA1;RPS6KA3;SKP1;TAB2;UBA52;UBB;UBE2V1	Interleukin-17 signaling
Cardiac conduction	SIVpos vs SIVneg	-1	0.0026	56	AHCYL1;ASPH;ATP1A1;ATP1A2;ATP1A3;ATP1B1;ATP1B2;ATP1B3;ATP2A2;ATP2B1;ATP2B2;ATP2B3;ATP2B4;CACNA2D2;CACNB2;CACNG7;CACNG8;CALM1;CAMK2A;CAMK2B;CAMK2D;CAMK2G;CES1;DMPK;FGF11;FGF12;FGF13;FGF14;FKBP1B;FXYD1;FXYD6;FXYD7;GATA4;HIPK1;HIPK2;ITPR2;KAT2B;KCND2;KCNIP3;KCNIP4;KCNJ2;KCNK1;KCNK12;NPPC;NPR2;PRKACA;RYR2;SCN1A;SCN1B;SCN2A;SCN3B;SCN4B;SCN8A;SLC8A1;SLC8A2;SRI	Cardiac conduction
Post-chaperonin tubulin folding pathway	SIVpos vs SIVneg	-1.01	3.2e-05	7	TBCA;TBCB;TUBA1C;TUBA4A;TUBB2A;TUBB2B;TUBB4B	Post-chaperonin tubulin folding pathway
Glycolysis	SIVpos vs SIVneg	-1.01	0.00013	26	ALDOA;ALDOC;BPGM;ENO1;ENO2;GPI;HK1;NUP58;NUP85;NUP98;PFKFB3;PFKL;PFKM;PFKP;PGK1;PGM2L1;PGP;PKM;PPP2CA;PPP2CB;PPP2R1A;PRKACA;PRKACB;RANBP2;SEH1L;TPI1	Glycolysis
Activation of kainate receptors upon ...	SIVpos vs SIVneg	-1.01	0.00021	10	CALM1;DLG1;DLG3;DLG4;GNB1;GNB2;GNG2;GNG7;GRIK2;PLCB1	Activation of kainate receptors upon glutamate binding
Ion homeostasis	SIVpos vs SIVneg	-1.01	0.0017	29	AHCYL1;ASPH;ATP1A1;ATP1A2;ATP1A3;ATP1B1;ATP1B2;ATP1B3;ATP2A2;ATP2B1;ATP2B2;ATP2B3;ATP2B4;CALM1;CAMK2A;CAMK2B;CAMK2D;CAMK2G;DMPK;FKBP1B;FXYD1;FXYD6;FXYD7;ITPR2;PRKACA;RYR2;SLC8A1;SLC8A2;SRI	Ion homeostasis
CTLA4 inhibitory signaling	SIVpos vs SIVneg	-1.02	0.0006	11	AKT2;AKT3;CD80;CD86;FYN;PPP2CA;PPP2CB;PPP2R1A;PPP2R5B;PPP2R5C;PTPN11	CTLA4 inhibitory signaling
RAF activation	SIVpos vs SIVneg	-1.04	0.00055	20	BRAF;CALM1;CAMK2A;CAMK2B;CAMK2D;CAMK2G;JAK2;KRAS;MAP2K1;MAP2K2;PPP1CB;PPP1CC;PPP2CA;PPP2CB;PPP2R1A;PPP2R5B;PPP2R5C;RAF1;SHOC2;YWHAB	RAF activation
RHOU GTPase cycle	SIVpos vs SIVneg	-1.1	4.3e-05	20	ARHGEF7;CDC42;CLTC;DLG5;DST;GIT1;GRB2;HGS;IQGAP1;ITSN2;MYO6;NCK1;PAK1;PAK3;PIK3R1;PTK2B;SPTAN1;SPTBN1;TXNL1;USP9X	RHOU GTPase cycle
ERKs are inactivated	SIVpos vs SIVneg	-1.12	0.00013	6	DUSP7;MAPK1;MAPK3;PPP2CA;PPP2CB;PPP2R1A	ERKs are inactivated
Negative regulation of MAPK pathway	SIVpos vs SIVneg	-1.17	7.9e-05	20	BRAF;DUSP7;DUSP8;KRAS;MAP2K1;MAP2K2;MAPK1;MAPK3;PEBP1;PPP2CA;PPP2CB;PPP2R1A;PPP2R5B;PPP2R5C;PTPN3;RAF1;RPS27A;UBA52;UBB;YWHAB	Negative regulation of MAPK pathway

[truncated: 22 more sheets: Figure 3H, Figure 4 viral loads, Figure 6A-B, Figure 6C-D, Figure 6E-I, Figure 7B, Figure 7C, Figure 7E, Figure 7G-I, Figure 8A, Figure 8B-D, Figure 8E, Figure 9A-D, Figure 9E, Figure 9F-H, Supplemental data-S1, S2, S3, S6, S10 …]
